# Supplementary material for: Medium term water deficit elicits distinct transcriptome responses in Eucalyptus species of contrasting environmental origin
Source: BMC Genomics. 2017 Apr 7;18:284. doi: 10.1186/s12864-017-3664-z (PMC5383985; doi:10.1186/s12864-017-3664-z)
Supplement: Supplementary file 1 — Spreadsheet containing filter and mapping summary data. (XLS 28 kb) [file 12864_2017_3664_MOESM1_ESM.xls]

## Sheet: Sheet1
FC-ID	Name	Raw	HQ	HQ%	PE	PE%	Cp	Cp%	ESTs	Egra-RNA(1)	RNA%	Ribo(3)	Rb%	GR-DNA	DNA%
B024TACXX	EGXYS1	11223968	9841048	0.876789	8612854	0.875197	307150	0.0312111	9533898	6551055	0.687133	1730001	0.175794	9201239	0.965108
C0141ACXX	EGXYS2	8146155	7504906	0.921282	6592356	0.878406	229933	0.0306377	7274973	5009803	0.688635	1318121	0.175635	7025028	0.965643
B024TACXX	EGXYW1	18811649	16231683	0.862853	14062123	0.866338	217230	0.0133831	16014453	11218848	0.700545	2942366	0.181273	15392596	0.961169
C0141ACXX	EGXYW2	13656072	12468924	0.913068	10867852	0.871595	166908	0.0133859	12302016	8626824	0.701253	2257261	0.181031	11825533	0.961268
B024TACXX	EGSTS1	11663798	10115140	0.867225	8791628	0.869155	292143	0.0288818	9822997	6616443	0.673567	1891216	0.186969	9471035	0.96417
C0141ACXX	EGSTS2	8408276	7707534	0.91666	6751460	0.875956	220183	0.0285672	7487351	5058748	0.675639	1430945	0.185655	7222734	0.964658
B024TACXX	EGSTW1	12280717	10588374	0.862195	9093486	0.858818	489467	0.0462268	10098907	6719165	0.665336	1774010	0.167543	9661240	0.956662
C0141ACXX	EGSTW2	8883019	8092518	0.91101	6973569	0.86173	367350	0.0453938	7725168	5145074	0.666015	1357987	0.167808	7391334	0.956786
B024TACXX	EGPHS1	11378697	9818402	0.862876	8447551	0.860379	572719	0.0583312	9245683	4846023	0.524139	2731361	0.278188	8773676	0.948948
C0141ACXX	EGPHS2	8275467	7519170	0.90861	6398400	0.850945	433275	0.0576227	7085895	3725425	0.525752	2090939	0.278081	6720249	0.948398
B024TACXX	EGPHW1	9920557	8532433	0.860076	7339772	0.86022	336641	0.0394543	8195792	3564364	0.434902	3629374	0.425362	7923693	0.9668
C0141ACXX	EGPHW2	7170601	6515762	0.908677	5559952	0.853308	256546	0.0393731	6259216	2730950	0.436309	2771621	0.425372	6049461	0.966489
B024TACXX	EGATS1	8202842	7061384	0.860846	6063501	0.858685	1005214	0.142354	6056170	2760392	0.455798	1967047	0.278564	5668984	0.936068
C0141ACXX	EGATS2	5907714	5366270	0.90835	4606465	0.858411	757748	0.141206	4608522	2100724	0.455835	1501575	0.279817	4312240	0.93571
B024TACXX	EGATW1	11977093	10338871	0.86322	8953340	0.865988	1028383	0.0994676	9310488	3566728	0.383087	4459078	0.431293	8972175	0.963663
C0141ACXX	EGATW2	8649070	7887650	0.911965	6759506	0.856973	784610	0.0994732	7103040	2726821	0.383895	3403180	0.431457	6839076	0.962838
B024TACXX	EGFLS1	9022539	7778861	0.862159	6756499	0.868572	2818329	0.362306	4960532	2978411	0.600422	838796	0.10783	4614751	0.930294
C0141ACXX	EGFLS2	6510219	5907527	0.907424	5175116	0.876021	2117894	0.358508	3789633	2278776	0.601318	642561	0.10877	3525539	0.930311
B024TACXX	EGFLW1	10796251	9219256	0.853931	7916833	0.858728	2079531	0.225564	7139725	3072063	0.430277	1680220	0.182251	6458981	0.904654
C0141ACXX	EGFLW2	7776171	7007135	0.901104	6046400	0.862892	1574649	0.224721	5432486	2332763	0.42941	1285347	0.183434	4908062	0.903465
	Total EG	198660875	175502848	0.883429	151768663	0.864765	16055903	0.0914851	159446945	91629400	0.57467	41703006	0.23762	151957626	0.953029
B024TACXX	ECS2S1	10242883	8833937	0.862446	7604361	0.860812	355993	0.0402983	8477944	4398870	0.51886	2715147	0.307354	7969847	0.940068
C0141ACXX	ECS2S2	7477695	6800916	0.909494	5866278	0.862572	269390	0.0396108	6531526	3393691	0.519586	2093095	0.307767	6138800	0.939872
B024TACXX	ECS2W1	11302935	9709021	0.858982	8317185	0.856645	413436	0.0425827	9295585	4872978	0.524225	2764674	0.284753	8540861	0.918808
C0141ACXX	ECS2W2	8179053	7410237	0.906002	6315304	0.85224	311724	0.0420667	7098513	3725580	0.524839	2107842	0.28445	6515216	0.917828
B024TACXX	ECFLS1	9767803	8506674	0.870889	7473819	0.878583	2395991	0.28166	6110683	3668886	0.600405	1461619	0.17182	5678130	0.929214
C0141ACXX	ECFLS2	7075746	6500589	0.918714	5744967	0.883761	1824214	0.280623	4676375	2806833	0.600216	1122000	0.1726	4347259	0.929622
B024TACXX	ECFLW1	11258558	9726919	0.863958	8479158	0.871721	3462560	0.355977	6264359	3513906	0.560936	1844792	0.189658	5814679	0.928216
C0141ACXX	ECFLW2	8202209	7500166	0.914408	6545568	0.872723	2672708	0.356353	4827458	2709605	0.56129	1420688	0.189421	4479890	0.928002
	Total EC	73506882	64988459	0.884114	56346640	0.867025	11706016	0.180125	53282443	29090349	0.545965	15529857	0.238963	49484682	0.928724
	Total	272167757	240491307	0.883614	208115303	0.865376	27761919	0.115438	212729388	120719749	0.56748	57232863	0.237983	201442308	0.946942
