# Supplementary material for: Medium term water deficit elicits distinct transcriptome responses in Eucalyptus species of contrasting environmental origin
Source: BMC Genomics. 2017 Apr 7;18:284. doi: 10.1186/s12864-017-3664-z (PMC5383985; doi:10.1186/s12864-017-3664-z)
Supplement: Supplementary file 2 — Spread sheet containing the full analysis of the RNAseq data including all 23,623 identified genes (all analysis), genes significantly differentially expressed due to treatment (diff_res_to_treat) and species specific genes with significant differential expression (spp_diff_res_to_treat). (XLSX 13892 kb) [file 12864_2017_3664_MOESM2_ESM.xlsx]

## Sheet: All analysis
Egra_ID	v1_EGRA_id	SpeciesEG-logFC	SpeciesEG-logCPM	SpeciesEG-LR	SpeciesEG-PValue	SpeciesEG-FDR	TissueST-logFC	TissueST-logCPM	TissueST-LR	TissueST-PValue	TissueST-FDR	DroughtW-logFC	DroughtW-logCPM	DroughtW-LR	DroughtW-PValue	DroughtW-FDR	SpeciesEG:DroughtW-logFC	SpeciesEG:DroughtW-logCPM	SpeciesEG:DroughtW-LR	SpeciesEG:DroughtW-PValue	SpeciesEG:DroughtW-FDR	EC.FL.S.1	EC.S2.S.3	EC.FL.W.2	EC.S2.W.4	EG.AT.S.5	EG.FL.S.7	EG.ST.S.9	EG.XY.S.11	EG.PH.S.13	EG.AT.W.6	EG.FL.W.8	EG.ST.W.10	EG.XY.W.12	EG.PH.W.14	PFAM	Panther	KOG	KEGG_ec	KEGG_Orthology	TAIR10_name	TAIR10_symbol	TAIR10_defline
Eucgr.H02300	24308m	-9.97718	5.81023	261.089	9.93483e-59	2.34691e-54	0.475586	5.81023	1.49735	0.22108	0.411842	-0.246909	5.81023	0.184208	0.667781	0.931216	6.66938	5.81023	60.6136	6.94539e-15	1.64071e-10	242.733	196.702	81.8379	223.659	0	0	0.294658	0	0.138212	9.36842	4.01901	40.4964	52.0459	19.5547	PF00227	PTHR11599	KOG0185	NULL	NULL	AT1G56450.1	PBG1	20S proteasome beta subunit G1
Eucgr.C03357	13636m	6.84024	5.40894	76.3713	2.3504e-18	2.12585e-15	0.177006	5.40894	0.28171	0.595582	0.762859	5.70559	5.40894	51.9665	5.6457e-13	3.33421e-09	-5.98493	5.40894	48.4253	3.43109e-12	4.05263e-08	0	0.780702	18.5856	30.1429	14.6266	49.0866	160.464	95.2162	37.5906	35.5063	33.7774	45.4025	121.464	52.2399	PF00069,PF07714	PTHR23258	KOG1187	NULL	NULL	AT3G24550.1	PERK1	proline extensin-like receptor kinase 1
Eucgr.K00060	34507m	6.35642	4.74194	63.8114	1.36916e-15	7.04516e-13	0.0515668	4.74194	0.0230748	0.879263	0.938141	5.55329	4.74194	46.6608	8.44016e-12	1.83108e-08	-5.84481	4.74194	43.4292	4.39579e-11	3.46139e-07	0.138212	0.389307	19.5547	13.0001	30.9354	14.6729	139.682	56.427	24.9609	36.2891	17.3316	23.7187	89.9336	26.0866	NULL	PTHR23283:SF37	NULL	NULL	NULL	AT1G27320.1	HK3	histidine kinase 3
Eucgr.G01856	00464m	7.41379	4.63103	73.5902	9.61428e-18	7.09744e-15	0.085332	4.63103	0.0628759	0.802007	0.896079	5.67877	4.63103	41.6001	1.11985e-10	1.55614e-07	-6.22537	4.63103	42.3773	7.52566e-11	4.44447e-07	0	0.194654	9.4765	7.90969	31.8109	14.4061	125.694	52.7438	40.9909	32.5861	19.0491	26.4859	58.9039	19.4695	PF00931,PF00560	PTHR23155	KOG4658	NULL	NULL	AT1G12290.1	NULL	Disease resistance protein (CC-NBS-LRR class) family
Eucgr.B01068	34038m	7.98643	4.89286	76.8214	1.87142e-18	1.76835e-15	0.31011	4.89286	0.792785	0.373259	0.577793	6.42767	4.89286	47.3609	5.9049e-12	1.74364e-08	-6.45395	4.89286	40.9398	1.56992e-10	7.41724e-07	0	0	16.1079	14.3649	31.325	23.278	95.3783	25.1545	75.3309	11.0029	35.4125	72.9152	60.7699	28.1146	NULL	NULL	NULL	NULL	NULL	NULL	NULL	NULL
Eucgr.I02543	#N/A	-10.8597	6.17856	195.309	2.20627e-44	1.73729e-40	0.590614	6.17856	0.750132	0.386434	0.590327	-8.53707	6.17856	70.1689	5.44382e-17	1.28599e-12	7.98495	6.17856	38.6147	5.16296e-10	2.03275e-06	119.802	536.937	0	2.81053	0.591038	0	0	0.0691058	0.194654	0.131771	0	0	0	0	#N/A	#N/A	#N/A	#N/A	#N/A	#N/A	#N/A	#N/A
Eucgr.E03884	43670m	-7.67167	6.18432	103.647	2.41808e-24	7.14028e-21	-0.384178	6.18432	0.605353	0.436543	0.636768	-7.95395	6.18432	47.6784	5.02183e-12	1.69472e-08	7.46314	6.18432	38.1837	6.43864e-10	2.17286e-06	338.898	352.49	3.30911	1.60514	3.33267	1.71754	0.988281	0.876546	5.47182	0.444632	3.94025	1.91528	0.1145	1.45122	NULL	NULL	NULL	NULL	NULL	AT3G09950.1	NULL	NULL
Eucgr.G00716	35361m	7.21633	5.79491	66.59	3.34285e-16	2.02482e-13	-0.273926	5.79491	0.527287	0.46775	0.664025	5.16525	5.79491	35.7975	2.18932e-09	1.84708e-06	-5.71894	5.79491	36.1218	1.85358e-09	5.4734e-06	0.468421	0.197656	9.45661	37.1269	115.353	55.8635	91.907	46.4401	204.404	47.2884	33.931	142.876	83.613	24.7215	NULL	NULL	NULL	NULL	NULL	NULL	NULL	NULL
Eucgr.J00089	#N/A	-7.99791	3.23027	79.7104	4.3352e-19	4.45263e-16	-0.749995	3.23027	1.21881	0.269594	0.468729	-8.40519	3.23027	36.4814	1.54127e-09	1.3485e-06	9.24331	3.23027	35.5839	2.44297e-09	6.41224e-06	41.8795	51.3994	0.185148	0	0	0.147329	0.343499	0	0.389307	0.131771	1.22716	0.509006	0.300841	0	#N/A	#N/A	#N/A	#N/A	#N/A	#N/A	#N/A	#N/A
Eucgr.H02302	21589m	-7.70032	3.81567	114.711	9.10261e-27	3.58385e-23	0.138576	3.81567	0.0864222	0.768776	0.8757	-0.374051	3.81567	0.266869	0.60544	0.909237	6.12605	3.81567	35.0461	3.21994e-09	7.60647e-06	52.0113	41.6941	9.22395	56.0989	0.229	0	0	0.145922	0	8.78036	4.06136	11.2772	33.5118	11.8667	PF00227	PTHR11599	KOG0185	NULL	NULL	AT1G56450.1	PBG1	20S proteasome beta subunit G1
Eucgr.G00693	01651m	7.05178	5.29549	60.8851	6.05057e-15	2.6469e-12	-0.286945	5.29549	0.554843	0.456346	0.653824	4.97091	5.29549	31.4451	2.05162e-08	9.14442e-06	-5.81455	5.29549	34.8121	3.6311e-09	7.79795e-06	0.457999	0.0691058	6.36258	26.1732	80.3919	46.4031	98.6194	68.7574	101.804	24.0423	47.3979	65.8912	14.1654	45.2298	PF00560	NULL	NULL	NULL	NULL	AT4G26090.1	RPS2	NB-ARC domain-containing disease resistance protein
Eucgr.E00360	24392m	-7.48658	7.30483	92.6162	6.34862e-22	1.07124e-18	-0.110185	7.30483	0.0401827	0.841124	0.917946	-11.107	7.30483	65.4721	5.89431e-16	6.96207e-12	7.69098	7.30483	33.2443	8.12791e-09	1.58099e-05	355.964	1886	0.451262	0.156628	1.75106	6.58055	22.2624	8.83974	0.229	0.370296	0	0.527083	1.9284	0.254503	PF03330,PF01357	NULL	NULL	NULL	NULL	AT4G17030.1	EXLB1	expansin-like B1
Eucgr.F03323	01736m	5.19121	4.69942	47.371	5.87439e-12	1.47628e-09	-0.269636	4.69942	0.602195	0.437742	0.637847	5.09217	4.69942	41.8352	9.92998e-11	1.4661e-07	-4.9377	4.69942	33.1119	8.70038e-09	1.58099e-05	0.973268	0.583686	17.6206	30.1792	16.4514	24.0355	68.508	34.9224	14.7886	40.5965	8.43333	40.847	89.5851	25.5715	PF00931,PF00560	PTHR23155	KOG4658	NULL	NULL	AT4G27220.1	NULL	NB-ARC domain-containing disease resistance protein
Eucgr.E02365	31164m	1.12404	4.35013	2.52434	0.112101	0.316353	0.382512	4.35013	0.821848	0.36464	0.568953	6.11702	4.35013	43.6991	3.82958e-11	6.46186e-08	-5.64381	4.35013	32.5196	1.17998e-08	1.99104e-05	0.686999	1.10569	88.9489	150.12	2.72515	2.18882	4.00169	5.12233	9.72371	1.87953	5.92474	12.4912	1.12005	9.81732	NULL	PTHR22891	NULL	NULL	NULL	AT2G27040.1	AGO4	Argonaute family protein
Eucgr.I00610	35823m	1.03409	5.30029	3.48042	0.062099	0.221696	-0.278493	5.30029	0.640184	0.423644	0.624664	-4.62942	5.30029	35.1796	3.00661e-09	2.37222e-06	4.87166	5.30029	31.9214	1.60536e-08	2.52822e-05	17.7475	10.5041	0.254503	1.35379	67.7394	26.4118	47.3978	67.1813	75.2851	36.181	60.5435	119.135	23.8505	56.2743	NULL	NULL	NULL	NULL	NULL	AT4G35730.1	NULL	Regulator of Vps4 activity in the MVB pathway protein
Eucgr.H01095	09727m	5.99034	5.56469	34.3557	4.59048e-09	5.56107e-07	0.760649	5.56469	2.59221	0.107391	0.249264	6.84535	5.56469	38.6274	5.12931e-10	5.26824e-07	-6.40826	5.56469	30.1738	3.95009e-08	5.83206e-05	0.583686	0.177853	25.1802	180.81	59.4978	2.79925	50.6089	56.183	75.9149	27.5401	12.9729	97.3475	124.097	39.7051	PF00759	PTHR22298	NULL	NULL	NULL	AT4G02290.1	GH9B13	glycosyl hydrolase 9B13
Eucgr.C02074	00903m	5.59362	3.82306	44.5515	2.47753e-11	5.13391e-09	0.308839	3.82306	0.694811	0.404533	0.607584	5.01261	3.82306	33.0796	8.84612e-09	4.86869e-06	-5.21357	3.82306	29.7213	4.98824e-08	6.9316e-05	0.350618	0.127252	5.03799	9.67482	11.8832	6.8133	55.9148	31.6965	11.5958	16.9349	12.1115	20.8088	42.9488	15.4695	PF00931,PF00560	PTHR23155	KOG4658	NULL	NULL	AT1G27180.1	NULL	disease resistance protein (TIR-NBS-LRR class), putative
Eucgr.B03139	48074m	6.30956	4.45543	40.6989	1.77585e-10	3.03991e-08	1.69013	4.45543	15.3953	8.72049e-05	0.000745852	6.39023	4.45543	38.2593	6.19399e-10	6.09669e-07	-6.02767	4.45543	29.4355	5.78099e-08	7.5869e-05	0.1145	0	5.98083	48.1346	15.9616	3.64804	39.9279	82.3513	23.1307	6.34342	7.22078	84.7842	68.5208	17.8815	NULL	NULL	NULL	NULL	NULL	AT1G69160.1	NULL	NULL
Eucgr.I02395	26702m	-4.30648	11.0595	25.6723	4.04602e-07	2.54878e-05	-0.996801	11.0595	2.71559	0.0993723	0.235785	-10.9639	11.0595	46.9021	7.46243e-12	1.83108e-08	8.1442	11.0595	29.1017	6.86763e-08	8.53864e-05	8111.16	20063.4	3.29028	12.4118	410.137	876.897	640.585	514.739	713.36	229.391	141.407	90.3904	13.0418	34.7293	PF00257	NULL	NULL	NULL	NULL	AT5G66400.1	RAB18	Dehydrin family protein
Eucgr.H02812	16578m	0.121985	3.82583	0.0472609	0.8279	0.924314	-0.374972	3.82583	0.984649	0.321054	0.524281	-5.24678	3.82583	35.1757	3.0126e-09	2.37222e-06	5.14666	3.82583	28.2629	1.05906e-07	0.000125091	6.93626	25.8087	0.624561	0	16.2062	13.3965	17.622	29.0034	14.3003	15.2519	13.3614	26.9253	16.6808	20.3663	PF00646	NULL	NULL	NULL	NULL	AT3G06240.1	NULL	F-box family protein
Eucgr.J00985	15552m	7.77575	7.33652	42.5295	6.96251e-11	1.25554e-08	3.86043	7.33652	48.6486	3.06183e-12	2.05887e-10	7.48194	7.33652	37.6225	8.58472e-10	8.11187e-07	-6.78837	7.33652	28.0025	1.21158e-07	0.000136291	0	0.444632	13.3307	281.209	29.5519	5.89316	166.025	365.017	171.49	13.0453	11.0445	351.851	1723.07	151.615	PF03005	NULL	NULL	NULL	NULL	AT3G54260.1	TBL36	TRICHOME BIREFRINGENCE-LIKE 36
Eucgr.J02446	16351m	2.65432	6.37297	21.1112	4.33384e-06	0.000186142	1.60279	6.37297	23.0308	1.59429e-06	2.25385e-05	3.7315	6.37297	32.5669	1.15161e-08	5.59203e-06	-3.86173	6.37297	27.7132	1.40697e-07	0.000151077	2.62602	26.0836	89.8011	130.549	30.6435	16.896	325.268	238.084	90.1113	37.0296	25.9193	66.3466	425.826	80.2958	PF00314	NULL	NULL	NULL	NULL	AT4G38660.1	NULL	Pathogenesis-related thaumatin superfamily protein
Eucgr.F00644	33057m	-8.03211	9.20046	49.7709	1.72791e-12	4.74632e-10	0.730479	9.20046	0.774572	0.378806	0.583195	-9.65884	9.20046	28.4348	9.69057e-08	3.41672e-05	9.7588	9.20046	26.3666	2.82381e-07	0.00029003	135.968	10533.1	0.936842	4.21666	6.04049	3.77849	2.76423	4.08773	62.6003	11.921	19.9785	12.6353	0.62651	12.7752	PF07172	NULL	NULL	NULL	NULL	NULL	NULL	NULL
Eucgr.C03134	05301m	7.0446	5.27675	74.853	5.07093e-18	3.99302e-15	-0.278221	5.27675	0.695507	0.404297	0.607436	4.81075	5.27675	34.645	3.95654e-09	2.68303e-06	-4.54536	5.27675	25.8797	3.63373e-07	0.000357665	0.451262	0	9.53803	13.7166	47.2128	46.9982	36.1052	98.5238	44.1563	35.4816	64.6201	120.515	66.4099	23.3578	PF01852	NULL	NULL	NULL	NULL	AT1G05230.1	HDG2	homeodomain GLABROUS 2
Eucgr.G00728	00702m	4.3025	4.32214	30.2639	3.77081e-08	3.54892e-06	0.489673	4.32214	1.56359	0.21114	0.399436	3.99793	4.32214	23.9397	9.94006e-07	0.000200696	-4.69778	4.32214	25.7498	3.88661e-07	0.000367254	0.801498	0.691058	10.6891	39.4102	23.1638	11.8196	52.6444	44.9189	56.7217	11.8254	8.51682	32.1649	8.23567	28.0495	PF00931,PF00560	PTHR23155:SF21	KOG4658	NULL	NULL	AT4G27190.1	NULL	NB-ARC domain-containing disease resistance protein
Eucgr.B00934	21720m	5.35407	7.0909	16.7687	4.22241e-05	0.00112453	1.09414	7.0909	3.01188	0.0826566	0.206493	7.99554	7.0909	27.3355	1.71041e-07	5.11456e-05	-8.16902	7.0909	25.4625	4.51055e-07	0.000409819	0.902523	1.80122	492.474	725.814	21.292	68.5456	71.4198	4.90866	312.021	8.71479	94.7631	354.474	3.89299	52.4513	NULL	NULL	NULL	NULL	NULL	NULL	NULL	NULL
Eucgr.G02885	49135m	0.047999	3.23257	0.00158597	0.968233	0.986908	-1.90806	3.23257	8.65114	0.00326856	0.0161568	7.33834	3.23257	30.2523	3.79346e-08	1.49355e-05	-7.45202	3.23257	25.3009	4.90488e-07	0.000429141	0.312281	0.131771	83.1393	68.3607	0.350618	1.39977	0	0.0783138	0	0.457999	0.276423	0.194654	0.291843	0.0889264	PF00168	NULL	KOG1030	NULL	NULL	AT1G09070.1	SRC2	soybean gene regulated by cold-2
Eucgr.K00184	15677m	5.56503	4.68156	26.9705	2.06585e-07	1.45243e-05	1.248	4.68156	6.20428	0.0127442	0.0488173	6.42561	4.68156	31.2146	2.31027e-08	1.01066e-05	-6.12962	4.68156	24.9611	5.84986e-07	0.00049354	0	0.985063	15.3017	41.0466	7.51378	11.679	10.7114	148.521	11.9656	9.64201	20.233	110.86	49.1811	7.59108	PF03171	PTHR10209	KOG0143	1.14.11.12	K05282	AT5G51810.1	GA20OX2	gibberellin 20 oxidase 2
Eucgr.G02880	20727m	0.160202	5.56479	0.0347142	0.852196	0.935351	-2.01426	5.56479	12.0159	0.00052748	0.00351011	6.70946	5.56479	30.5566	3.24261e-08	1.32069e-05	-6.39954	5.56479	24.7783	6.43176e-07	0.000523922	3.06435	2.40101	121.457	579.593	14.7759	11.0497	0.801498	0.967482	6.61822	9.75104	9.81732	5.34457	1.50421	1.48796	PF00168	PTHR10024	KOG1030	NULL	NULL	AT1G09070.1	SRC2	soybean gene regulated by cold-2
Eucgr.E00358	24406m	-6.87525	5.21253	56.962	4.44304e-14	1.666e-11	1.20148	5.21253	2.88327	0.0895039	0.218786	-10.8952	5.21253	43.1465	5.07903e-11	7.99879e-08	8.22735	5.21253	24.6421	6.9027e-07	0.000543542	276.989	235.415	0	0	0	0.783138	16.4782	8.43158	0.0658854	0	0	0.0889264	3.74324	0	PF03330,PF01357	NULL	NULL	NULL	NULL	AT4G17030.1	EXLB1	expansin-like B1
Eucgr.E01430	19256m	0.0866324	4.78476	0.0145408	0.904019	0.95943	2.34369	4.78476	20.16	7.12278e-06	8.3339e-05	-6.41197	4.78476	31.053	2.51073e-08	1.07725e-05	6.08262	4.78476	24.3563	8.00649e-07	0.000610121	6.45677	32.2569	0	0.343499	8.27135	4.21178	87.9464	171.447	13.1158	3.38619	4.86634	71.0638	119.873	16.155	PF01370	PTHR10366	KOG1502	NULL	NULL	AT2G45400.1	BEN1	NAD(P)-binding Rossmann-fold superfamily protein
Eucgr.D02419	35722m	6.77624	3.94348	46.4272	9.5086e-12	2.18079e-09	-0.667306	3.94348	2.90991	0.0880369	0.216312	6.04665	3.94348	34.3263	4.66044e-09	3.05815e-06	-5.5354	3.94348	24.2499	8.46108e-07	0.000624613	0	0	8.69241	8.58748	13.9977	11.432	12.6868	24.4396	24.6702	14.9269	35.427	32.8323	16.7182	21.0804	NULL	NULL	NULL	NULL	NULL	NULL	NULL	NULL
Eucgr.C00678	29182m	-5.10894	3.55374	43.5645	4.10221e-11	7.691e-09	-0.17595	3.55374	0.0834883	0.772625	0.878119	-7.72819	3.55374	33.699	6.43344e-09	4.10749e-06	6.68734	3.55374	23.5433	1.22132e-06	0.000874283	31.5191	69.9851	0.555445	0	0.591038	1.17863	2.1755	3.66261	2.9198	0.395312	2.45433	0.636258	1.35379	0.234941	PF00011	PTHR11527	KOG0710	NULL	NULL	AT5G12020.1	HSP17.6II	17.6 kDa class II heat shock protein
Eucgr.D01888	24669m	-7.28718	7.18784	73.7382	8.91954e-18	6.79698e-15	-1.63253	7.18784	7.94024	0.00483473	0.0222114	-6.62	7.18784	29.9042	4.53919e-08	1.70205e-05	6.09578	7.18784	22.9911	1.62752e-06	0.00113079	163.643	2080.85	10.6799	8.30126	22.326	1.86745	17.1401	7.95577	4.80899	33.8821	5.15263	2.63542	2.10371	1.27252	PF00314	NULL	NULL	NULL	NULL	AT4G11650.1	OSM34	osmotin 34
Eucgr.A02790	05519m	-1.86628	7.12736	8.12301	0.0043707	0.0368221	-0.356339	7.12736	0.598819	0.439029	0.638785	-7.68357	7.12736	46.6409	8.52639e-12	1.83108e-08	5.24918	7.12736	22.7625	1.83305e-06	0.00116008	259.219	750.776	2.62659	1.60067	101.803	50.6659	430.91	53.9547	319.042	27.5818	47.7346	30.2279	1.86586	46.9115	PF07918	NULL	NULL	NULL	NULL	AT5G52300.1	LTI65	CAP160 protein
Eucgr.B00168	10767m	4.20351	7.05978	35.7504	2.24282e-09	3.04495e-07	1.77103	7.05978	22.9204	1.68848e-06	2.36578e-05	4.41448	7.05978	34.8109	3.6333e-09	2.61037e-06	-3.88723	7.05978	22.7807	1.81578e-06	0.00116008	2.16328	10.6799	29.1627	298.404	28.193	35.3633	162.854	202.07	297.5	68.1454	32.5471	571.928	547.033	244.571	PF00544	NULL	NULL	4.2.2.2	K01728	AT4G24780.1	NULL	Pectin lyase-like superfamily protein
Eucgr.E02195	33638m	6.46594	4.09463	47.4332	5.69115e-12	1.44561e-09	0.266245	4.09463	0.462598	0.496412	0.687947	5.30286	4.09463	30.1534	3.99195e-08	1.54593e-05	-5.03253	4.09463	22.7775	1.81882e-06	0.00116008	0	0.147329	2.96484	14.3754	9.73248	4.7683	58.5907	33.1242	22.943	19.4695	20.758	33.6749	23.1435	25.2947	NULL	NULL	NULL	NULL	NULL	NULL	NULL	NULL
Eucgr.E02922	04994m	6.2167	3.44882	31.1253	2.41898e-08	2.49535e-06	0.677365	3.44882	2.0895	0.148314	0.313159	6.21934	3.44882	28.6781	8.54633e-08	3.05894e-05	-5.98799	3.44882	22.7081	1.88571e-06	0.00116008	0	0	9.11608	14.6339	3.45529	5.64495	30.3517	8.89264	36.0533	7.52103	5.71691	63.691	11.086	6.325	PF01582,PF00931	NULL	NULL	NULL	NULL	AT5G17680.1	NULL	disease resistance protein (TIR-NBS-LRR class), putative
Eucgr.H00118	28555m	-6.34838	4.7361	94.6639	2.25621e-22	4.8453e-19	1.70342	4.7361	8.83267	0.00295886	0.0148465	-8.88048	4.7361	62.9824	2.08561e-15	1.64228e-11	5.74519	4.7361	22.6783	1.91521e-06	0.00116008	112.899	227.653	0	0.276423	0.150421	0.313255	11.294	2.02982	3.75547	0.194654	0	0.533558	0	0.147329	PF05512	NULL	NULL	NULL	NULL	AT1G04560.1	NULL	AWPM-19-like family protein
Eucgr.G00729	35889m	6.2294	6.55722	62.7249	2.37692e-15	1.07981e-12	0.171024	6.55722	0.23251	0.629669	0.786977	3.43377	6.55722	21.7224	3.15088e-06	0.000523846	-3.96362	6.55722	22.5005	2.10094e-06	0.00124076	1.80505	1.01808	12.6525	38.5233	136.454	109.142	140.863	227.902	231.598	59.0471	129.043	212.154	79.8063	55.0082	NULL	NULL	NULL	NULL	NULL	NULL	NULL	NULL
Eucgr.F00613	07216m	-1.32405	1.71753	2.63286	0.104673	0.303584	0.0388185	1.71753	0.00424016	0.948081	0.973724	-4.22823	1.71753	10.4688	0.0012141	0.0365929	6.90346	1.71753	21.7034	3.18219e-06	0.00183349	2.77722	3.12281	0	0	0.263542	1.57778	1.39977	1.65463	0.391569	5.89316	1.7175	5.11383	19.8547	11.236	PF00069,PF06479	PTHR13954	KOG0198	NULL	NULL	AT2G17520.1	IRE1A	Endoribonuclease/protein kinase IRE1-like
Eucgr.F00639	33249m	-6.08541	8.37434	30.4383	3.44658e-08	3.28301e-06	0.212835	8.37434	0.0716491	0.788951	0.888562	-9.08098	8.37434	25.5503	4.31003e-07	0.000108315	8.51024	8.37434	21.2981	3.93121e-06	0.00221112	200.756	4236.89	0.329427	9.4667	21.755	6.63416	15.5723	2.62659	69.7183	15.3974	39.1093	11.982	1.29604	18.2684	PF07172	NULL	NULL	NULL	NULL	NULL	NULL	NULL
Eucgr.K02098	32885m	4.91964	4.15881	18.845	1.41783e-05	0.000483312	-1.31451	4.15881	5.21041	0.022452	0.0760842	5.51895	4.15881	20.7014	5.36757e-06	0.000780415	-6.1057	4.15881	20.9795	4.64215e-06	0.00255027	1.40247	0.127252	63.5474	2.4187	30.385	2.19279	7.77623	61.9877	5.00729	29.0034	6.71239	16.2735	20.0953	7.51378	NULL	NULL	NULL	NULL	NULL	AT4G12970.1	STOMAGEN	stomagen
Eucgr.C03896	04197m	-4.04614	7.11541	49.9771	1.55548e-12	4.37442e-10	2.59607	7.11541	35.948	2.02656e-09	6.13763e-08	-3.26857	7.11541	18.7289	1.50678e-05	0.00155245	3.94402	7.11541	20.8203	5.04442e-06	0.00270828	389.74	308.008	35.0376	145.338	14.6267	8.1193	69.7726	188.282	118.217	7.29196	18.9132	225.855	497.959	39.9432	PF01301	PTHR23421	KOG0496	3.2.1.23	K01190	AT4G26140.1	BGAL12	beta-galactosidase 12
Eucgr.A00170	04649m	4.23211	3.40789	13.5111	0.000237154	0.00435636	0.515597	3.40789	0.796563	0.372123	0.576399	6.30225	3.40789	23.2515	1.42138e-06	0.000272985	-6.41498	3.40789	20.7411	5.25753e-06	0.00272639	0.1145	0.207318	30.5404	32.3404	3.50376	5.54502	14.0504	2.95519	25.0459	1.33133	9.998	18.4246	1.12005	18.2322	PF00023	PTHR18958	KOG0512	NULL	NULL	AT1G03670.1	NULL	ankyrin repeat family protein
Eucgr.A02982	30060m	-9.45439	5.38017	83.6488	5.90969e-20	6.34566e-17	-2.21109	5.38017	10.0073	0.0015592	0.00868702	-5.40068	5.38017	17.5028	2.86879e-05	0.00250998	6.81724	5.38017	20.7225	5.30898e-06	0.00272639	369.796	154.231	1.05186	6.36258	0.82927	0.194654	0	0	0	3.91093	0.469883	0.370296	0	0.395312	PF00407	NULL	NULL	NULL	NULL	NULL	NULL	NULL
Eucgr.H02021	27588m	1.31253	3.85739	3.62345	0.0569707	0.210087	-0.334912	3.85739	0.599755	0.438672	0.638452	-4.441	3.85739	19.4138	1.05244e-05	0.00121106	5.04771	3.85739	20.5832	5.70963e-06	0.00286976	9.44256	5.15263	0.177853	0	8.23567	7.36299	22.3963	23.1648	11.1206	27.2559	8.93098	31.6505	21.0226	22.1801	NULL	NULL	NULL	NULL	NULL	NULL	NULL	NULL
Eucgr.F00839	42232m	-4.20799	0.22151	19.27	1.13474e-05	0.000403255	-0.78671	0.22151	1.2622	0.261234	0.459196	-4.72618	0.22151	11.1318	0.000848585	0.0287606	7.54959	0.22151	20.4189	6.22126e-06	0.00306177	3.77849	1.31301	0	0	0	0	0.0889264	0.197013	0.147329	0.939765	2.03663	1.40526	0.922395	1.22716	PF00931,PF00560	PTHR23155	NULL	NULL	NULL	AT4G27190.1	NULL	NB-ARC domain-containing disease resistance protein
Eucgr.C04087	32785m	1.29878	3.98258	4.23481	0.0396031	0.165524	-0.48608	3.98258	1.50837	0.219389	0.409694	-4.98712	3.98258	27.286	1.75474e-07	5.18154e-05	4.70329	3.98258	20.3566	6.427e-06	0.00309847	10.9023	5.83949	0	0.254503	8.91465	32.5071	30.0598	15.74	40.1906	20.758	7.83138	55.5445	13.5842	7.77448	NULL	NULL	NULL	NULL	NULL	NULL	NULL	NULL
Eucgr.B00093	30891m	0.23536	5.93513	0.182697	0.669066	0.839326	2.03251	5.93513	28.1492	1.12316e-07	2.15187e-06	-4.50052	5.93513	33.6133	6.72308e-09	4.17945e-06	3.77313	5.93513	20.0203	7.66257e-06	0.00362026	27.5818	134.659	0.395312	6.83706	24.0449	11.6789	351.934	218.59	65.0052	14.8884	12.4849	51.7654	435.654	34.1947	PF03134	PTHR12300	NULL	NULL	NULL	AT4G24960.1	HVA22D	HVA22 homologue D
Eucgr.I02127	#N/A	-3.72854	5.27991	19.7704	8.73225e-06	0.000328998	-1.65833	5.27991	6.34329	0.0117826	0.0458326	6.34727	5.27991	39.9516	2.60331e-10	3.0749e-07	-6.00851	5.27991	19.9111	8.11288e-06	0.00375785	1.40526	0.922395	624.53	50.9758	0	0.127252	0	0	0	0	0.138212	0	0.145922	0	#N/A	#N/A	#N/A	#N/A	#N/A	#N/A	#N/A	#N/A
Eucgr.B02479	14400m	-2.3554	5.5922	29.4266	5.80746e-08	5.10015e-06	-0.770012	5.5922	6.45975	0.0110345	0.0435465	-2.97331	5.5922	24.8935	6.0586e-07	0.000141705	3.02487	5.5922	19.8581	8.34073e-06	0.0037891	223.375	60.2233	39.1254	13.7166	37.7702	29.0421	26.7495	35.4125	29.1406	15.2953	48.8591	45.0827	52.7844	10.435	PF02771,PF02770,PF00441,PF08028	PTHR10909	KOG0141	1.3.99.10	K00253	AT3G45300.1	IVD	isovaleryl-CoA-dehydrogenase
Eucgr.A02524	40520m	-2.30188	0.823435	5.30519	0.0212619	0.110195	-0.881721	0.823435	1.66868	0.196435	0.379986	-3.03056	0.823435	4.62195	0.0315653	0.277405	7.24016	0.823435	19.3775	1.07265e-05	0.00469245	0.898376	0.583961	0	0	0	0.177853	0.197013	0	0.1145	3.51782	5.15263	3.95312	6.48644	3.05404	PF00931,PF00560	PTHR23155	KOG4658	NULL	NULL	AT3G14470.1	NULL	NB-ARC domain-containing disease resistance protein
Eucgr.K02416	04968m	-3.22846	6.92072	54.5217	1.53742e-13	5.20381e-11	0.067818	6.92072	0.0494578	0.824009	0.908511	-3.1714	6.92072	27.5263	1.54975e-07	4.69355e-05	3.00107	6.92072	19.3868	1.06744e-05	0.00469245	523.464	287.725	80.0026	59.2441	48.3237	41.0649	50.2705	109.744	77.4962	23.2098	53.9815	90.7547	99.6148	21.6992	PF10312,PF09732	PTHR21737	KOG2370	NULL	NULL	AT1G03910.1	NULL	NULL
Eucgr.B03742	09503m	2.1199	7.10581	4.08063	0.0433776	0.176245	2.34378	7.10581	10.0105	0.00155646	0.00867791	6.45379	7.10581	24.1734	8.80401e-07	0.00018907	-6.0429	7.10581	19.2424	1.1513e-05	0.00490773	7.22019	6.65667	1006.75	168.539	7.40593	4.68421	46.4492	100.277	392.062	10.4933	33.6892	135.543	69.0434	148.301	PF00067	PTHR19383	KOG0156	NULL	NULL	AT5G07990.1	TT7	Cytochrome P450 superfamily protein
Eucgr.E01171	12193m	4.79323	4.64703	13.078	0.000298786	0.00518606	4.32651	4.64703	46.2774	1.02642e-11	5.9026e-10	8.12084	4.64703	33.0449	9.00549e-09	4.86869e-06	-6.55669	4.64703	19.1886	1.18419e-05	0.00490773	0	0.0889264	10.9237	163.635	0.394025	0.294658	53.5859	14.3049	2.72515	0.395312	2.80495	79.914	208.483	3.75906	PF02458	NULL	NULL	NULL	NULL	AT1G31490.1	NULL	HXXXD-type acyl-transferase family protein
Eucgr.F01551	10074m	-1.88332	5.21038	8.56562	0.00342569	0.0308339	4.02392	5.21038	55.7159	8.37366e-14	8.63804e-12	-5.07842	5.21038	25.1568	5.28539e-07	0.000126118	4.81203	5.21038	19.208	1.1722e-05	0.00490773	0.658854	342.905	0.147329	4.00749	0.76351	2.70757	46.2051	43.695	97.2754	0.760164	4.86634	25.2444	37.6159	47.48	PF00067	PTHR19383	KOG0157	NULL	NULL	AT1G75130.1	CYP721A1	cytochrome P450, family 721, subfamily A, polypeptide 1
Eucgr.B01256	45473m	-0.638964	3.47093	0.607718	0.435648	0.678369	0.455231	3.47093	0.581028	0.44591	0.644522	-6.27769	3.47093	21.361	3.80434e-06	0.000619793	6.32476	3.47093	19.0104	1.30007e-05	0.0052951	1.36258	38.0855	0.0783138	0	6.49163	3.74324	20.6261	8.81648	13.7521	13.4281	3.95312	28.4001	9.79837	12.3345	PF00931,PF00560	PTHR23258	KOG4658	NULL	NULL	AT3G14470.1	NULL	NB-ARC domain-containing disease resistance protein
Eucgr.G02938	23641m	2.4768	5.52065	13.8358	0.000199495	0.00378832	1.30919	5.52065	11.7586	0.000605643	0.00394135	3.83042	5.52065	25.1603	5.27565e-07	0.000126118	-3.69582	5.52065	18.9213	1.36226e-05	0.00545433	3.38857	8.01498	47.5088	167.972	13.1992	9.73268	38.5233	68.0287	110.13	31.4379	5.0904	140.342	95.8701	30.2414	PF03330,PF01357	NULL	NULL	NULL	NULL	AT2G39700.1	EXPA4	expansin A4
Eucgr.D01823	20957m	-5.96146	3.96776	55.571	9.01438e-14	3.22647e-11	1.49785	3.96776	5.5199	0.0188013	0.066429	-6.14506	3.96776	27.6731	1.43645e-07	4.52443e-05	5.56872	3.96776	18.8869	1.38705e-05	0.00546106	13.3235	168.227	0	1.24391	0.451262	0.156628	3.70296	3.59123	0.922395	0.583961	0.729608	0.177853	0.394025	1.62062	PF04116	NULL	NULL	1.14.13.-	K02294	AT4G25700.1	BETA-OHASE	1 beta-hydroxylase 1
Eucgr.G03078	28337m	4.23258	4.96069	25.1204	5.38592e-07	3.24571e-05	2.25024	4.96069	26.6677	2.41626e-07	4.24697e-06	5.27596	4.96069	33.0314	9.06838e-09	4.86869e-06	-4.26462	4.96069	18.7816	1.46577e-05	0.00567639	0.555445	1.09298	6.4027	121.754	1.91068	8.23953	71.6427	69.9456	6.34342	7.66111	8.81648	91.1506	256.164	22.4719	PF03195	NULL	NULL	NULL	NULL	AT3G11090.1	LBD21	LOB domain-containing protein 21
Eucgr.A02983	30045m	-7.12587	4.34337	59.4731	1.23975e-14	5.22975e-12	-2.04096	4.34337	10.1911	0.00141123	0.00796977	-5.97278	4.34337	21.1695	4.20403e-06	0.000666523	6.19051	4.34337	18.7201	1.51375e-05	0.00576763	132.851	115.373	0.345529	3.30911	1.87953	0.925741	0.312281	0.0658854	1.05186	5.10725	0.0889264	0.78805	0.147329	0.572499	PF00407	NULL	NULL	NULL	NULL	NULL	NULL	NULL
Eucgr.B00859	09436m	2.0963	5.65654	13.2115	0.000278238	0.00491242	-0.866532	5.65654	7.06908	0.00784254	0.033077	3.09696	5.65654	22.1665	2.49995e-06	0.000440719	-3.2218	5.65654	18.6154	1.5992e-05	0.00599648	13.2596	7.90048	100.102	101.038	32.2724	63.8464	48.1541	45.9749	56.7396	77.617	19.7351	98.684	44.3438	15.0878	PF00232	PTHR10353	KOG0626	3.2.1.21	K05350	AT3G18080.1	BGLU44	B-S glucosidase 44
Eucgr.I01620	15980m	2.26068	3.43076	4.94829	0.0261165	0.125884	-1.76297	3.43076	9.15443	0.00248116	0.0128677	4.78408	3.43076	15.4612	8.42176e-05	0.00549578	-5.94596	3.43076	18.5831	1.62658e-05	0.00600385	2.18596	0.527083	37.4324	50.8285	24.8939	9.28937	4.66304	0.391569	12.2198	5.72499	2.4187	8.3701	0.583686	0.97819	PF03009	PTHR22958	KOG2421	NULL	NULL	AT3G02040.1	SRG3	senescence-related gene 3
Eucgr.K02932	11265m	-3.37846	5.72407	38.511	5.44469e-10	8.29805e-08	-0.946436	5.72407	6.34078	0.0117993	0.0458746	-3.49003	5.72407	21.7601	3.08964e-06	0.000519442	3.6711	5.72407	18.5206	1.68079e-05	0.00610851	41.9472	433.299	35.8001	8.45789	33.9997	20.2752	43.9338	18.2688	16.1445	42.3989	31.5403	15.2854	76.0842	11.9617	PF00403	PTHR22814	KOG1603	NULL	NULL	AT5G03380.1	NULL	Heavy metal transport/detoxification superfamily protein
Eucgr.E03924	08663m	-1.26656	5.44702	6.84635	0.00888224	0.0603466	0.547262	5.44702	2.58281	0.108029	0.250326	-5.13143	5.44702	48.5651	3.1951e-12	1.50956e-08	3.31345	5.44702	18.471	1.72513e-05	0.00617466	102.587	82.5427	3.30911	4.96133	24.0693	52.9316	60.2851	61.7088	92.3847	7.46982	8.07752	34.3277	34.3499	7.60164	PF00939	PTHR10283	KOG1281	NULL	K14445	AT5G47560.1	TDT	tonoplast dicarboxylate transporter
Eucgr.E00650	34950m	-5.48404	2.3161	46.5982	8.71382e-12	2.05846e-09	-0.551654	2.3161	1.03255	0.309561	0.512458	-1.72664	2.3161	3.35371	0.0670537	0.40429	5.23112	2.3161	18.3179	1.86943e-05	0.00659126	12.2515	8.84555	4.07205	6.31766	0.583961	0.291843	0	0.394025	0.441987	1.64459	7.59108	9.05614	2.30599	4.55804	NULL	NULL	NULL	NULL	NULL	AT4G23493.1	NULL	NULL
Eucgr.C03260	03425m	4.31889	6.56869	18.702	1.52822e-05	0.000513531	1.92464	6.56869	12.9983	0.000311772	0.00223724	5.94413	6.56869	27.9759	1.22839e-07	4.14545e-05	-5.00376	6.56869	18.1165	2.07791e-05	0.007114	0.177853	9.06258	27.793	235.079	45.23	2.97699	22.2521	251.882	89.7418	91.1608	9.67112	251.202	217.556	174.224	PF05922,PF00082,PF02225	PTHR10795	NULL	NULL	NULL	AT2G05920.1	NULL	Subtilase family protein
Eucgr.G01048	27159m	3.13874	4.95278	19.8412	8.41474e-06	0.000319071	1.08125	4.95278	7.72573	0.00544392	0.0245142	3.35883	4.95278	19.4616	1.02643e-05	0.00121106	-3.67863	4.95278	18.1223	2.07158e-05	0.007114	1.24912	3.49193	19.8983	91.4913	29.8026	10.5619	122.292	20.5965	93.685	19.3505	6.77237	74.9416	36.7722	26.7668	NULL	NULL	NULL	NULL	NULL	NULL	NULL	NULL
Eucgr.F01172	17966m	-0.59655	4.61071	1.31211	0.252014	0.50104	3.09639	4.61071	63.0867	1.97809e-15	3.11523e-13	-2.48487	4.61071	12.5902	0.000387771	0.0159587	3.42498	4.61071	17.9281	2.29407e-05	0.00774183	4.35099	18.5895	0.76351	8.12271	3.50376	2.48067	31.3021	78.017	31.3811	2.34941	5.18415	87.1263	106.01	39.094	PF01063	PTHR11825	KOG0975	NULL	NULL	AT5G57850.1	NULL	D-aminoacid aminotransferase-like PLP-dependent enzymes superfamily protein
Eucgr.C00101	01209m	4.21797	4.02115	20.0368	7.59679e-06	0.000293727	0.0464708	4.02115	0.00995242	0.920533	0.959915	4.67308	4.02115	21.3251	3.87623e-06	0.000622913	-4.69678	4.02115	17.7641	2.50055e-05	0.00820423	0.591038	1.17863	8.49921	39.094	13.74	2.21139	65.9876	36.0426	10.4044	25.9593	7.06977	24.6688	8.14652	13.7403	NULL	PTHR11638	KOG1051	NULL	NULL	AT5G57130.1	NULL	Clp amino terminal domain-containing protein
Eucgr.E00994	24799m	1.80099	4.80384	10.6346	0.00110993	0.0136419	0.0581956	4.80384	0.0329457	0.855968	0.925763	2.32155	4.80384	13.9512	0.000187613	0.00972401	-3.05922	4.80384	17.7791	2.48095e-05	0.00820423	2.89896	15.4272	38.6002	51.1814	21.3783	35.4993	29.6026	67.0237	44.6561	9.4675	17.3242	48.5919	24.7215	21.6714	PF00651	PTHR23230	NULL	NULL	NULL	AT4G08455.1	NULL	BTB/POZ domain-containing protein
Eucgr.B02321	09548m	-3.06493	3.87379	18.511	1.6893e-05	0.000556037	-4.24571	3.87379	61.1334	5.33344e-15	7.36795e-13	-6.34789	3.87379	29.2343	6.41333e-08	2.3308e-05	5.25265	3.87379	17.6698	2.62765e-05	0.00850314	101.067	20.9207	0.85651	0.175309	16.259	15.4106	4.47703	0.729608	0.889264	8.39861	15.6437	0.939765	0.555445	0.312281	PF00067	PTHR19383	KOG0157	1.14.13.93	K09843	AT2G29090.1	CYP707A2	cytochrome P450, family 707, subfamily A, polypeptide 2
Eucgr.B01170	30741m	-0.0573334	4.86671	0.0082376	0.927682	0.969975	-0.202897	4.86671	0.22171	0.63774	0.792787	-4.88785	4.86671	27.6205	1.47603e-07	4.54645e-05	4.17463	4.86671	17.6099	2.71168e-05	0.0086565	31.4752	60.5824	1.24497	0.78805	17.0643	17.5309	124.579	28.8807	29.6026	37.8636	11.3355	13.7521	28.6141	32.6864	NULL	NULL	NULL	NULL	NULL	NULL	NULL	NULL
Eucgr.C02083	24480m	1.27206	4.39116	4.8196	0.0281379	0.131859	0.28484	4.39116	0.601108	0.438156	0.638106	-4.7282	4.39116	32.523	1.17791e-08	5.59203e-06	3.7816	4.39116	17.5485	2.80071e-05	0.00882149	13.282	4.7683	0	0.902523	27.4462	24.3689	79.5002	59.3008	31.6757	6.2651	16.8485	47.3105	19.1726	18.7581	NULL	PTHR13954	NULL	NULL	NULL	AT5G24360.1	IRE1-1	inositol requiring 1-1
Eucgr.A01603	35549m	4.15504	2.93918	12.2273	0.000470942	0.00735299	1.23738	2.93918	3.53635	0.0600374	0.162459	3.92536	2.93918	9.52864	0.0020229	0.0510544	-6.16094	2.93918	17.4764	2.90897e-05	0.00893883	0	1.31329	4.77714	10.5534	2.57887	3.1522	115.801	5.49599	4.07724	2.18596	0.527083	14.726	1.52702	1.05294	NULL	NULL	NULL	NULL	NULL	NULL	NULL	NULL
Eucgr.E02293	05176m	5.33068	2.60373	22.5376	2.06074e-06	9.85445e-05	0.898014	2.60373	2.68826	0.10109	0.238334	4.56409	2.60373	14.9571	0.000109984	0.00660699	-5.46632	2.60373	17.4733	2.91364e-05	0.00893883	0	0.0889264	7.22078	2.81053	5.91038	3.83055	32.9759	6.21953	15.3776	0.988281	1.9284	13.3614	13.0866	3.83738	PF01582,PF00931	NULL	NULL	NULL	NULL	AT5G17680.1	NULL	disease resistance protein (TIR-NBS-LRR class), putative
Eucgr.G01683	15011m	2.62861	5.85659	20.2651	6.74197e-06	0.000268425	-0.933607	5.85659	8.20462	0.00417839	0.0197304	3.15976	5.85659	24.4295	7.70779e-07	0.000173411	-3.00756	5.85659	17.4238	2.99053e-05	0.00894245	20.1606	4.07205	111.408	23.8415	65.4329	18.9519	174.41	68.0772	23.1917	98.1054	59.8278	83.7687	92.99	45.0827	PF00010	PTHR10014	NULL	NULL	NULL	AT4G34530.1	CIB1	cryptochrome-interacting basic-helix-loop-helix 1
Eucgr.H03401	36247m	-0.141247	5.74413	0.0612104	0.804593	0.913251	3.82708	5.74413	77.075	1.6459e-18	4.98475e-16	-2.8883	5.74413	13.9462	0.000188116	0.00972401	3.69105	5.74413	17.438	2.96833e-05	0.00894245	3.36749	89.4266	0.875529	5.78021	4.84035	0.922395	103.608	163.646	101.985	11.2297	4.71453	110.607	253.411	109.201	NULL	NULL	NULL	NULL	NULL	NULL	NULL	NULL
Eucgr.K02082	04894m	5.22503	6.22919	31.2694	2.2459e-08	2.34756e-06	2.35808	6.22919	25.2597	5.0106e-07	8.05207e-06	5.47697	6.22919	30.7559	2.92611e-08	1.21269e-05	-4.36666	6.22919	17.3	3.19187e-05	0.0094252	0.197656	2.10371	10.755	131.446	17.9425	4.81346	47.3015	374.185	49.9649	24.0488	19.66	298.993	325.293	146.38	PF08263,PF00560,PF07714,PF00069	PTHR23258	KOG1187	NULL	NULL	AT2G36570.1	NULL	Leucine-rich repeat protein kinase family protein
Eucgr.F00642	33820m	-5.91985	5.32357	30.492	3.35246e-08	3.24315e-06	0.605002	5.32357	0.580511	0.446112	0.644675	-7.76895	5.32357	21.0566	4.45924e-06	0.000679617	7.30056	5.32357	17.115	3.51831e-05	0.0102264	9.95124	667.856	0.150421	1.09639	3.21027	0.266779	1.37909	0.294658	13.282	2.03663	4.84035	0.724739	0.175309	2.79954	PF07172	NULL	NULL	NULL	NULL	NULL	NULL	NULL
Eucgr.G00170	18412m	1.52808	4.33939	7.23242	0.00715988	0.0519585	0.573409	4.33939	2.70111	0.100279	0.237339	-2.9676	4.33939	16.2245	5.62617e-05	0.00408945	3.43153	4.33939	17.0751	3.59307e-05	0.0102264	7.49473	3.22838	0.197013	1.76795	18.4075	8.52586	47.8337	26.5484	42.5841	20.152	7.39432	81.7545	78.7976	19.4749	PF01398	PTHR10410	KOG1555	NULL	K03030	AT5G23540.1	NULL	Mov34/MPN/PAD-1 family protein
Eucgr.K02134	55264m	5.34063	4.53806	28.774	8.1335e-08	6.65171e-06	1.92171	4.53806	16.5157	4.8248e-05	0.000444006	5.36361	4.53806	26.281	2.9518e-07	8.015e-05	-4.66781	4.53806	17.093	3.55925e-05	0.0102264	0.389307	0.145922	2.66267	56.8405	6.4027	2.56116	34.475	67.3259	9.60571	13.2719	2.50364	75.2077	177.007	28.4295	NULL	NULL	NULL	NULL	NULL	AT3G25130.1	NULL	NULL
Eucgr.B03312	09093m	5.04943	3.93059	23.202	1.45843e-06	7.57195e-05	-0.423056	3.93059	0.652579	0.419192	0.620642	4.80575	3.93059	18.9236	1.36058e-05	0.00142849	-4.9474	3.93059	17.021	3.69682e-05	0.0103874	0.78805	0.294658	1.58125	34.3606	29.8844	6.15042	14.4044	32.3946	5.0688	17.179	6.46808	13.9399	47.7682	19.986	PF00295	NULL	NULL	NULL	NULL	AT1G60590.1	NULL	Pectin lyase-like superfamily protein
Eucgr.F00391	23531m	-3.09607	3.09786	23.4906	1.25528e-06	6.56049e-05	0.547575	3.09786	1.37744	0.240538	0.435493	-3.59606	3.09786	16.2611	5.51858e-05	0.00405208	4.20047	3.09786	16.9714	3.79478e-05	0.0103874	20.0974	40.1906	2.96667	0.988281	1.76795	1.374	3.5935	15.7669	5.3991	2.62964	3.6903	11.1311	11.3555	8.70197	NULL	NULL	NULL	NULL	NULL	AT1G28220.1	PUP3	purine permease 3
Eucgr.F04272	28465m	6.95251	4.71173	18.4657	1.72988e-05	0.000564433	1.72492	4.71173	4.96232	0.0259054	0.0852672	7.94885	4.71173	21.3442	3.83786e-06	0.000620971	-7.46085	4.71173	16.9691	3.79932e-05	0.0103874	0	0	31.0864	19.5795	2.41778	10.6799	32.9701	3.70296	99.6175	0.207318	18.4921	79.6732	4.00169	164.506	PF03083	PTHR10791	NULL	NULL	NULL	AT1G21460.1	SWEET1	Nodulin MtN3 family protein
Eucgr.G00688	01058m	6.63463	5.31958	53.6866	2.35166e-13	7.5072e-11	0.593781	5.31958	2.16229	0.141434	0.302553	3.54446	5.31958	16.4223	5.06858e-05	0.00385	-4.05046	5.31958	16.9379	3.86237e-05	0.0103874	0.276423	0.389307	2.55715	7.83138	39.9825	13.4279	203.711	91.9333	115.416	59.8029	24.3579	40.5854	45.931	52.8094	PF00931,PF00560	PTHR23258	KOG4658	NULL	NULL	AT4G27190.1	NULL	NB-ARC domain-containing disease resistance protein
Eucgr.K00155	46028m	-0.460757	3.5868	0.18882	0.663901	0.836493	0.0769697	3.5868	0.0154994	0.900922	0.950196	7.75021	3.5868	40.1592	2.34082e-10	2.91038e-07	-5.45763	3.5868	16.9344	3.86949e-05	0.0103874	0.350618	0.127252	62.6314	40.1505	0.300841	0	0	0.312281	0.131771	0.583961	0.583686	2.22316	1.18208	2.35726	PF04043	NULL	NULL	NULL	NULL	AT5G62360.1	NULL	Plant invertase/pectin methylesterase inhibitor superfamily protein
Eucgr.E00809	41104m	5.07569	5.08116	20.4896	5.99577e-06	0.000243783	1.66709	5.08116	7.13557	0.00755696	0.0320499	5.80221	5.08116	22.7588	1.83664e-06	0.000347096	-5.30089	5.08116	16.9006	3.93882e-05	0.0104547	0.343499	0.276423	8.90761	115.072	9.92733	25.6822	27.6561	60.0888	14.4382	2.11447	6.48019	59.021	195.416	24.5433	PF03018	PTHR21495	NULL	NULL	NULL	AT4G23690.1	NULL	Disease resistance-responsive (dirigent-like protein) family protein
Eucgr.G00722	01867m	6.08051	4.79341	46.8471	7.6748e-12	1.86909e-09	0.390923	4.79341	0.943825	0.331296	0.534358	3.30787	4.79341	14.6697	0.00012809	0.00734433	-4.00601	4.79341	16.8571	4.03023e-05	0.0105445	0.591038	0.589316	1.51536	13.4988	24.8464	8.50002	116.014	56.1798	71.4079	27.2318	19.1034	28.9761	27.7722	38.5667	PF00931,PF00560	NULL	KOG4658	NULL	NULL	AT4G27190.1	NULL	NB-ARC domain-containing disease resistance protein
Eucgr.I00028	01879m	3.9352	3.46508	25.5679	4.27078e-07	2.66197e-05	0.271535	3.46508	0.489638	0.484089	0.677145	3.45638	3.46508	17.7888	2.4683e-05	0.00223405	-3.7823	3.46508	16.8422	4.06194e-05	0.0105445	0.468421	0.527083	11.6237	12.965	12.2716	8.27135	43.4715	9.00608	25.9208	6.06849	4.7683	30.7553	28.1629	6.31377	PF00931,PF00560	PTHR23155	KOG4658	NULL	NULL	AT5G17680.1	NULL	disease resistance protein (TIR-NBS-LRR class), putative
Eucgr.J03062	25688m	-3.62666	4.23584	38.9402	4.36993e-10	6.83648e-08	-2.73622	4.23584	41.9958	9.14704e-11	4.01637e-09	-4.2362	4.23584	25.0627	5.54966e-07	0.0001311	3.80818	4.23584	16.7956	4.16303e-05	0.0106895	91.1967	48.8914	19.6346	1.14526	6.42684	22.1905	6.27463	1.95638	7.09245	10.9807	10.0242	3.70296	5.30877	0.790625	NULL	NULL	NULL	NULL	NULL	NULL	NULL	NULL
Eucgr.D01176	36882m	-5.19965	1.08947	27.016	2.01775e-07	1.42711e-05	-0.921887	1.08947	1.57018	0.21018	0.398642	-5.97618	1.08947	15.1015	0.00010188	0.00634235	7.10998	1.08947	16.673	4.44092e-05	0.0110429	12.4049	14.521	0.0889264	0	0	0.525928	0.127252	0	0.313255	0.147329	1.374	0.138212	1.94654	0.291843	NULL	NULL	NULL	NULL	NULL	NULL	NULL	NULL
Eucgr.G02748	10404m	4.64997	4.34691	32.0626	1.49282e-08	1.65563e-06	0.268171	4.34691	0.5043	0.477617	0.671992	5.55614	4.34691	39.7219	2.92817e-10	3.29392e-07	-3.86462	4.34691	16.6908	4.39937e-05	0.0110429	0.350618	0.254503	13.282	12.8537	12.4849	1.95784	28.8831	18.1123	8.03802	46.5222	14.5922	30.8575	180.07	34.033	PF00544	NULL	NULL	4.2.2.2	K01728	AT5G04310.1	NULL	Pectin lyase-like superfamily protein
Eucgr.J01972	29961m	3.89562	3.75167	14.8224	0.000118122	0.00253904	1.27026	3.75167	4.94911	0.0261041	0.085778	2.9247	3.75167	7.91686	0.00489763	0.0903881	-4.99054	3.75167	16.7021	4.37321e-05	0.0110429	0.589316	2.29	0.876546	34.8669	2.07318	44.7703	38.2314	25.7887	30.734	1.35379	1.87953	25.3653	24.8263	3.22838	PF00011	PTHR11527	KOG0710	NULL	NULL	AT1G53540.1	NULL	HSP20-like chaperones superfamily protein
Eucgr.B02355	23563m	5.00911	7.28266	25.5179	4.383e-07	2.71046e-05	1.52633	7.28266	9.46598	0.00209318	0.0111367	5.09697	7.28266	23.9776	9.74621e-07	0.000200204	-4.55397	7.28266	16.5571	4.72062e-05	0.0115959	1.76795	5.72499	49.0866	321.438	46.2318	20.8279	115.424	454.503	186.374	184.716	17.6206	466.944	947.928	74.3846	PF03330,PF01357	NULL	NULL	NULL	NULL	AT2G39700.1	EXPA4	expansin A4
Eucgr.F00828	40048m	-1.8425	0.899572	3.13743	0.0765142	0.251076	0.0640182	0.899572	0.00817411	0.927961	0.963634	-2.47965	0.899572	2.94626	0.0860764	0.456632	6.82142	0.899572	16.5298	4.78914e-05	0.0115959	0.207318	1.16792	0	0	0	0.0889264	0.78805	0	0	2.40693	4.99649	2.50364	17.1803	4.07205	PF00931,PF00560	PTHR23155	KOG4658	NULL	NULL	AT4G27190.1	NULL	NB-ARC domain-containing disease resistance protein
Eucgr.J01308	00564m	4.21166	4.70774	39.4852	3.30552e-10	5.34837e-08	0.502769	4.70774	2.2371	0.134734	0.292672	3.35551	4.70774	23.5503	1.21694e-06	0.000237319	-3.14067	4.70774	16.5213	4.81054e-05	0.0115959	1.5614	0.592968	19.5042	18.2688	18.2322	14.2522	108.604	28.3496	46.1019	18.778	9.32929	80.0026	112.943	22.8541	PF01582,PF00931,PF00560	PTHR23155	KOG4658	NULL	NULL	AT5G36930.2	NULL	Disease resistance protein (TIR-NBS-LRR class) family
Eucgr.K03370	21450m	-4.21908	5.16304	44.0619	3.18162e-11	6.21152e-09	2.86494	5.16304	33.7197	6.36528e-09	1.68209e-07	-4.54685	5.16304	26.7083	2.36601e-07	6.734e-05	3.88441	5.16304	16.4443	5.01001e-05	0.0119547	144.41	216.868	1.71302	18.0568	1.2595	0.967482	108.422	67.1239	10.0487	0.636258	1.65463	11.7471	107.386	8.58772	PF04570	NULL	NULL	NULL	NULL	AT3G63210.1	MARD1	Protein of unknown function (DUF581)
Eucgr.C03333	07466m	1.15239	6.3163	2.95232	0.0857545	0.270174	0.221519	6.3163	0.270422	0.603049	0.768135	-4.56745	6.3163	25.97	3.46763e-07	9.15175e-05	3.92599	6.3163	16.406	5.11225e-05	0.0120767	27.1225	85.1095	3.12281	0.527083	66.4454	58.1659	200.13	70.6592	244.127	69.9484	46.3196	144.855	28.6628	187.37	PF00023	PTHR18958	NULL	NULL	NULL	AT3G18670.1	NULL	Ankyrin repeat family protein
Eucgr.J01143	30859m	2.75741	5.54537	11.4979	0.000696765	0.00979159	3.07894	5.54537	35.4055	2.67727e-09	7.80805e-08	0.000819044	5.54537	1.13355e-06	0.999151	0.999531	-4.22393	5.54537	16.3512	5.26242e-05	0.0123083	2.04531	23.8385	3.59123	8.36744	1.47329	14.656	138.281	461.329	262.951	0.525928	0.76351	28.2791	1.48796	11.4792	NULL	NULL	NULL	NULL	NULL	AT5G07330.1	NULL	NULL
Eucgr.H04642	09123m	5.15527	4.63076	23.6278	1.16888e-06	6.21904e-05	2.17614	4.63076	16.1206	5.94343e-05	0.00053243	4.17571	4.63076	15.0202	0.000106367	0.00647607	-4.91599	4.63076	16.2498	5.55158e-05	0.0128574	0	1.09639	10.3166	24.5148	13.701	12.9596	55.5414	41.5483	80.423	5.24666	1.18208	81.4729	5.49599	32.9635	PF00067	PTHR19383	KOG0156	NULL	NULL	AT1G74110.1	CYP78A10	cytochrome P450, family 78, subfamily A, polypeptide 10
Eucgr.A01806	22566m	5.59878	5.20873	22.5707	2.02549e-06	9.72524e-05	0.550342	5.20873	0.921202	0.33716	0.540458	6.17451	5.20873	24.0407	9.43212e-07	0.00019841	-5.40357	5.20873	16.2145	5.65601e-05	0.0129521	0.147329	0.686999	8.23953	97.602	17	1.94654	37.7937	57.8021	56.9366	95.8179	5.0904	127.382	83.6912	14.2971	PF03330,PF01357	NULL	NULL	NULL	NULL	AT4G28250.1	EXPB3	expansin B3
Eucgr.F01093	17627m	-3.28776	5.96644	35.2583	2.8875e-09	3.70714e-07	-0.982185	5.96644	5.80748	0.0159582	0.0585302	-5.61551	5.96644	41.4234	1.22579e-10	1.60872e-07	3.56661	5.96644	16.1915	5.72517e-05	0.0129521	160.957	506.913	13.5842	1.71302	19.7421	25.1899	21.3537	39.32	71.9393	16.8297	12.8524	8.72439	2.11447	8.70197	PF02365	NULL	NULL	NULL	NULL	AT4G27410.2	RD26	NAC (No Apical Meristem) domain transcriptional regulator superfamily protein
Eucgr.I02392	29056m	-5.59639	8.70652	39.3899	3.4708e-10	5.57761e-08	1.40995	8.70652	4.80896	0.0283121	0.091406	-11.1769	8.70652	45.7538	1.34088e-11	2.63963e-08	5.89342	8.70652	16.181	5.75697e-05	0.0129521	2313.65	3716.48	0.234941	2.59208	15.0286	15.17	21.068	323.233	25.1545	1.40526	0.0658854	1.57778	0.127252	4.66304	PF00257	NULL	NULL	NULL	NULL	AT3G50980.1	XERO1	dehydrin xero 1
Eucgr.G00708	29993m	4.91982	6.38341	54.0916	1.91353e-13	6.19225e-11	0.0108744	6.38341	0.00115042	0.972943	0.987235	2.71872	6.38341	17.7717	2.49058e-05	0.00223707	-2.95849	6.38341	16.1384	5.88767e-05	0.0129692	4.90866	3.05404	14.9995	17.0691	93.712	41.9762	367.704	176.595	77.613	124.773	89.5958	127.52	184.798	105.046	NULL	NULL	NULL	NULL	NULL	NULL	NULL	NULL
Eucgr.G00803	00208m	4.38341	3.95444	31.486	2.0088e-08	2.11848e-06	1.07136	3.95444	7.30209	0.00688744	0.0296856	3.17102	3.95444	15.6278	7.7112e-05	0.00520462	-3.62612	3.95444	16.1283	5.91944e-05	0.0129692	1.16792	0.583686	3.52412	13.1455	5.33558	7.68349	113.296	29.9989	12.1626	7.96316	3.42604	32.0816	56.627	17.7496	PF00931,PF00560	PTHR23155:SF21	KOG4658	NULL	NULL	AT4G27190.1	NULL	NB-ARC domain-containing disease resistance protein
Eucgr.H03785	00367m	-0.23713	3.49838	0.173757	0.676794	0.843957	0.507663	3.49838	1.69844	0.192492	0.374721	-3.82272	3.49838	22.2616	2.3792e-06	0.00042456	3.61939	3.49838	16.1251	5.92929e-05	0.0129692	13.6883	8.77114	1.16792	1.02145	10.9237	5.93333	20.8857	22.9655	15.7792	4.80202	8.86557	22.5413	19.8085	7.46343	PF01582,PF00931,PF00560	PTHR23154	KOG4658	NULL	NULL	AT5G36930.2	NULL	Disease resistance protein (TIR-NBS-LRR class) family
Eucgr.H04094	04472m	5.30688	5.59827	36.5183	1.51241e-09	2.10162e-07	3.3442	5.59827	55.8213	7.93684e-14	8.22334e-12	4.6431	5.59827	26.3215	2.89047e-07	8.01023e-05	-3.93854	5.59827	16.0498	6.16992e-05	0.0133717	0	0.898376	2.54503	72.954	12.0685	1.89698	100.576	268.922	40.2208	7.51812	11.4792	141.307	174.728	102.205	NULL	PTHR11453	NULL	NULL	NULL	AT3G62270.1	NULL	HCO3- transporter family
Eucgr.H02181	10235m	7.07658	4.8121	35.4874	2.56704e-09	3.40681e-07	-0.329141	4.8121	0.396202	0.529057	0.712295	4.80969	4.8121	17.1943	3.37449e-05	0.0028268	-5.09794	4.8121	16.0056	6.31553e-05	0.0135629	0	0.370296	0.875529	9.95975	76.6649	7.44505	88.7065	21.8873	51.143	82.3513	15.7642	53.4714	11.4716	33.2858	NULL	NULL	NULL	NULL	NULL	NULL	NULL	NULL
Eucgr.H00495	24993m	6.12408	6.21414	24.236	8.52241e-07	4.77073e-05	4.9558	6.21414	63.412	1.67691e-15	2.69481e-13	5.84853	6.21414	20.3626	6.40709e-06	0.000889284	-5.5931	6.21414	15.9666	6.44714e-05	0.0136866	0.0691058	0.778614	1.95547	87.2416	4.52357	0.533558	157.807	538.782	28.3959	8.51682	0.936842	117.144	484.905	122.034	PF02115	PTHR10980	KOG3205	NULL	NULL	AT3G07880.1	SCN1	Immunoglobulin E-set superfamily protein
Eucgr.I01043	13793m	5.30742	4.46274	44.9142	2.05855e-11	4.381e-09	-0.420619	4.46274	1.32839	0.249092	0.445746	3.00343	4.46274	14.478	0.000141805	0.00790312	-3.54895	4.46274	15.9543	6.48901e-05	0.0136866	0.736645	0.572499	5.08397	8.65311	17.3456	41.2666	70.0423	19.9195	51.8143	37.906	6.8133	43.1395	39.1912	9.75104	PF00450	PTHR11802	KOG1282	NULL	NULL	AT5G09640.1	SCPL19	serine carboxypeptidase-like 19
Eucgr.K02696	24492m	2.51975	3.32922	2.23685	0.134756	0.350086	4.37798	3.32922	11.2927	0.000778107	0.00486018	8.17258	3.32922	13.6416	0.000221224	0.0107975	-9.68212	3.32922	15.8614	6.8153e-05	0.0142476	0	1.65427	49.2349	0.0691058	0	0.0783138	40.1772	6.24561	20.2268	0	0	4.00169	0.394025	11.7863	PF03083	PTHR10791	KOG1623	NULL	NULL	AT5G23660.1	MTN3	homolog of Medicago truncatula MTN3
Eucgr.F01185	11403m	-3.01426	5.06699	37.8882	7.49156e-10	1.09921e-07	0.203076	5.06699	0.344434	0.557281	0.734143	-3.55952	5.06699	26.3535	2.84296e-07	7.99515e-05	3.08265	5.06699	15.8246	6.94926e-05	0.014275	63.5824	249.615	11.8667	6.25911	9.87104	14.3125	14.6504	43.7971	21.0127	4.90866	11.9617	22.4127	24.5122	12.4049	PF04209	PTHR11056	KOG1417	NULL	NULL	AT5G54080.1	HGO	homogentisate 1,2-dioxygenase
Eucgr.K02316	04556m	3.13682	4.01987	17.0469	3.64674e-05	0.000998227	1.14578	4.01987	7.19283	0.00731955	0.0312055	3.08827	4.01987	14.2966	0.000156146	0.00849918	-3.71935	4.01987	15.8285	6.93512e-05	0.014275	1.47329	2.1755	19.8099	15.7792	4.90651	9.53803	82.5916	17.7853	54.7695	6.16724	2.42773	39.8069	14.9895	16.8667	PF03169	NULL	NULL	NULL	NULL	AT1G65730.1	YSL7	YELLOW STRIPE like 7
Eucgr.E01536	11076m	5.73268	5.99271	20.3916	6.31073e-06	0.000255271	-1.31117	5.99271	4.94736	0.0261305	0.0858469	5.82519	5.99271	19.0347	1.28364e-05	0.00138623	-5.6932	5.99271	15.7619	7.18365e-05	0.0146293	1.36258	1.02145	81.368	36.1039	60.5589	68.7574	81.3256	3.09149	54.3172	129.284	28.726	135.865	0.76351	78.3691	PF00023	PTHR18958	KOG4412	NULL	NULL	AT4G10720.1	NULL	Ankyrin repeat family protein
Eucgr.D01937	20176m	-2.32916	5.63488	29.3819	5.94314e-08	5.18062e-06	0.996775	5.63488	10.5613	0.00115481	0.00675247	-2.41244	5.63488	17.8421	2.40017e-05	0.00219289	2.61459	5.63488	15.6967	7.43531e-05	0.0148002	74.3425	218.093	19.986	18.7114	16.3535	8.93098	51.8294	73.3844	53.2614	22.6149	14.5067	125.451	37.8256	57.7662	PF04424	PTHR18063	KOG2427	NULL	NULL	AT4G22960.1	NULL	Protein of unknown function (DUF544)
Eucgr.H03849	25651m	-0.250739	3.11102	0.150233	0.698313	0.856435	0.283063	3.11102	0.418499	0.517687	0.703805	-4.05591	3.11102	18.6501	1.57043e-05	0.00158539	4.13822	3.11102	15.6758	7.51818e-05	0.0148002	4.62417	19.7013	0.15614	0.461198	7.95577	4.69449	7.60164	24.5264	11.5278	7.01237	8.78036	25.8723	10.6507	8.88711	NULL	NULL	NULL	NULL	NULL	AT5G18640.1	NULL	alpha/beta-Hydrolases superfamily protein
Eucgr.H03885	16872m	-2.09276	4.0922	5.2773	0.0216052	0.11151	-3.93358	4.0922	26.0351	3.35263e-07	5.64096e-06	-2.01751	4.0922	2.78566	0.0951115	0.480295	6.265	4.0922	15.6771	7.51276e-05	0.0148002	60.5435	2.49824	6.4027	0.78805	10.6075	2.80495	0.509006	0.300841	0.0783138	44.9353	17.2895	40.1505	31.5339	1.16737	PF03171	PTHR10209	KOG0143	NULL	NULL	AT3G21420.1	NULL	2-oxoglutarate (2OG) and Fe(II)-dependent oxygenase superfamily protein
Eucgr.I00988	06921m	4.81287	5.95156	20.1424	7.18837e-06	0.000280216	4.7602	5.95156	71.4407	2.85717e-17	6.81766e-15	6.60016	5.95156	32.5136	1.1836e-08	5.59203e-06	-4.84259	5.95156	15.6925	7.45195e-05	0.0148002	0	1.16737	2.97592	232.176	1.3339	0.985063	62.1728	100.645	10.2277	4.37193	1.05417	172.68	783.615	76.7145	PF07732,PF00394,PF07731	PTHR11709	KOG1263	NULL	NULL	AT5G66920.1	sks17	SKU5 similar 17
Eucgr.I01731	20919m	-1.4482	4.75816	7.55506	0.00598417	0.0460319	1.40492	4.75816	13.8756	0.000195315	0.0014956	-2.31044	4.75816	11.1581	0.000836663	0.0285202	3.17573	4.75816	15.6068	7.79733e-05	0.0152228	39.6596	18.4479	4.92532	19.5948	10.6939	5.34457	41.3657	31.7954	29.4386	10.6485	4.63009	86.6208	199.183	17.2517	PF00288,PF08544	NULL	NULL	NULL	NULL	AT3G01640.1	GLCAK	glucuronokinase G
Eucgr.G02178	30283m	6.92799	6.49241	23.0514	1.57727e-06	8.01286e-05	6.61633	6.49241	89.9514	2.44087e-21	1.47848e-18	6.75604	6.49241	20.3977	6.29041e-06	0.000884515	-6.33728	6.49241	15.5735	7.93599e-05	0.0153665	0	0.583686	0.234941	289.757	0.444632	0.591038	80.7363	601.238	34.6911	1.5614	1.44948	170.576	484.447	160.348	PF00407,PF10604	NULL	NULL	NULL	NULL	AT1G24020.1	MLP423	MLP-like protein 423
Eucgr.E02596	12442m	2.9105	2.36887	8.10889	0.00440487	0.0370538	0.47494	2.36887	0.661471	0.416041	0.618005	4.34733	2.36887	13.8582	0.000197139	0.010089	-5.16907	2.36887	15.5506	8.03262e-05	0.0154272	0.254503	0.902523	8.77644	9.53803	1.80122	1.85148	28.4175	2.7013	7.88891	2.77251	0.622485	7.68349	3.83055	4.35099	PF00560	NULL	NULL	NULL	NULL	AT5G45060.1	NULL	Disease resistance protein (TIR-NBS-LRR class) family
Eucgr.C02341	18231m	3.06156	0.918842	5.49311	0.0190915	0.102733	-0.459434	0.918842	0.478348	0.489171	0.681752	5.67152	0.918842	15.5481	8.04313e-05	0.00532221	-6.28169	0.918842	15.4617	8.41936e-05	0.0160396	0	0	6.93626	6.10739	0.461198	0.701237	2.29053	0.601682	1.09639	0.441987	0.572499	0.967482	0.583961	0.583686	PF00685	PTHR11783	KOG1584	NULL	NULL	AT2G03770.1	NULL	P-loop containing nucleoside triphosphate hydrolases superfamily protein
Eucgr.D00367	17903m	4.0098	3.73721	25.9303	3.53969e-07	2.28465e-05	0.182763	3.73721	0.216708	0.64156	0.795359	3.72573	3.73721	20.0256	7.64118e-06	0.00101405	-3.64367	3.73721	15.4336	8.54545e-05	0.0161338	0.509006	1.05294	2.48781	30.5606	4.93377	19.6257	26.3877	11.2664	25.2445	15.1758	7.64767	54.5725	24.0146	10.8775	NULL	NULL	NULL	NULL	NULL	AT1G29630.2	NULL	5\'-3\' exonuclease family protein
Eucgr.F01361	02961m	6.29037	4.72831	65.4582	5.93593e-16	3.42011e-13	-1.25227	4.72831	13.7885	0.000204582	0.00155397	3.15979	4.72831	16.4279	5.05351e-05	0.00385	-3.388	4.72831	15.4204	8.60543e-05	0.0161338	1.16792	0	3.994	3.33267	23.5655	51.0263	73.3698	27.8234	17.6911	42.6263	20.9516	51.5409	43.6473	19.2538	PF00560,PF11721,PF00069,PF07714	PTHR23258	KOG1187	NULL	NULL	AT3G14840.2	NULL	Leucine-rich repeat transmembrane protein kinase
Eucgr.F01169	08704m	3.44306	4.94869	33.7094	6.39912e-09	7.67342e-07	-0.016045	4.94869	0.00234669	0.961364	0.980866	-3.96025	4.94869	22.5212	2.07836e-06	0.000380597	3.58579	4.94869	15.3693	8.84125e-05	0.0163169	3.20135	4.33428	0	0.131771	36.6849	27.7089	41.0489	95.7696	72.8149	28.926	28.6316	81.0767	43.2292	42.7692	PF10508,PF02985	PTHR13554	KOG4413	NULL	K06692	AT3G15180.1	NULL	ARM repeat superfamily protein
Eucgr.K03442	33468m	1.05513	2.66284	0.820084	0.365156	0.617736	-3.56687	2.66284	19.6833	9.1399e-06	0.000103505	4.32611	2.66284	8.58634	0.00338694	0.0709306	-6.93435	2.66284	15.3718	8.8297e-05	0.0163169	6.31113	0.127252	26.6784	6.84148	0.752103	11.5121	2.03663	0	0.197656	0	1.31329	0.177853	0	0.147329	PF00462	PTHR10168	KOG1752	NULL	NULL	AT3G62950.1	NULL	Thioredoxin superfamily protein
Eucgr.E01409	02046m	-2.54347	4.82153	31.9916	1.54843e-08	1.70928e-06	-0.174498	4.82153	0.309675	0.57788	0.749679	-2.58766	4.82153	18.1527	2.03884e-05	0.00192817	2.73784	4.82153	15.3013	9.16515e-05	0.0167836	104.188	53.178	19.2554	18.893	21.0804	9.28173	25.5334	13.9594	23.7477	7.90625	17.8815	20.4875	45.5774	9.00608	PF00498	NULL	NULL	NULL	NULL	AT2G45460.2	NULL	SMAD/FHA domain-containing protein
Eucgr.E00387	17594m	3.91773	4.12492	22.2464	2.39803e-06	0.000111294	-0.853657	4.12492	4.15481	0.0415163	0.122685	3.86159	4.12492	19.426	1.04571e-05	0.00121106	-3.80818	4.12492	15.25	9.4175e-05	0.0168538	2.06261	0.457999	34.3606	11.8344	11.6789	16.1562	27.871	4.89095	51.0263	24.0673	9.78922	37.2148	17.8	11.4641	NULL	NULL	NULL	NULL	NULL	AT5G45490.1	NULL	P-loop containing nucleoside triphosphate hydrolases superfamily protein
Eucgr.H03049	16585m	-5.78303	2.81556	58.3366	2.20901e-14	8.99714e-12	-0.48659	2.81556	0.913879	0.339087	0.542517	-0.673001	2.81556	0.619386	0.431276	0.832707	4.36884	2.81556	15.2724	9.30683e-05	0.0168538	25.5951	19.0877	9.04548	7.87807	0.300841	0.156628	0.555445	0.312281	0.131771	3.89307	8.02569	5.51344	9.25959	3.97788	PF00646,PF03478	NULL	NULL	NULL	NULL	AT1G57790.1	NULL	F-box family protein
Eucgr.J02333	14862m	-3.4967	4.20022	32.8716	9.84517e-09	1.12354e-06	1.44251	4.20022	9.27905	0.0023179	0.0121409	-5.52292	4.20022	33.1841	8.38337e-09	4.86869e-06	3.9704	4.20022	15.2635	9.35046e-05	0.0168538	29.8089	187.212	0.444632	3.94025	0.922395	3.50618	19.0877	22.2622	6.96993	1.62062	1.0305	1.03659	2.72515	5.98278	PF01344,PF07646	PTHR23230	NULL	NULL	NULL	AT3G27150.1	NULL	Galactose oxidase/kelch repeat superfamily protein
Eucgr.C02590	43844m	-1.43711	7.57072	5.89118	0.0152169	0.0883213	2.39952	7.57072	29.7057	5.0287e-08	1.04113e-06	-4.69993	7.57072	30.2708	3.7574e-08	1.49355e-05	3.54069	7.57072	15.2275	9.53078e-05	0.0169282	204.955	258.87	5.47182	44.6749	61.8998	51.8021	545.474	809.722	378.636	13.3133	18.3297	404.872	281.067	61.0076	PF00069,PF03822	PTHR22982	KOG0583	NULL	NULL	AT4G30960.1	SIP3	SOS3-interacting protein 3
Eucgr.I02431	35502m	4.37861	6.696	12.9661	0.000317187	0.00542572	-3.12781	6.696	24.4223	7.7367e-07	1.18601e-05	6.10383	6.696	19.5462	9.81957e-06	0.00118958	-5.70543	6.696	15.0851	0.000102772	0.0181177	7.58792	0.355706	803.728	43.2509	22.8535	214.364	12.7095	0.898376	69.686	12.3865	256.127	78.7687	3.30925	15.1929	NULL	NULL	NULL	NULL	NULL	NULL	NULL	NULL
Eucgr.K01747	28612m	6.44441	4.60574	63.2511	1.81964e-15	8.59708e-13	-0.216871	4.60574	0.391914	0.531295	0.7141	3.01976	4.60574	13.4434	0.000245876	0.0116166	-3.52248	4.60574	15.0427	0.000105105	0.0183917	0	0.601682	1.58943	5.25565	16.9158	43.5098	74.7912	20.688	68.7212	20.8668	19.9195	59.8918	36.9796	23.9304	NULL	PTHR23258	NULL	NULL	NULL	AT3G14840.2	NULL	Leucine-rich repeat transmembrane protein kinase
Eucgr.H03848	35084m	-0.578715	3.24191	0.912303	0.339504	0.593994	-0.18994	3.24191	0.213818	0.643791	0.796522	-3.74042	3.24191	18.723	1.51151e-05	0.00155245	3.74951	3.24191	15.0273	0.000105968	0.0184064	6.57836	21.6623	0.875529	0.711411	10.4614	3.42604	21.2124	12.7252	11.8832	11.4267	9.87104	16.6025	6.01221	13.2364	NULL	NULL	NULL	NULL	NULL	NULL	NULL	NULL
Eucgr.D01668	22127m	4.24958	5.80269	25.8827	3.62815e-07	2.32901e-05	-0.104161	5.80269	0.0605145	0.805685	0.897895	4.42116	5.80269	24.3419	8.06673e-07	0.000178094	-3.72204	5.80269	14.8239	0.000118028	0.0203517	2.97699	0.621953	23.9233	98.0742	108.811	10.7982	27.6561	108.16	77.0531	54.5064	26.6613	187.056	62.1958	114.828	PF00332	NULL	NULL	NULL	NULL	AT1G32860.1	NULL	Glycosyl hydrolase superfamily protein
Eucgr.G00004	30839m	-4.20335	2.94494	34.4965	4.27022e-09	5.2865e-07	-0.61302	2.94494	1.50584	0.219775	0.410091	-3.75257	2.94494	14.401	0.000147726	0.00816778	4.35024	2.94494	14.7389	0.000123473	0.0211363	24.5186	26.6267	3.30911	3.3562	3.14752	2.3421	1.84479	3.50618	0.636258	3.20135	3.34921	5.89316	2.29	1.03659	NULL	NULL	NULL	NULL	NULL	NULL	NULL	NULL
Eucgr.J00819	04119m	1.91518	5.41819	8.44595	0.00365857	0.0322126	-4.36169	5.41819	108.494	2.09501e-25	2.24956e-22	2.69922	5.41819	13.1845	0.000282267	0.012823	-3.27495	5.41819	14.672	0.000127933	0.0217421	38.5572	0.150421	81.8213	13.8204	27.4881	168.485	12.0228	2.96484	7.01237	28.6006	25.0772	9.85063	10.4604	3.77849	PF00305	PTHR11771	NULL	NULL	NULL	AT3G45140.1	LOX2	lipoxygenase 2
Eucgr.H03383	25722m	4.60041	5.26589	28.5626	9.07177e-08	7.21557e-06	0.142391	5.26589	0.11109	0.738907	0.857707	3.7043	5.26589	17.8122	2.43811e-05	0.00221521	-3.76927	5.26589	14.5108	0.000139358	0.0235147	2.48067	0.711411	16.293	48.4035	64.2261	12.2283	40.1894	81.3376	64.625	26.2224	32.7828	67.0616	41.5161	35.0063	PF08263,PF00560	PTHR23258	NULL	NULL	NULL	AT5G21090.1	NULL	Leucine-rich repeat (LRR) family protein
Eucgr.F00888	21283m	-1.79644	2.49126	7.41121	0.00648188	0.04861	-0.840666	2.49126	3.16689	0.0751456	0.192588	-4.761	2.49126	21.7102	3.17106e-06	0.000523846	4.25076	2.49126	14.4149	0.000146634	0.0245668	19.1215	5.52847	0.509006	0.451262	5.83961	6.1287	4.62417	6.50142	4.5672	1.25302	5.18415	7.65087	1.38359	3.33088	NULL	NULL	NULL	NULL	NULL	AT4G27020.1	NULL	NULL
Eucgr.H04413	14350m	4.56505	3.14215	9.17447	0.00245414	0.0242679	2.11992	3.14215	6.63326	0.0100092	0.0403218	4.40782	3.14215	7.93811	0.00484043	0.0896124	-6.96975	3.14215	14.3815	0.000149262	0.0248311	0.254503	0.300841	2.97155	21.6065	1.01808	7.96137	34.1947	0.922395	86.0768	0	0.266779	9.06258	0	9.38898	NULL	NULL	NULL	NULL	NULL	NULL	NULL	NULL
Eucgr.D01906	13582m	-2.03771	4.60945	20.4955	5.97729e-06	0.000243451	-0.388791	4.60945	1.53561	0.215272	0.404758	-2.38093	4.60945	15.5756	7.92693e-05	0.00527487	2.6494	4.60945	14.3603	0.000150954	0.024937	80.8836	44.4259	16.8297	11.0709	7.73985	19.8547	28.6006	15.3843	18.5192	15.9446	8.5362	45.9168	46.686	7.70859	PF01370	PTHR10366	KOG1371	5.1.3.2	K01784	AT1G12780.1	UGE1	UDP-D-glucose/UDP-D-galactose 4-epimerase 1
Eucgr.H01560	10922m	-3.28771	3.83915	28.8973	7.6319e-08	6.34819e-06	-0.582991	3.83915	1.8016	0.179519	0.356732	-3.31207	3.83915	15.3757	8.81123e-05	0.0056716	3.61936	3.83915	14.3399	0.000152593	0.0250326	90.4759	23.4656	2.07318	9.14872	3.13255	7.22078	11.2421	2.10833	7.71361	5.83686	2.93457	25.4146	5.00919	5.83949	PF00083,PF07690	PTHR11600	KOG0254	NULL	NULL	AT2G48020.1	NULL	Major facilitator superfamily protein
Eucgr.D02135	18654m	-3.10725	6.30256	22.7335	1.86099e-06	9.10187e-05	-0.573014	6.30256	1.48491	0.223007	0.414289	-4.05037	6.30256	18.1511	2.04056e-05	0.00192817	3.94796	6.30256	14.2947	0.000156301	0.0254642	216.301	315.923	10.6799	15.5844	25.2444	46.6864	29.3549	64.0881	16.946	19.8109	40.5965	14.8242	205.988	6.61708	PF00069	PTHR22982	KOG0583	2.7.11.1	K14498	AT4G33950.1	OST1	Protein kinase superfamily protein
Eucgr.B00827	31608m	4.37688	3.49056	16.1802	5.75923e-05	0.00143816	1.60479	3.49056	8.17131	0.00425582	0.0200469	4.5889	3.49056	15.9498	6.5046e-05	0.00461436	-4.79007	3.49056	14.2479	0.000160243	0.0255772	0.177853	0.591038	9.21228	7.31328	3.38857	2.51899	22.5976	78.64	5.3991	2.62964	4.83556	78.0683	3.91569	6.66534	NULL	NULL	NULL	NULL	NULL	NULL	NULL	NULL
Eucgr.G00784	00112m	4.79562	5.03639	42.7888	6.09816e-11	1.10813e-08	0.246151	5.03639	0.478079	0.489294	0.681802	2.83428	5.03639	15.2782	9.27795e-05	0.00589175	-3.1132	5.03639	14.2522	0.000159874	0.0255772	1.5761	1.91528	3.95312	19.9853	24.0449	10.0895	209.253	46.6949	51.6662	38.939	28.8807	30.7773	51.4712	54.0245	PF00931,PF00560	NULL	KOG4658	NULL	NULL	AT4G27190.1	NULL	NB-ARC domain-containing disease resistance protein
Eucgr.I01679	29351m	2.35043	3.7092	10.4108	0.0012528	0.0149243	-0.0906561	3.7092	0.0435009	0.834785	0.914917	-4.58743	3.7092	17.0887	3.56745e-05	0.00293637	4.56935	3.7092	14.2654	0.000158754	0.0255772	2.77722	4.68421	0	0	6.72031	11.921	23.1598	20.758	20.1266	17.0902	14.885	14.9269	22.9691	17.8024	PF04949	NULL	NULL	NULL	NULL	NULL	NULL	NULL
Eucgr.K01402	31133m	-3.84261	4.15756	27.3323	1.71326e-07	1.2453e-05	2.22368	4.15756	13.4594	0.000243782	0.00180698	-6.94617	4.15756	32.9025	9.68989e-09	5.08676e-06	4.771	4.15756	14.1893	0.000165306	0.0262082	50.4153	153.655	0	2.22178	0.355706	0.985063	20.0367	20.9535	12.0244	0.780702	0.329427	7.36299	0.127252	1.05294	NULL	NULL	NULL	NULL	NULL	AT5G66780.1	NULL	NULL
Eucgr.F02851	34023m	2.68148	6.60237	11.8821	0.00056675	0.00843576	3.08658	6.60237	41.909	9.56192e-11	4.17525e-09	4.64011	6.60237	25.9594	3.48667e-07	9.15175e-05	-3.68475	6.60237	14.1623	0.000167694	0.0263049	1.55723	16.9269	16.9941	634.133	10.7601	4.53129	54.9537	175.414	39.6667	27.6368	2.10833	315.206	342.18	257.37	PF02704	NULL	NULL	NULL	NULL	AT1G74670.1	NULL	Gibberellin-regulated family protein
Eucgr.H01202	50921m	6.20776	6.96772	16.5933	4.63154e-05	0.00120586	-1.93478	6.96772	7.31479	0.00683894	0.0295134	9.41638	6.96772	27.9197	1.26455e-07	4.20737e-05	-6.62673	6.96772	14.1573	0.000168143	0.0263049	0.370296	0.15614	428.358	85.1095	4.67786	106.763	23.5415	1.20336	13.1567	15.4695	257.853	183.683	4.86634	148.11	PF00462	PTHR10168	KOG1752	NULL	NULL	AT2G47880.1	NULL	Glutaredoxin family protein
Eucgr.K01932	33665m	0.0242636	2.13476	0.00102505	0.974459	0.989946	-0.179735	2.13476	0.122385	0.726462	0.850533	-4.28069	2.13476	13.5208	0.000235928	0.0113308	4.85583	2.13476	14.1421	0.000169507	0.0263438	5.96051	2.79954	0.1145	0	3.76051	0.783138	19.996	4.21579	1.97656	6.61822	6.42055	4.80202	19.3072	6.18782	NULL	NULL	NULL	NULL	NULL	NULL	NULL	NULL
Eucgr.E04215	13601m	4.10523	3.15904	12.0368	0.000521613	0.00797028	1.79871	3.15904	9.31946	0.00226733	0.0119078	6.62156	3.15904	25.5794	4.2454e-07	0.000107838	-5.21708	3.15904	14.1109	0.000172339	0.0266089	0	0.0658854	18.1252	25.7826	2.45433	0.127252	8.72439	11.4338	4.25841	3.89299	0.483741	45.3543	27.2873	14.9396	PF00394,PF07731	PTHR11709	KOG1263	NULL	NULL	AT5G09360.1	LAC14	laccase 14
Eucgr.C00201	02587m	-3.07743	4.83732	28.6012	8.8928e-08	7.13841e-06	-1.42006	4.83732	11.7276	0.000615801	0.00399417	-4.90957	4.83732	31.7985	1.71028e-08	7.92195e-06	3.43587	4.83732	14.0365	0.000179296	0.026817	55.9944	192.739	7.29608	2.31209	27.3246	6.72031	36.4643	13.9977	15.9446	23.8385	7.80844	6.29749	0.898376	3.89307	PF00982,PF02358	PTHR10788	KOG1050	NULL	NULL	AT2G18700.1	TPS11	trehalose phosphatase/synthase 11
Eucgr.D01733	06192m	3.9162	6.84676	23.9744	9.76254e-07	5.32611e-05	-2.85122	6.84676	45.7716	1.32875e-11	7.3168e-10	3.36239	6.84676	16.622	4.56184e-05	0.00359215	-3.49746	6.84676	14.0239	0.000180498	0.026817	25.305	2.62659	101.103	40.5475	142.994	117.025	50.6812	77.2873	37.3172	351.003	104.494	122.541	12.5979	29.0312	PF00759,PF09478	PTHR22298	NULL	NULL	NULL	AT1G64390.1	GH9C2	glycosyl hydrolase 9C2
Eucgr.D02009	08713m	-2.77855	5.38376	9.36611	0.00221034	0.0225745	-4.82739	5.38376	44.9964	1.97395e-11	1.03624e-09	6.01442	5.38376	19.665	9.22754e-06	0.00113532	-5.44063	5.38376	14.0489	0.000178122	0.026817	16.4055	2.45433	270.791	190.757	11.8344	0.752103	0.0783138	0	0.15614	8.2927	3.89307	1.02145	0	0	PF00067	PTHR19383	KOG0156	NULL	NULL	AT4G12300.1	CYP706A4	cytochrome P450, family 706, subfamily A, polypeptide 4
Eucgr.E02407	23635m	5.65094	4.38924	22.1179	2.56411e-06	0.000117615	2.67494	4.38924	22.3935	2.22122e-06	3.02084e-05	5.77172	4.38924	21.1885	4.16244e-06	0.000664387	-5.07482	4.38924	14.0509	0.000177925	0.026817	0.175309	0	3.43499	16.2399	4.81346	0.469883	23.8841	131.626	3.09661	9.92733	2.18882	39.3055	227.55	35.2116	NULL	NULL	NULL	NULL	NULL	AT4G18260.1	NULL	Cytochrome b561/ferric reductase transmembrane protein family
Eucgr.F00125	30612m	0.934743	6.05738	0.920732	0.337283	0.592081	2.56385	6.05738	11.5655	0.000671875	0.00429197	5.88282	6.05738	20.6953	5.38491e-06	0.000780415	-5.1099	6.05738	14.0496	0.000178053	0.026817	2.8193	14.6267	393.696	37.6159	3.90351	1.38359	25.0692	20.9965	163.507	5.91038	6.92446	57.2499	31.4432	255.775	PF00173	PTHR19359	KOG0537	NULL	NULL	AT5G48810.1	CB5-D	cytochrome B5 isoform D
Eucgr.F02538	29256m	-0.823948	5.68301	1.53638	0.215157	0.459345	2.21245	5.68301	20.9564	4.69859e-06	5.81488e-05	-3.19522	5.68301	14.6227	0.00013132	0.00749561	3.56181	5.68301	14.03	0.000179917	0.026817	58.692	39.6596	2.22316	14.1849	3.82135	8.76546	50.0099	297.231	34.3014	9.1344	12.137	90.8742	397.483	75.0037	PF00903	PTHR10374	KOG2944	NULL	NULL	AT1G80160.1	NULL	Lactoylglutathione lyase / glyoxalase I family protein
Eucgr.B03070	03283m	4.24372	3.60378	10.702	0.00107022	0.0133413	-1.76389	3.60378	7.26545	0.00702936	0.0301698	5.56909	3.60378	14.9487	0.000110475	0.00660699	-5.92951	3.60378	13.9978	0.000183023	0.0270222	0.686999	0.0691058	50.2644	12.0336	6.61822	28.6006	17.1628	1.18208	1.0313	2.2711	15.5525	26.0754	0.658854	2.45433	PF03105,PF03124	PTHR10783	KOG1162	NULL	NULL	AT1G68740.1	PHO1;H1	EXS (ERD1/XPR1/SYG1) family protein
Eucgr.D00746	12081m	4.11645	2.31756	15.0349	0.000105541	0.00233226	-0.153301	2.31756	0.0885522	0.766026	0.874191	4.75149	2.31756	17.3127	3.17067e-05	0.002704	-4.6878	2.31756	13.9246	0.000190296	0.0279215	0	0.291843	4.30726	10.7386	2.57887	2.36415	14.2909	6.64099	2.97155	3.59123	4.08489	7.18768	7.50784	4.66304	PF00560	PTHR23155	KOG0472	NULL	NULL	AT1G69550.1	NULL	disease resistance protein (TIR-NBS-LRR class)
Eucgr.A00390	18090m	-5.3733	1.47912	27.2762	1.76367e-07	1.27022e-05	-2.38088	1.47912	9.70939	0.00183329	0.00995351	-6.67071	1.47912	16.5129	4.83211e-05	0.00374259	6.74658	1.47912	13.8894	0.000193887	0.0282728	19.5547	7.04824	0.194654	0	0.370296	1.40526	0.197656	0	0	0.0889264	2.56116	0.147329	0	0.0691058	PF00107	PTHR11695	KOG1196	NULL	NULL	AT5G16990.1	NULL	Zinc-binding dehydrogenase family protein
Eucgr.E00624	07716m	3.2341	3.58553	11.5697	0.00067037	0.00952264	1.92675	3.58553	13.784	0.000205072	0.00155719	4.60974	3.58553	18.8733	1.39692e-05	0.00145372	-4.33065	3.58553	13.8325	0.000199855	0.0288578	0.389307	1.31329	4.07232	64.2464	3.0235	1.18208	21.6574	33.6629	3.38619	7.33859	0.131771	35.7631	28.2499	22.2622	PF00010	PTHR12565:SF7	NULL	NULL	NULL	AT5G41315.1	GL3	basic helix-loop-helix (bHLH) DNA-binding superfamily protein
Eucgr.J00542	50266m	2.79187	4.83354	10.7893	0.00102087	0.0128963	-0.81941	4.83354	2.95623	0.0855473	0.211788	4.82369	4.83354	23.5452	1.22014e-06	0.000237319	-3.98387	4.83354	13.8279	0.000200342	0.0288578	1.86586	1.75188	122.141	22.3977	9.33898	17.6964	17.1401	37.7162	7.78598	8.33167	39.3474	14.2312	165.667	7.6351	PF03168	NULL	NULL	NULL	NULL	AT3G44220.1	NULL	Late embryogenesis abundant (LEA) hydroxyproline-rich glycoprotein family
Eucgr.H03840	35859m	0.587275	4.11974	1.14264	0.285095	0.538267	0.0936423	4.11974	0.0701979	0.791049	0.889473	-3.53591	4.11974	22.7201	1.87395e-06	0.000351337	3.06596	4.11974	13.8138	0.000201848	0.0288985	21.1069	15.9263	0.533558	2.36415	9.55338	17.1803	34.4852	41.5161	20.2833	13.9963	9.96148	24.7399	28.6141	15.7595	NULL	NULL	NULL	NULL	NULL	NULL	NULL	NULL
Eucgr.B03932	22303m	4.11561	5.93713	25.9206	3.55761e-07	2.28996e-05	1.59366	5.93713	13.6933	0.000215223	0.00162073	3.96227	5.93713	21.9434	2.80809e-06	0.000491374	-3.45312	5.93713	13.7737	0.000206207	0.0289642	0.701237	6.36258	7.32798	69.3132	38.9589	8.5362	85.1682	151.3	61.6687	72.8004	31.8109	128.321	128.649	146.298	PF07795	NULL	NULL	NULL	NULL	AT5G22930.1	NULL	Protein of unknown function (DUF1635)
Eucgr.C00940	27176m	-2.91883	1.1503	14.5087	0.00013951	0.00285832	0.592372	1.1503	1.04443	0.306793	0.509606	-4.02201	1.1503	13.0142	0.000309138	0.0135992	4.72326	1.1503	13.7657	0.000207079	0.0289642	11.0953	6.56647	0.156628	0.555445	0.266779	0.78805	2.94658	1.2595	0.691058	0.468421	0.395312	6.13582	2.79954	2.85799	PF03357	PTHR22761	KOG1656	NULL	NULL	AT4G29160.1	SNF7.1	SNF7 family protein
Eucgr.D01010	#N/A	1.22867	3.21634	2.32837	0.127035	0.338211	0.590451	3.21634	1.46977	0.225382	0.416897	4.923	3.21634	23.6767	1.13957e-06	0.000226218	-4.07541	3.21634	13.7982	0.000203534	0.0289642	0.0783138	3.33267	41.7336	24.188	3.12281	0.527083	9.81732	4.07205	5.26472	3.34921	5.00919	9.96148	5.39026	11.6792	#N/A	#N/A	#N/A	#N/A	#N/A	#N/A	#N/A	#N/A
Eucgr.G00786	02856m	5.34043	2.27688	17.8176	2.4312e-05	0.000728622	0.244465	2.27688	0.177274	0.673726	0.817266	5.13312	2.27688	15.1274	0.000100493	0.00628027	-5.42329	2.27688	13.7645	0.000207211	0.0289642	0	0	3.91093	3.91569	2.91843	1.15604	39.2055	5.15652	7.67148	4.999	7.02631	2.56953	6.31113	5.09006	PF00560	PTHR23155:SF31	NULL	NULL	NULL	AT4G27220.1	NULL	NB-ARC domain-containing disease resistance protein
Eucgr.I00030	23627m	4.41681	2.06193	16.1463	5.86338e-05	0.00145801	1.08427	2.06193	4.0576	0.0439729	0.128101	4.53962	2.06193	14.978	0.000108769	0.00655474	-4.80482	2.06193	13.7346	0.000210545	0.0292571	0	0.150421	2.07318	6.22891	1.01808	2.77722	22.3281	3.88724	7.18768	1.31329	1.06712	14.973	17.3848	3.09149	NULL	NULL	NULL	NULL	NULL	NULL	NULL	NULL
Eucgr.H00282	01690m	4.28364	6.36384	24.2552	8.43772e-07	4.74058e-05	0.172262	6.36384	0.156533	0.692369	0.829109	4.03329	6.36384	19.8248	8.48727e-06	0.00108208	-3.69634	6.36384	13.6891	0.000215701	0.0297983	2.94658	4.57999	55.7483	99.5108	49.2725	20.4386	125.347	105.645	202.923	189.379	15.5061	256.801	89.4684	59.8898	PF02181	PTHR23213	KOG1922	NULL	NULL	AT3G25500.1	AFH1	formin homology 1
Eucgr.F03754	07171m	3.14705	4.11205	20.1946	6.9951e-06	0.000274951	0.418917	4.11205	1.28233	0.257467	0.455216	3.77834	4.11205	24.2268	8.56305e-07	0.000185582	-3.14453	4.11205	13.6554	0.000219612	0.0299931	0.801498	0.967482	10.3074	41.2152	17.3242	5.3991	26.5001	23.8385	24.7513	13.47	17.4039	39.3474	22.3351	27.6989	PF10250	NULL	NULL	NULL	NULL	AT1G38131.1	NULL	O-fucosyltransferase family protein
Eucgr.G02520	21519m	4.82566	5.21288	24.7139	6.65023e-07	3.86942e-05	-0.454824	5.21288	0.97044	0.32457	0.527806	4.34026	5.21288	18.96	1.33485e-05	0.00140773	-4.03778	5.21288	13.6442	0.00022092	0.0299931	0.469883	2.03663	23.3474	22.2316	78.2263	4.87552	80.9929	19.724	63.0262	122.739	15.6169	66.1809	8.15449	85.2583	PF00046,PF02183	PTHR19418	KOG0483	NULL	K09338	AT1G69780.1	ATHB13	Homeobox-leucine zipper protein family
Eucgr.K03271	15997m	1.39565	3.34419	2.36225	0.124303	0.334281	0.849074	3.34419	1.9397	0.163701	0.335214	4.88045	3.34419	19.1026	1.23879e-05	0.00135481	-4.49658	3.34419	13.6541	0.000219761	0.0299931	0.724739	1.57778	65.2667	8.47298	1.65427	1.35379	4.22894	22.5881	8.58772	0.967482	2.9198	9.63082	13.5168	17.3371	PF03171	PTHR10209	KOG0143	NULL	NULL	AT1G06620.1	NULL	2-oxoglutarate (2OG) and Fe(II)-dependent oxygenase superfamily protein
Eucgr.A02786	33907m	-3.53913	6.48789	45.9947	1.18573e-11	2.6178e-09	1.65572	6.48789	18.8195	1.43692e-05	0.000154082	-2.81652	6.48789	15.748	7.23626e-05	0.00499831	2.98613	6.48789	13.625	0.000223189	0.030128	327.127	360.377	11.5645	70.5571	19.1034	4.93377	95.5365	56.8351	50.7317	22.1905	13.7166	94.6177	167.067	48.1766	PF00403	PTHR22814	NULL	NULL	NULL	AT5G23760.1	NULL	Copper transport protein family
Eucgr.K00027	14148m	1.43305	5.75265	2.65329	0.103336	0.301758	0.25713	5.75265	0.2288	0.632415	0.788741	5.03568	5.75265	19.2079	1.17227e-05	0.00131244	-4.54248	5.75265	13.6141	0.000224488	0.0301311	4.66304	5.79522	383.078	205.166	11.1089	15.7702	33.338	3.33088	41.3568	7.20304	50.2382	71.6019	1.603	21.7683	PF00069,PF07714	PTHR23258	KOG1187	NULL	NULL	AT4G18250.1	NULL	receptor serine/threonine kinase, putative
Eucgr.H00201	05235m	5.44011	7.21952	23.0912	1.54493e-06	7.93391e-05	-2.93362	7.21952	28.7829	8.0961e-08	1.59246e-06	4.04552	7.21952	13.338	0.000260075	0.0121658	-4.62128	7.21952	13.5977	0.000226467	0.030225	3.45967	1.09639	166.623	26.9955	727.447	296.667	49.8094	22.7902	63.4985	207.554	137.909	167.955	2.97699	8.01628	PF11594	PTHR13871:SF2	NULL	NULL	NULL	AT3G01680.1	NULL	NULL
Eucgr.D00320	23294m	2.1478	5.56796	11.5313	0.000684331	0.00966285	-2.25287	5.56796	38.2238	6.30778e-10	2.17849e-08	2.88194	5.56796	16.282	5.45801e-05	0.00404184	-2.98784	5.56796	13.5497	0.000232327	0.0304903	17.3062	4.51262	44.1586	66.5715	43.1509	125.901	14.521	13.8359	31.731	82.0079	24.2769	61.665	50.2392	8.12948	PF00504	PTHR21649	NULL	NULL	K08912	AT1G29930.1	CAB1	chlorophyll A/B binding protein 1
Eucgr.E01257	08434m	4.13033	5.58832	31.1424	2.39776e-08	2.48431e-06	0.946441	5.58832	6.23788	0.0125046	0.0480397	3.9518	5.58832	25.8201	3.74761e-07	9.72856e-05	-3.14165	5.58832	13.5544	0.000231748	0.0304903	2.9198	1.60514	9.00608	85.1682	16.896	14.1849	92.3753	113.355	20.5935	60.4263	9.88281	146.208	290.77	59.5665	NULL	NULL	NULL	NULL	NULL	NULL	NULL	NULL
Eucgr.J02923	44663m	4.05518	2.45312	9.40943	0.00215873	0.0222591	0.527098	2.45312	0.636819	0.424865	0.625712	6.21485	2.45312	17.5868	2.74491e-05	0.00242858	-5.90561	2.45312	13.5575	0.000231359	0.0304903	0	0.127252	7.78598	12.5773	2.10589	0.391569	22.4029	2.96667	3.03073	3.30911	6.1287	4.44632	0.394025	7.07179	PF07714,PF00069	PTHR23258	KOG1187	NULL	NULL	AT1G51850.1	NULL	Leucine-rich repeat protein kinase family protein
Eucgr.D01721	23530m	4.51038	2.50553	8.85632	0.00292076	0.0273624	0.883605	2.50553	1.43078	0.231638	0.424316	6.93287	2.50553	16.5857	4.65011e-05	0.00364949	-6.67859	2.50553	13.4969	0.000238952	0.0311865	0	0	14.2909	19.236	0.76351	3.30925	5.01208	0.370296	10.3053	0.552847	2.5305	25.2444	0.177853	7.68349	NULL	NULL	NULL	NULL	NULL	NULL	NULL	NULL
Eucgr.H02533	09697m	2.7868	5.22658	7.0069	0.00811962	0.0569	3.73961	5.22658	34.9931	3.30884e-09	9.45159e-08	5.98357	5.22658	24.3529	8.02048e-07	0.000178094	-4.68672	5.22658	13.392	0.000252702	0.0327999	0.381755	2.25631	12.3699	245.069	0.0783138	1.11089	49.8088	59.0333	21.2124	1.16737	4.97988	89.6407	350.938	7.21348	PF07690	PTHR10074	KOG2533	NULL	NULL	AT1G12940.1	NRT2.5	nitrate transporter2.5
Eucgr.E02142	32156m	5.25718	2.16392	20.9421	4.73381e-06	0.000199691	0.471178	2.16392	0.828629	0.362669	0.56711	4.58762	2.16392	14.3251	0.000153804	0.00841045	-4.86871	2.16392	13.3505	0.000258353	0.0331782	0	0	3.76051	1.7229	3.93988	1.86745	21.6714	11.0497	5.61049	3.14752	2.65439	5.66614	11.7457	6.10808	NULL	PTHR11079	NULL	NULL	NULL	AT1G48175.1	emb2191	Cytidine/deoxycytidylate deaminase family protein
Eucgr.H00896	04302m	3.42387	3.96029	18.9496	1.3422e-05	0.000462199	0.569769	3.96029	1.82821	0.176339	0.352276	3.18793	3.96029	14.5647	0.000135427	0.00765357	-3.45111	3.96029	13.35	0.000258426	0.0331782	1.14526	1.95547	7.60164	19.66	3.36749	15.7376	94.621	19.2385	11.0445	7.29608	7.91445	73.6827	43.1674	6.18299	NULL	PTHR11453	NULL	NULL	NULL	AT2G47160.1	BOR1	HCO3- transporter family
Eucgr.A01856	46471m	3.45086	7.60378	17.364	3.08621e-05	0.000872074	2.62042	7.60378	30.1565	3.98553e-08	8.51268e-07	4.3279	7.60378	22.3947	2.21982e-06	0.000403375	-3.62003	7.60378	13.3195	0.000262657	0.0332184	4.90866	16.4155	60.9139	211.326	47.2321	5.48196	370.852	780.389	103.177	96.3535	22.6178	283.408	2168.12	288.028	NULL	NULL	NULL	NULL	NULL	AT2G33850.1	NULL	NULL
Eucgr.B00824	46174m	4.21419	8.98156	16.6825	4.41856e-05	0.00116495	3.73195	8.98156	37.4057	9.59404e-10	3.19211e-08	4.38436	8.98156	16.4892	4.89282e-05	0.00376845	-4.3803	8.98156	13.3074	0.000264364	0.0332184	2.76423	22.1905	68.4414	622.125	47.4245	11.0269	1070.37	4263.85	224.878	76.8365	51.0579	884.116	2162.97	600.373	PF00234	NULL	NULL	NULL	NULL	AT3G18280.1	NULL	Bifunctional inhibitor/lipid-transfer protein/seed storage 2S albumin superfamily protein
Eucgr.H03294	05975m	5.34897	5.01632	29.6381	5.20714e-08	4.6594e-06	3.1471	5.01632	38.8659	4.53951e-10	1.6372e-08	3.31826	5.01632	11.093	0.000866555	0.029119	-4.08973	5.01632	13.3367	0.000260262	0.0332184	0.350618	1.01801	0.343499	17.7602	12.3345	0.861452	180.149	153.174	57.3862	11.6792	1.45922	43.8407	98.3093	57.311	PF07646,PF01344	PTHR23244	KOG0379	NULL	NULL	AT1G74150.1	NULL	Galactose oxidase/kelch repeat superfamily protein
Eucgr.K02672	54122m	3.60474	2.46227	6.23336	0.0125366	0.0772837	1.54698	2.46227	2.91294	0.0878713	0.216025	6.05589	2.46227	12.3032	0.000452171	0.0179222	-6.85324	2.46227	13.3159	0.00026316	0.0332184	0	0.78805	27.793	0.329427	1.17863	0.572499	8.15449	4.28238	23.0556	1.05186	1.01801	10.379	0.156628	9.07226	PF03083,PF04193	PTHR10791	KOG1623	NULL	NULL	AT5G23660.1	MTN3	homolog of Medicago truncatula MTN3
Eucgr.H01602	11001m	-2.3866	4.48898	23.5858	1.19464e-06	6.31343e-05	-2.48733	4.48898	49.5208	1.96281e-12	1.43109e-10	-2.68024	4.48898	16.2858	5.44702e-05	0.00404184	2.78985	4.48898	13.2691	0.000269816	0.0336429	92.8391	23.6415	21.8596	1.51536	21.6574	14.0835	2.90245	7.9808	6.71239	15.7778	15.6519	11.5824	6.42173	5.92474	PF07690,PF00083	PTHR11600	KOG0254	NULL	NULL	AT2G48020.1	NULL	Major facilitator superfamily protein
Eucgr.I00084	10632m	3.72453	1.8472	10.9959	0.000913151	0.011872	0.252011	1.8472	0.188787	0.663928	0.810446	4.6175	1.8472	14.1721	0.000166823	0.00890971	-4.92465	1.8472	13.2637	0.00027059	0.0336429	0	0.300841	4.00814	7.00753	0.704824	2.03663	18.5807	2.30599	6.13582	2.0429	2.22316	4.13727	7.07179	2.51899	PF01582,PF00931	NULL	NULL	NULL	NULL	AT5G17680.1	NULL	disease resistance protein (TIR-NBS-LRR class), putative
Eucgr.C03057	12186m	4.10624	2.53093	10.8264	0.00100062	0.0127015	-2.00894	2.53093	11.5133	0.000691007	0.00439045	5.90402	2.53093	18.6836	1.54305e-05	0.00156445	-5.34213	2.53093	13.2299	0.000275518	0.0338812	0.0889264	0	33.2579	1.58125	6.18782	0.572499	0.898376	6.81288	2.18882	15.0766	4.32655	6.01682	1.25302	2.77722	PF00612	NULL	NULL	NULL	NULL	AT2G26180.1	IQD6	IQ-domain 6
Eucgr.F02986	01529m	-2.21849	6.1704	21.0949	4.371e-06	0.000187058	-0.862592	6.1704	6.42236	0.0112692	0.044295	-3.0125	6.1704	20.3636	6.40348e-06	0.000889284	2.71429	6.1704	13.2114	0.000278244	0.0338812	222.02	134.973	24.0771	19.0302	53.8684	30.5708	76.7854	30.0314	54.1514	42.1607	34.475	28.6249	53.7643	39.7093	PF08263,PF00560,PF00069,PF07714	PTHR23258	KOG1187	NULL	NULL	AT1G72180.1	NULL	Leucine-rich receptor-like protein kinase family protein
Eucgr.F03472	27340m	-2.54961	4.21086	15.1879	9.73248e-05	0.00218754	2.40951	4.21086	24.082	9.23211e-07	1.38999e-05	-1.49945	4.21086	3.20043	0.073619	0.424376	3.71656	4.21086	13.239	0.000274184	0.0338812	12.0228	22.5328	4.92532	20.4787	1.9284	0	23.3152	7.67475	20.7366	1.374	6.35774	109.59	25.8281	38.5941	PF04520	NULL	NULL	NULL	NULL	AT4G21970.1	NULL	Protein of unknown function, DUF584
Eucgr.H02633	00371m	6.11852	3.66081	21.7893	3.04294e-06	0.00013698	0.192197	3.66081	0.107161	0.743399	0.859893	6.34998	3.66081	21.0783	4.40885e-06	0.0006763	-5.44228	3.66081	13.2156	0.000277625	0.0338812	0	0	3.11446	26.4118	14.4416	2.18596	7.70859	39.7952	7.12609	23.3876	4.13727	31.8231	23.9304	6.42684	PF02518,PF00204,PF00521	PTHR10169	KOG0355	5.99.1.3	K03164	AT3G23890.2	TOPII	topoisomerase II
Eucgr.H00093	12317m	3.9317	4.91747	23.1731	1.48053e-06	7.66984e-05	-0.422886	4.91747	1.0758	0.299638	0.502224	4.68777	4.91747	27.6128	1.48193e-07	4.54645e-05	-3.47642	4.91747	13.1644	0.000285318	0.0345645	0.621953	1.55723	22.1118	27.5665	32.9783	4.26847	21.4744	50.2392	13.74	97.9434	31.2281	32.0862	125.697	23.5415	PF00544	NULL	NULL	4.2.2.2	K01728	AT4G13710.1	NULL	Pectin lyase-like superfamily protein
Eucgr.F04109	26663m	2.55402	5.15582	8.3236	0.00391333	0.0338128	1.36807	5.15582	5.42457	0.0198553	0.0693132	0.208509	5.15582	0.0467485	0.828821	0.969334	-4.17579	5.15582	13.1275	0.000290996	0.0350724	5.4503	21.4505	6.50004	6.66534	2.22316	25.6116	221.73	292.432	42.9147	0.312281	2.30599	14.3754	4.96281	4.51262	PF04969,PF00011	PTHR11527	KOG3591	NULL	K13993	AT4G10250.1	ATHSP22.0	HSP20-like chaperones superfamily protein
Eucgr.K01892	16604m	3.13187	3.7766	17.2582	3.2629e-05	0.000915672	1.34485	3.7766	10.3293	0.00130938	0.00749852	3.40171	3.7766	16.9704	3.7968e-05	0.00305074	-3.34012	3.7766	13.1151	0.000292922	0.0351253	0.0658854	4.03211	11.0497	17.404	6.61708	2.55715	25.217	32.0306	39.3474	4.56099	9.34337	44.3602	17.5185	22.4594	PF00917	PTHR10420	NULL	NULL	NULL	AT5G06600.1	UBP12	ubiquitin-specific protease 12
Eucgr.I02050	34209m	3.82028	2.9608	12.6944	0.000366756	0.00606715	-0.283116	2.9608	0.280519	0.596362	0.763356	5.19023	2.9608	19.1235	1.22527e-05	0.00135255	-4.66244	2.9608	13.0936	0.00029631	0.0352783	0.394025	0.294658	8.5651	17.1803	7.90048	0.760164	8.75941	3.93988	7.46982	8.1441	3.30925	10.1025	9.81286	14.521	NULL	NULL	NULL	NULL	NULL	NULL	NULL	NULL
Eucgr.K03354	32391m	4.67109	3.48301	16.0254	6.24974e-05	0.0015331	3.10774	3.48301	26.9912	2.04385e-07	3.66413e-06	5.42365	3.48301	18.9799	1.32101e-05	0.00140569	-4.91989	3.48301	13.0881	0.000297184	0.0352783	0	0.138212	3.56304	17.7496	0.973268	2.0429	14.4061	62.847	4.86186	0.469883	1.29604	25.7632	58.5721	14.5507	PF05498	NULL	NULL	NULL	NULL	AT4G15800.1	RALFL33	ralf-like 33
Eucgr.B02195	12656m	2.94096	5.33054	18.2355	1.95206e-05	0.000617783	-0.642473	5.33054	2.97864	0.0843703	0.209688	4.29906	5.33054	31.0201	2.5537e-08	1.07725e-05	-3.01079	5.33054	13.0466	0.000303838	0.0358878	6.76893	0.391569	95.9642	63.4759	37.0296	10.6175	13.0453	62.5854	25.3231	29.3457	94.7631	70.7179	95.0348	29.37	PF03283	PTHR21562	KOG4287	NULL	NULL	AT5G26670.1	NULL	Pectinacetylesterase family protein
Eucgr.H01834	08382m	5.33088	3.21784	29.9375	4.46201e-08	4.1014e-06	0.622462	3.21784	1.89153	0.16903	0.342298	3.84298	3.21784	14.4195	0.000146279	0.00811161	-4.03249	3.21784	13.0148	0.000309043	0.036321	0.185148	0.15614	2.57887	5.12233	3.29427	6.13582	46.3196	18.8026	7.3615	6.04049	4.69449	8.63823	45.9382	15.1758	PF01582,PF00931	NULL	NULL	NULL	NULL	AT5G17680.1	NULL	disease resistance protein (TIR-NBS-LRR class), putative
Eucgr.D00356	03024m	4.42186	3.545	26.1571	3.14732e-07	2.05385e-05	0.187631	3.545	0.197751	0.656543	0.805634	3.64917	3.545	16.3205	5.34816e-05	0.00398547	-3.61416	3.545	12.9692	0.00031665	0.0370308	0.451262	0.313255	3.89307	15.7595	17.0336	11.7105	8.16979	28.2248	16.7972	8.71479	11.4267	33.2964	23.2434	6.21953	PF00752,PF00867	PTHR11081	KOG2518	3.1.-.-	K10746	AT1G29630.2	NULL	5\'-3\' exonuclease family protein
Eucgr.H02383	02440m	3.10254	5.37607	26.212	3.05918e-07	2.00741e-05	0.313932	5.37607	0.929077	0.335103	0.538256	2.84863	5.37607	19.555	9.7746e-06	0.00118958	-2.62609	5.37607	12.9303	0.000323312	0.0376236	7.40593	4.21579	15.74	74.6678	14.2971	26.4717	82.2045	112.665	31.2472	47.8819	24.0449	43.8131	114.262	76.9007	PF00560,PF00069,PF07714	PTHR23258	KOG1187	NULL	NULL	AT5G65700.1	BAM1	Leucine-rich receptor-like protein kinase family protein
Eucgr.F02706	16052m	5.7694	4.56687	18.4933	1.70499e-05	0.000559403	2.14201	4.56687	11.1525	0.000839175	0.00517189	5.84569	4.56687	17.4354	2.97246e-05	0.0025721	-5.41965	4.56687	12.9209	0.000324936	0.0376273	0.175309	0.127252	4.35099	24.3944	9.17565	0.62651	211.81	48.8719	1.44948	19.2707	2.62659	112.759	92.0049	3.24124	PF00892	NULL	NULL	NULL	NULL	AT1G43650.1	NULL	nodulin MtN21 /EamA-like transporter family protein
Eucgr.B01142	08479m	3.88596	4.60918	18.1935	1.99556e-05	0.000628549	0.567659	4.60918	1.40796	0.235395	0.429038	4.4986	4.60918	20.4492	6.12367e-06	0.000871443	-3.9026	4.60918	12.8684	0.000334176	0.0383215	0.736645	1.4885	7.36299	66.6798	10.0895	8.75941	26.12	44.1075	23.0505	47.2321	4.85545	45.5465	113.202	8.96041	PF00403	PTHR22814	KOG1603	NULL	NULL	AT3G06130.1	NULL	Heavy metal transport/detoxification superfamily protein
Eucgr.E03762	05236m	-4.8296	2.30559	26.3629	2.82927e-07	1.88802e-05	-1.79913	2.30559	6.79435	0.0091447	0.0373923	-6.11651	2.30559	18.0156	2.19098e-05	0.00203068	5.5249	2.30559	12.8707	0.000333774	0.0383215	13.5379	21.5363	0.973268	0.291843	0.740593	3.59123	0.85651	0.525928	0.890761	1.15604	2.95519	0.736645	0	0.138212	PF01657,PF08693,PF00069,PF07714,PF11883	PTHR23258	KOG1187	NULL	NULL	AT4G05200.1	CRK25	cysteine-rich RLK (RECEPTOR-like protein kinase) 25
Eucgr.H03074	18683m	-4.77589	3.73482	15.1452	9.95487e-05	0.00222272	-1.1336	3.73482	1.8179	0.177563	0.353972	-6.73144	3.73482	14.6916	0.00012661	0.00727717	6.74505	3.73482	12.8409	0.000339126	0.0387014	1.40247	121.144	0.229	0.552847	12.4849	0.234941	4.07326	1.87368	1.25182	13.4311	1.45922	1.24497	0.197013	4.71453	NULL	NULL	NULL	NULL	NULL	NULL	NULL	NULL
Eucgr.C01933	02923m	0.884935	2.47804	1.30455	0.253384	0.502661	-0.322055	2.47804	0.412117	0.520897	0.706502	-4.68521	2.47804	14.7352	0.000123712	0.00718047	4.7794	2.47804	12.7674	0.00035272	0.0400591	3.15883	2.11447	0	0	7.59108	4.37193	6.45677	9.81732	8.52586	5.86914	8.27453	8.98707	10.076	2.83334	PF01582,PF00931	PTHR22662	NULL	NULL	NULL	AT5G36930.2	NULL	Disease resistance protein (TIR-NBS-LRR class) family
Eucgr.K03273	15758m	5.72404	4.41771	32.9454	9.47856e-09	1.08695e-06	3.17174	4.41771	41.3885	1.2479e-10	5.29247e-09	3.62577	4.41771	12.647	0.000376164	0.0155624	-4.00109	4.41771	12.7384	0.000358225	0.0404897	0	0.391569	0.583961	19.1157	2.96237	9.6807	46.8445	105.887	21.251	1.24497	4.7283	81.3256	121.141	9.32929	PF03171	PTHR10209	KOG0143	NULL	NULL	AT1G06620.1	NULL	2-oxoglutarate (2OG) and Fe(II)-dependent oxygenase superfamily protein
Eucgr.K03459	22927m	2.91511	7.58787	16.3985	5.13253e-05	0.00130917	3.34657	7.58787	55.9521	7.42566e-14	7.79628e-12	2.96106	7.58787	14.9844	0.000108405	0.00655074	-3.10752	7.58787	12.7176	0.000362222	0.0407466	8.17545	31.3731	23.964	356.966	11.3826	21.4744	579.298	416.207	418.92	29.8228	10.1463	713.509	522.877	371.689	PF00403	PTHR22814	KOG1603	NULL	NULL	AT5G27690.1	NULL	Heavy metal transport/detoxification superfamily protein
Eucgr.J02061	46801m	5.33881	3.74762	14.3475	0.000151979	0.00305808	2.84253	3.74762	16.0253	6.25011e-05	0.000556107	6.18149	3.74762	17.1401	3.47219e-05	0.00289836	-5.90051	3.74762	12.6963	0.000366381	0.0410191	0	0.0658854	3.1522	57.753	1.9284	0	32.0396	47.3798	12.9604	6.29749	0.0691058	32.1178	30.3517	10.2265	PF00314	NULL	NULL	NULL	NULL	AT2G28790.1	NULL	Pathogenesis-related thaumatin superfamily protein
Eucgr.D02537	16119m	1.88484	5.59798	11.439	0.000719187	0.0100107	1.04532	5.59798	9.52795	0.00202366	0.0108155	2.65495	5.59798	18.1269	2.06662e-05	0.00194501	-2.52942	5.59798	12.6818	0.000369237	0.0411438	10.0782	6.57836	86.8155	72.0852	22.2178	14.8333	58.3086	207.215	52.8094	17.4296	27.7788	137.753	119.767	28.057	PF00022	PTHR11937	KOG0676	NULL	K10355	AT5G09810.1	ACT7	actin 7
Eucgr.E01068	06383m	3.61831	8.23576	13.6668	0.000218279	0.00406977	0.819709	8.23576	2.08895	0.148368	0.313228	3.94632	8.23576	14.7196	0.000124745	0.00722267	-4.10088	8.23576	12.6675	0.000372067	0.0412645	30.9198	26.8561	267.046	357.972	22.5328	74.3311	835.661	864.467	600.197	44.0514	321.286	289.484	487.218	422.297	PF08323,PF00534	PTHR12526	NULL	2.4.1.242	K13679	AT1G32900.1	NULL	UDP-Glycosyltransferase superfamily protein
Eucgr.A01281	21194m	-2.7916	4.71304	12.8568	0.000336256	0.00566979	1.15821	4.71304	4.05481	0.0440457	0.128282	-5.77228	4.71304	22.5991	1.9958e-06	0.000368335	4.47122	4.71304	12.6263	0.00038036	0.0419871	175.538	84.7142	0.197656	7.01237	3.54949	7.46343	117.376	3.79396	22.943	1.78152	4.3622	26.1568	3.14752	9.52456	PF00702	PTHR18901	KOG3109	NULL	NULL	AT5G02230.1	NULL	Haloacid dehalogenase-like hydrolase (HAD) superfamily protein
Eucgr.A02229	06719m	4.22696	4.21376	19.598	9.55672e-06	0.000352197	1.75079	4.21376	13.7051	0.000213868	0.00161258	5.4844	4.21376	28.1276	1.13576e-07	3.9456e-05	-3.94186	4.21376	12.5267	0.000401176	0.044079	0.156628	0.370296	7.29608	31.1242	5.15263	0.131771	18.7581	45.6833	13.8387	20.6863	8.69241	51.8684	39.3212	57.8121	PF03547	NULL	NULL	NULL	NULL	AT1G73590.1	PIN1	Auxin efflux carrier family protein
Eucgr.B00944	24212m	6.83451	5.88107	21.3314	3.86342e-06	0.000169638	1.37701	5.88107	4.19483	0.0405473	0.120435	7.3033	5.88107	21.8069	3.01513e-06	0.000514876	-5.66526	5.88107	12.4833	0.000410599	0.0446471	0	0.294658	2.2401	164.44	25.5334	0.207318	37.9574	145.776	19.0302	95.1842	2.40673	60.145	570.997	127.098	PF00314	NULL	NULL	NULL	NULL	AT1G73620.1	NULL	Pathogenesis-related thaumatin superfamily protein
Eucgr.E04056	18665m	4.50831	4.94511	16.6114	4.58743e-05	0.00119877	0.0367761	4.94511	0.00437901	0.947239	0.973279	3.98929	4.94511	12.3678	0.000436799	0.0175516	-4.51974	4.94511	12.4898	0.000409169	0.0446471	0.876546	2.41778	6.41199	28.1952	76.7145	1.80122	57.3959	80.5684	25.893	74.747	7.73384	27.5672	13.5939	39.3368	PF00141	NULL	NULL	1.11.1.7	K00430	AT4G21960.1	PRXR1	Peroxidase superfamily protein
Eucgr.H03052	16636m	-4.40078	1.52208	30.4777	3.37728e-08	3.24315e-06	-0.488618	1.52208	0.770625	0.380024	0.584155	-1.2477	1.52208	1.75995	0.184631	0.635202	4.23449	1.52208	12.4769	0.000412017	0.0446471	5.48196	7.77623	4.0858	1.6896	0	0.131771	0.701237	0.509006	0.150421	2.95519	3.24124	2.74799	2.4187	4.47703	PF00646,PF03478	NULL	NULL	NULL	NULL	AT1G57790.1	NULL	F-box family protein
Eucgr.G01371	14370m	5.72776	5.40074	22.1284	2.55004e-06	0.000117198	-1.97853	5.40074	10.8858	0.000969059	0.00583386	5.59134	5.40074	19.4018	1.05908e-05	0.00121106	-4.73268	5.40074	12.4645	0.000414764	0.0447396	0.729608	0.177853	5.18415	35.1316	188.344	8.69241	13.511	12.9919	10.5113	76.7565	25.4198	48.3556	67.238	14.2531	PF00134,PF02984	PTHR10177	KOG0656	NULL	NULL	AT4G34160.1	CYCD3;1	CYCLIN D3;1
Eucgr.F01532	26828m	4.23762	2.10053	11.0801	0.000872614	0.0114585	0.230346	2.10053	0.1269	0.721668	0.847947	4.61222	2.10053	11.4485	0.000715528	0.0252107	-5.40088	2.10053	12.4094	0.000427168	0.0458681	0.145922	0.0889264	10.3683	6.40175	1.37909	7.80844	16.03	0.621953	9.14872	0.131771	2.98026	10.8164	4.06136	2.2711	PF04678	PTHR13462	NULL	NULL	NULL	AT5G42610.1	NULL	Protein of unknown function (DUF607)
Eucgr.G00825	40107m	4.18817	2.82075	17.7989	2.45521e-05	0.000731363	0.0955117	2.82075	0.0383499	0.844742	0.919969	3.36204	2.82075	10.5743	0.00114672	0.0351805	-4.11638	2.82075	12.3857	0.000432642	0.0462457	0.127252	0.752103	2.55692	9.14872	5.40365	5.55445	27.6368	4.87552	22.9655	7.29608	2.48994	15.367	4.41987	6.86999	PF00560	PTHR23155:SF21	KOG4658	NULL	NULL	AT4G27190.1	NULL	NB-ARC domain-containing disease resistance protein
Eucgr.H00313	17655m	5.08634	2.09014	18.9009	1.37688e-05	0.000471393	-0.992592	2.09014	3.38912	0.0656279	0.17394	3.81717	2.09014	9.84091	0.00170673	0.0460251	-4.76014	2.09014	12.3657	0.000437296	0.046324	0.0783138	0	5.25318	0.800337	7.96316	2.43776	12.7976	4.70831	10.5294	3.54623	5.30384	3.54949	1.58943	5.25565	PF04000	NULL	NULL	NULL	NULL	AT2G43650.1	EMB2777	Sas10/U3 ribonucleoprotein (Utp) family protein
Eucgr.J00059	24968m	3.8834	5.40641	27.6899	1.42406e-07	1.07478e-05	2.53959	5.40641	39.0507	4.12934e-10	1.50769e-08	2.44113	5.40641	10.4766	0.00120898	0.0365683	-3.04158	5.40641	12.3734	0.000435491	0.046324	0.783138	5.55445	4.0858	30.3239	15.7702	3.82135	208.969	76.0965	211.792	12.2148	8.83974	85.5313	19.6952	142.097	NULL	NULL	NULL	NULL	NULL	AT5G01130.1	NULL	Protein of unknown function (DUF674)
Eucgr.G01338	47920m	1.37668	0.785832	0.892777	0.344726	0.598101	0.944888	0.785832	1.20352	0.272619	0.472355	5.86667	0.785832	12.961	0.000318052	0.0138367	-6.5924	0.785832	12.3543	0.000439978	0.0464	0	0	3.64804	11.2937	0	0	0.876546	1.65427	0	0.197013	0	0.229	0.276423	0	PF04450	NULL	NULL	NULL	NULL	AT2G15220.1	NULL	Plant basic secretory protein (BSP) family protein
Eucgr.C01501	29127m	-3.78107	2.93722	11.8849	0.000565908	0.00843576	-1.34436	2.93722	2.51949	0.112447	0.257872	-4.51719	2.93722	8.3587	0.00383845	0.0771709	6.71847	2.93722	12.3284	0.000446126	0.0468392	25.3737	9.25741	0	0.711411	0.15614	0.461198	2.45433	0.254503	3.45967	7.28947	26.3719	2.74799	0.207318	5.64495	PF02298	NULL	NULL	NULL	NULL	AT5G20230.1	BCB	blue-copper-binding protein
Eucgr.F01184	11406m	-3.01776	4.65658	37.2701	1.02849e-09	1.47249e-07	0.762775	4.65658	4.41505	0.0356233	0.108936	-3.01031	4.65658	19.7313	8.91276e-06	0.00110794	2.69524	4.65658	12.2989	0.000453218	0.0471647	45.3437	150.526	12.8411	6.49163	4.68421	3.42604	35.2372	38.0482	16.095	6.10739	6.04049	18.8925	17.2765	16.5456	PF04209	PTHR11056	KOG1417	NULL	NULL	AT5G54080.1	HGO	homogentisate 1,2-dioxygenase
Eucgr.F03092	21300m	-3.98692	3.15261	29.2993	6.2017e-08	5.32475e-06	1.06727	3.15261	3.83776	0.0501103	0.14192	-2.60326	3.15261	6.97818	0.00825097	0.126525	4.04731	3.15261	12.2997	0.000453026	0.0471647	17.464	38.3257	1.31329	8.80371	1.71754	0.527083	7.01237	3.81755	2.25631	2.16714	3.24124	3.09149	19.4878	10.3166	PF05153	PTHR12588	KOG1573	1.13.99.1	K00469	AT1G14520.1	MIOX1	myo-inositol oxygenase 1
Eucgr.C03354	26650m	4.10707	6.0802	6.62528	0.0100541	0.0660481	-5.22718	6.0802	52.2694	4.83845e-13	4.21766e-11	9.00296	6.0802	27.7758	1.36219e-07	4.34851e-05	-6.24495	6.0802	12.2823	0.000457269	0.0473775	0	0.150421	150.513	59.1747	36.2593	4.62871	0.15614	0.197656	1.05186	301.474	37.5269	3.74324	1.47329	9.61798	PF00190,PF07883	NULL	NULL	NULL	NULL	AT5G20630.1	GER3	germin 3
Eucgr.G03200	14693m	2.14202	6.85437	7.53932	0.0060367	0.0462637	0.948284	6.85437	3.88257	0.0487899	0.139031	3.49117	6.85437	15.9244	6.59231e-05	0.00466258	-3.43423	6.85437	12.2734	0.000459471	0.0473977	37.8264	3.24124	68.5208	455.979	23.9304	21.6992	548.144	155.406	111.869	29.1406	55.9564	243.243	238.286	125.693	PF00892	NULL	NULL	NULL	NULL	AT5G07050.1	NULL	nodulin MtN21 /EamA-like transporter family protein
Eucgr.C01995	07227m	-2.26294	2.11288	9.45241	0.00210872	0.0219027	0.370243	2.11288	0.491603	0.483213	0.67666	-2.97823	2.11288	8.88504	0.00287516	0.0637746	4.06143	2.11288	12.1948	0.000479231	0.0492212	7.38089	11.6237	1.40526	0.527083	1.17863	0.686999	4.49188	4.08773	2.48067	5.43459	1.14526	7.82187	7.28318	8.33167	PF00069,PF06479	PTHR13954	KOG0198	NULL	NULL	AT2G17520.1	IRE1A	Endoribonuclease/protein kinase IRE1-like
Eucgr.E02406	15161m	3.41905	6.14428	18.691	1.53708e-05	0.000515773	0.658879	6.14428	2.41159	0.12044	0.270169	3.848	6.14428	20.121	7.26944e-06	0.00098693	-3.32505	6.14428	12.1677	0.000486252	0.0495118	7.68349	5.15652	19.3044	186.529	41.1054	3.5935	121.853	230.118	58.5136	96.075	25.1202	76.5909	256.245	124.756	PF04862	NULL	NULL	NULL	NULL	AT2G34510.1	NULL	Protein of unknown function, DUF642
Eucgr.G00878	00737m	0.408623	6.01807	0.59868	0.439082	0.681008	-0.2109	6.01807	0.403459	0.525308	0.710105	3.49499	6.01807	27.0985	1.93353e-07	5.63897e-05	-2.59238	6.01807	12.1708	0.000485445	0.0495118	23.1307	14.656	255.25	242.287	8.36181	27.4462	84.3427	15.3843	49.4502	56.2573	27.5665	110.533	39.1912	28.3966	PF00931,PF00560	PTHR23155:SF23	KOG4658	NULL	NULL	AT4G27190.1	NULL	NB-ARC domain-containing disease resistance protein
Eucgr.A00234	27089m	4.30383	2.69184	10.2884	0.0013387	0.0156478	0.87537	2.69184	1.73785	0.187412	0.367557	6.17188	2.69184	17.0713	3.60028e-05	0.00295311	-5.54271	2.69184	12.0462	0.000518979	0.0519485	0	0.175309	13.9963	12.7095	2.92679	1.05294	6.50004	1.85148	13.8965	2.4187	1.36258	24.223	0.711411	20.2923	NULL	NULL	NULL	NULL	NULL	AT3G07510.1	NULL	NULL
Eucgr.A01046	04786m	2.31313	7.17758	13.0698	0.000300095	0.00519733	-2.49442	7.17758	46.2266	1.05335e-11	5.99599e-10	1.72258	7.17758	6.32957	0.0118741	0.156793	-2.82003	7.17758	12.0528	0.000517151	0.0519485	31.6388	23.1435	200.35	40.0169	237.177	249.771	97.8225	55.609	126.353	172.78	164.566	72.5928	22.183	42.8238	PF01535	PTHR10483	NULL	NULL	NULL	AT1G08070.1	OTP82	Tetratricopeptide repeat (TPR)-like superfamily protein
Eucgr.D00613	44671m	4.56567	5.84216	18.1374	2.05526e-05	0.000641874	2.04258	5.84216	12.6533	0.000374907	0.00263662	4.7241	5.84216	17.3884	3.04681e-05	0.00262682	-4.30767	5.84216	12.0572	0.000515925	0.0519485	0.437765	2.75672	18.3297	160.512	29.7489	1.76795	109.347	154.313	68.3234	29.9779	2.98026	75.0784	171.63	54.2715	PF01190	NULL	NULL	NULL	NULL	AT2G34700.1	NULL	Pollen Ole e 1 allergen and extensin family protein
Eucgr.H02706	25849m	2.15317	5.08185	2.34348	0.125808	0.33629	4.50044	5.08185	26.3629	2.82926e-07	4.87496e-06	5.85941	5.08185	12.9076	0.000327245	0.0141326	-6.52738	5.08185	12.0691	0.000512648	0.0519485	0.254503	0.752103	0.760164	588.048	0.0783138	0.185148	22.9526	36.6982	0.525928	0.291843	0.355706	14.1849	39.0422	0.1145	PF04450	NULL	NULL	NULL	NULL	AT2G15220.1	NULL	Plant basic secretory protein (BSP) family protein
Eucgr.A01845	13978m	2.6882	5.38934	15.1951	9.69522e-05	0.00218332	-1.79961	5.38934	22.9595	1.65448e-06	2.32644e-05	2.94583	5.38934	15.2986	9.17868e-05	0.00584442	-2.96685	5.38934	12.034	0.00052238	0.0520683	6.42055	3.0235	95.3513	36.2246	100.673	61.7309	40.3039	6.35774	42.6291	35.644	64.3385	54.9727	13.0866	11.1989	PF00155	PTHR11751	KOG0259	4.4.1.-	K11819	AT5G53970.1	NULL	Tyrosine transaminase family protein
Eucgr.E03539	35024m	-3.69857	1.74083	15.4743	8.36339e-05	0.00194649	1.19031	1.74083	2.56297	0.109393	0.252586	-6.21204	1.74083	17.0028	3.73238e-05	0.00304484	5.65243	1.74083	11.99	0.000534877	0.0530899	9.24834	22.8535	0.15614	0	0	0.229	2.14228	0.973268	6.27463	0.175309	0.509006	2.25631	0.391569	2.77722	NULL	NULL	NULL	NULL	NULL	NULL	NULL	NULL
Eucgr.H03957	19523m	4.91734	4.08987	15.6383	7.6686e-05	0.00181337	2.15309	4.08987	11.5162	0.000689922	0.00438709	5.65475	4.08987	17.7059	2.57821e-05	0.00230701	-5.00224	4.08987	11.8442	0.000578407	0.0571703	0	0.263542	2.16714	72.7805	8.06422	0.254503	29.7833	38.3738	11.8495	12.4805	0.345529	103.166	40.1284	9.51512	PF00561	PTHR10992	KOG4178	NULL	NULL	AT4G02340.1	NULL	alpha/beta-Hydrolases superfamily protein
Eucgr.A00350	28648m	-0.611615	3.34896	0.872879	0.35016	0.60343	0.936361	3.34896	3.87915	0.0488893	0.13928	-6.13016	3.34896	34.6358	3.9752e-09	2.68303e-06	3.8306	3.34896	11.8334	0.000581766	0.0572627	14.495	20.6863	0	0.197656	5.5985	4.46549	21.7683	66.7662	22.1801	1.75309	1.65427	5.56556	5.40365	4.999	PF02466	PTHR15371	NULL	NULL	NULL	AT4G16160.2	ATOEP16-2	Mitochondrial import inner membrane translocase subunit Tim17/Tim22/Tim23 family protein
Eucgr.C02731	10907m	4.13008	2.56273	15.9317	6.56694e-05	0.001596	1.53377	2.56273	8.32328	0.00391402	0.0186941	3.47078	2.56273	10.057	0.00151774	0.0422303	-4.23419	2.56273	11.81	0.000589141	0.0577481	0.150421	0.234941	0.973268	13.7166	3.51782	4.21579	7.11562	31.9063	10.6891	1.77853	1.77311	9.42906	9.27448	4.14635	NULL	NULL	NULL	NULL	NULL	AT2G25270.1	NULL	NULL
Eucgr.F02356	42844m	-4.14143	3.49182	43.8336	3.57518e-11	6.81101e-09	0.699561	3.49182	2.4018	0.121195	0.2714	-3.58049	3.49182	17.2274	3.3162e-05	0.00278785	3.3584	3.49182	11.7975	0.000593105	0.0578684	47.1453	53.3569	3.68149	6.36258	1.24391	0.973268	10.7982	3.11242	6.89544	1.95547	0.783138	11.294	4.21579	1.51536	NULL	NULL	NULL	NULL	NULL	NULL	NULL	NULL
Eucgr.I02156	52503m	3.43382	6.88039	25.569	4.26853e-07	2.66197e-05	1.50919	6.88039	16.5253	4.80052e-05	0.000442288	3.17795	6.88039	19.7416	8.86525e-06	0.00110794	-2.7527	6.88039	11.7907	0.000595268	0.0578684	7.22078	14.8333	27.0336	219.669	21.8739	36.1137	167.718	555.804	73.6933	82.9462	40.6474	132.752	919.154	171.02	PF05922,PF00082,PF02225	PTHR10795	NULL	NULL	NULL	AT3G14240.1	NULL	Subtilase family protein
Eucgr.D02390	21250m	1.50603	4.98772	2.08532	0.148721	0.370869	2.68977	4.98772	12.2326	0.000469612	0.00318052	5.78547	4.98772	18.0835	2.11429e-05	0.00198198	-4.95562	4.98772	11.7576	0.000605951	0.0586655	0.861452	7.40593	130.308	25.8776	3.74737	0.329427	11.921	7.6351	92.6591	2.75818	3.68323	32.6324	14.0285	167.597	PF00249	PTHR10641	KOG0048	NULL	NULL	AT2G47460.1	MYB12	myb domain protein 12
Eucgr.D02287	05701m	3.74459	4.10087	13.5705	0.000229772	0.00424264	-0.543915	4.10087	1.04917	0.305698	0.508352	5.05352	4.10087	19.2316	1.15782e-05	0.00130244	-4.22554	4.10087	11.7316	0.000614483	0.0592487	1.14526	0.451262	4.00814	72.4111	13.235	4.44356	19.6737	4.74375	19.6346	43.1928	3.11242	63.4381	10.6077	18.32	NULL	NULL	NULL	NULL	NULL	AT1G63650.1	EGL3	basic helix-loop-helix (bHLH) DNA-binding superfamily protein
Eucgr.F00679	34853m	-1.85834	1.4804	6.32225	0.0119232	0.0746125	0.52322	1.4804	0.868562	0.351354	0.555553	-4.78442	1.4804	16.6582	4.47554e-05	0.00354784	4.43517	1.4804	11.6902	0.000628311	0.0601209	3.49193	10.1679	0.294658	0	0.890761	1.35379	2.34941	7.40593	3.74737	0.414635	0.973268	4.0858	4.35739	1.97013	NULL	NULL	NULL	NULL	NULL	NULL	NULL	NULL
Eucgr.G00806	00160m	4.89187	5.38872	44.7908	2.19253e-11	4.58354e-09	0.328544	5.38872	0.849703	0.356636	0.561128	2.40304	5.38872	11.5126	0.000691253	0.0247792	-2.77982	5.38872	11.6893	0.000628619	0.0601209	2.27902	1.65427	6.64099	6.91058	32.6413	15.6628	338.636	65.7351	43.4185	61.8998	37.21	43.2182	83.7304	66.4454	PF00560	NULL	NULL	NULL	NULL	AT4G27190.1	NULL	NB-ARC domain-containing disease resistance protein
Eucgr.D00871	17011m	6.57487	5.91902	14.0307	0.000179846	0.00349096	-8.35208	5.91902	151.181	9.56849e-35	4.52073e-31	8.0318	5.91902	19.4807	1.01621e-05	0.00121106	-6.38473	5.91902	11.6653	0.000636782	0.0604225	0.127252	0	117.756	0	11.1989	73.5038	0.468421	0.197656	0	19.1157	227.385	1.97013	0.294658	0.343499	PF03936	NULL	NULL	NULL	NULL	AT3G25820.1	TPS-CIN	terpene synthase-like sequence-1,8-cineole
Eucgr.F03950	25940m	4.54311	4.78178	27.8771	1.29269e-07	9.7876e-06	1.75855	4.78178	16.0519	6.16296e-05	0.000549594	3.98297	4.78178	19.7977	8.6088e-06	0.00108752	-3.35205	4.78178	11.6647	0.000636986	0.0604225	0.312281	0.724739	3.74324	47.5873	21.0371	3.30854	44.2236	43.4641	44.6207	18.8925	2.69513	124.968	167.372	27.834	PF05903	PTHR12378	KOG0324	NULL	NULL	AT1G80690.1	NULL	PPPDE putative thiol peptidase family protein
Eucgr.K03438	21188m	3.71826	4.69298	20.2341	6.85201e-06	0.000271131	-2.7809	4.69298	44.3479	2.74906e-11	1.38173e-09	4.00159	4.69298	20.4951	5.97848e-06	0.000855937	-3.31903	4.69298	11.6575	0.000639446	0.0604225	1.01801	0.902523	10.2277	18.4921	25.217	45.1762	7.02631	4.48021	8.94077	69.4587	43.8407	22.2624	11.197	8.35848	PF07765	NULL	NULL	NULL	NULL	AT1G03470.1	NULL	Kinase interacting (KIP1-like) family protein
Eucgr.G03246	05234m	3.60475	7.00278	30.3815	3.54899e-08	3.36698e-06	-0.993988	7.00278	8.32801	0.00390383	0.0186643	2.43508	7.00278	13.3577	0.000257368	0.0121112	-2.61401	7.00278	11.6396	0.000645614	0.0607623	15.2285	4.83741	123.943	38.9589	142.097	236.247	226.851	226.17	136.574	53.8016	268.095	227.34	116.09	143.052	NULL	NULL	NULL	NULL	NULL	AT3G54500.1	NULL	NULL
Eucgr.G00700	00997m	4.39638	4.8638	26.8275	2.22443e-07	1.53649e-05	0.778607	4.8638	3.06714	0.0798898	0.201198	2.70283	4.8638	10.5787	0.001144	0.0351426	-3.2767	4.8638	11.6296	0.000649114	0.0608493	2.35726	0.572499	12.447	12.8524	7.0488	11.8739	277.689	27.5672	76.4409	22.1118	7.83138	58.5068	53.8684	21.8739	PF00560	NULL	NULL	NULL	NULL	AT4G26090.1	RPS2	NB-ARC domain-containing disease resistance protein
Eucgr.F03389	27584m	3.88794	4.40459	27.5977	1.49353e-07	1.11298e-05	0.845519	4.40459	4.99433	0.0254305	0.0840201	3.28001	4.40459	18.023	2.18248e-05	0.00203068	-2.94979	4.40459	11.6167	0.000653633	0.0610307	1.0313	1.2595	9.81732	21.1238	7.1179	8.17545	44.5061	52.3776	28.7638	24.5186	6.50004	81.8355	101.179	8.96041	PF04398	NULL	NULL	NULL	NULL	AT5G54530.1	NULL	Protein of unknown function, DUF538
Eucgr.D00858	18643m	1.82182	7.51176	4.12933	0.0421459	0.173	1.19139	7.51176	4.00933	0.0452491	0.130979	4.52727	7.51176	16.9704	3.79669e-05	0.00305074	-4.07319	7.51176	11.5821	0.000665887	0.0616873	29.4519	25.7048	570.094	114.094	30.385	26.0002	125.716	116.325	234.354	29.0034	77.4843	218.314	139.091	515.946	PF01370	PTHR10366	KOG1502	1.3.1.77	K08695	AT1G61720.1	BAN	NAD(P)-binding Rossmann-fold superfamily protein
Eucgr.D01945	17634m	-0.118525	7.41056	0.0169333	0.896465	0.956969	1.86111	7.41056	7.12936	0.00758317	0.0321322	5.37764	7.41056	19.9362	8.00684e-06	0.00103926	-4.27943	7.41056	11.5877	0.000663881	0.0616873	25.9299	26.1059	1573.22	198.513	3.10976	3.50376	29.9139	59.8475	294.337	15.7942	18.717	243.1	123.195	108.513	PF03171	PTHR10209	KOG0143	1.14.11.19	K05277	AT4G22880.1	LDOX	leucoanthocyanidin dioxygenase
Eucgr.A00699	23404m	-1.12661	1.96067	2.40377	0.121043	0.329158	-0.519318	1.96067	1.06357	0.302403	0.504851	-3.69404	1.96067	12.1448	0.000492259	0.0190203	4.06436	1.96067	11.5348	0.000683036	0.0630288	10.3683	6.87017	0.177853	0.78805	1.25182	3.50618	5.09006	4.21178	2.11447	3.5359	4.80899	3.80082	4.28238	3.79396	NULL	PTHR11692	NULL	NULL	NULL	AT2G35040.1	NULL	AICARFT/IMPCHase bienzyme family protein
Eucgr.G02486	21744m	-3.45558	1.89882	15.524	8.14641e-05	0.00190726	-1.36273	1.89882	4.68901	0.0303562	0.0962815	-4.7299	1.89882	12.6513	0.000375295	0.0155624	5.0468	1.89882	11.5118	0.000691547	0.0635658	12.3608	16.7461	0.312281	0.263542	2.06261	1.4885	0.552847	1.36258	1.31329	0.876546	4.1993	1.50421	0	2.59208	PF02365	NULL	NULL	NULL	NULL	AT1G69490.1	NAP	NAC-like, activated by AP3/PI
Eucgr.A00262	08745m	0.350448	3.70643	0.25777	0.611657	0.805461	-1.13655	3.70643	6.43887	0.011165	0.0439584	-2.63525	3.70643	8.74079	0.0031117	0.0673764	3.49506	3.70643	11.4986	0.000696502	0.0637731	12.7252	5.71598	1.10569	0.973268	11.5121	9.998	23.5772	4.21666	8.06422	26.9955	6.49163	60.4829	10.9023	16.3735	PF00069,PF00036	PTHR22982	KOG0032	2.7.11.1	K13412	AT2G31500.1	CPK24	calcium-dependent protein kinase 24
Eucgr.C02459	21271m	-3.87124	2.19417	19.7896	8.64525e-06	0.000326763	-2.90028	2.19417	17.7565	2.5106e-05	0.000251838	-7.24117	2.19417	21.0887	4.38515e-06	0.0006763	5.79276	2.19417	11.4434	0.000717492	0.0654414	55.4763	8.46345	0	0	0.800337	7.48648	0.294658	0	0.414635	0.780702	0.461198	0.175309	0.127252	0.150421	PF02567	PTHR13774	KOG3033	NULL	NULL	AT4G02860.1	NULL	Phenazine biosynthesis PhzC/PhzF protein
Eucgr.H00389	10180m	-3.72675	7.68021	63.9878	1.25194e-15	6.72149e-13	-0.00101151	7.68021	9.92834e-06	0.997486	0.998934	-3.17593	7.68021	24.542	7.27085e-07	0.000165153	2.41093	7.68021	11.3835	0.000741003	0.0673258	1028.96	480.37	149.533	123.314	52.0668	62.6078	176.895	55.8377	136.454	30.1134	16.1017	117.181	85.3641	29.7903	PF00083,PF07690	PTHR11600	KOG0254	NULL	K08150	AT2G43330.1	INT1	inositol transporter 1
Eucgr.G01772	17956m	6.6713	4.45683	21.1917	4.1557e-06	0.00017947	1.47085	4.45683	4.84673	0.0276986	0.0899167	6.6487	4.45683	19.3979	1.06121e-05	0.00121106	-5.52645	4.45683	11.3519	0.000753706	0.0682176	0	0	3.11446	46.549	11.294	0.15614	10.6075	113.425	21.251	27.1225	3.34921	54.9537	58.3949	18.3822	PF00314	NULL	NULL	NULL	NULL	AT4G38660.1	NULL	Pathogenesis-related thaumatin superfamily protein
Eucgr.F00447	36579m	-1.22223	3.09017	3.83032	0.0503335	0.193752	0.325976	3.09017	0.556657	0.45561	0.653246	-3.28389	3.09017	14.6126	0.000132029	0.0075155	3.28846	3.09017	11.3228	0.00076561	0.0690306	10.849	23.6415	1.40526	1.05417	3.97788	2.29	10.435	25.4996	10.7982	7.36299	6.74433	16.095	7.59644	8.14652	NULL	NULL	NULL	NULL	NULL	NULL	NULL	NULL
Eucgr.B00412	06735m	6.77194	4.59106	26.5376	2.58462e-07	1.74004e-05	2.29034	4.59106	15.7864	7.09121e-05	0.000622735	5.80969	4.59106	18.5621	1.64462e-05	0.00164622	-4.88889	4.59106	11.2812	0.000782945	0.069407	0	0	3.30911	21.3045	9.81286	1.09298	20.688	129.729	13.3614	11.6494	0.985063	74.9905	177.704	15.8943	PF08263,PF00560,PF00069,PF07714	PTHR23258	KOG1187	NULL	NULL	AT5G62710.1	NULL	Leucine-rich repeat protein kinase family protein
Eucgr.D01895	28934m	-1.8847	2.46901	7.30891	0.00686134	0.0504468	-0.291033	2.46901	0.346517	0.556091	0.733148	-3.49552	2.46901	12.3273	0.000446391	0.0177826	3.79203	2.46901	11.2542	0.000794442	0.069407	7.38089	23.0505	1.09298	0.658854	3.83055	1.4885	4.07724	8.56476	4.66949	9.29139	3.30854	3.61009	2.89761	7.77623	PF00481	PTHR13832	NULL	NULL	NULL	AT2G29380.1	HAI3	highly ABA-induced PP2C gene 3
Eucgr.F00411	48164m	5.42445	6.13086	16.6666	4.45584e-05	0.00117216	-0.00499082	6.13086	7.45169e-05	0.993112	0.99708	6.49865	6.13086	18.9884	1.31515e-05	0.00140569	-5.12173	6.13086	11.2812	0.000782972	0.069407	0.889264	0.394025	2.18596	94.7432	79.9996	4.46549	19.1423	152.998	22.4719	204.411	5.21732	191.335	197.037	102.942	NULL	PTHR13683	KOG1339	NULL	NULL	AT1G09750.1	NULL	Eukaryotic aspartyl protease family protein
Eucgr.G00017	16937m	0.33137	4.56928	0.14603	0.702358	0.858789	-3.57112	4.56928	34.057	5.35212e-09	1.45325e-07	-4.95725	4.56928	12.9722	0.000316146	0.0137792	5.07559	4.56928	11.2659	0.000789429	0.069407	58.1365	3.27895	0	0.394025	13.9677	62.0595	7.12609	1.20336	5.63859	60.2576	46.6014	8.84555	0.389307	1.31329	PF08100,PF00891,PF08242	PTHR11746	KOG3178	NULL	NULL	AT5G54160.1	OMT1	O-methyltransferase 1
Eucgr.G00707	12517m	5.37314	2.78802	26.899	2.14371e-07	1.49608e-05	0.817041	2.78802	3.05565	0.0804569	0.202182	3.78333	2.78802	12.1217	0.000498389	0.019175	-4.02647	2.78802	11.25	0.000796228	0.069407	0	0.147329	0.592968	6.66175	3.89299	1.93496	34.259	18.678	10.1376	4.45381	5.8664	6.57836	27.7722	9.6807	NULL	NULL	NULL	NULL	NULL	AT4G26090.1	RPS2	NB-ARC domain-containing disease resistance protein
Eucgr.G00799	44211m	5.04081	3.88557	27.219	1.81668e-07	1.30047e-05	0.288103	3.88557	0.366976	0.544657	0.724863	3.4672	3.88557	12.8539	0.000336768	0.0143601	-3.64307	3.88557	11.2949	0.000777183	0.069407	0.624561	0.131771	9.85063	5.5985	9.64201	5.72632	119.284	10.1808	27.9574	15.6865	4.63009	32.7018	19.6994	16.896	PF00560	NULL	NULL	NULL	NULL	AT1G61190.1	NULL	LRR and NB-ARC domains-containing disease resistance protein
Eucgr.H01597	23629m	-2.95135	2.56526	17.9503	2.26746e-05	0.000694052	-2.76217	2.56526	29.5107	5.56091e-08	1.14032e-06	-3.87914	2.56526	14.7882	0.000120287	0.00705094	3.84859	2.56526	11.2707	0.000787413	0.069407	18.1748	11.8739	3.61009	0.156628	5.54502	3.55706	1.37909	1.91528	0.457999	4.81385	4.84035	1.18594	2.45433	0.381755	NULL	PTHR11600	NULL	NULL	NULL	AT2G48020.1	NULL	Major facilitator superfamily protein
Eucgr.H03579	02890m	2.22896	7.70665	10.3578	0.00128928	0.015236	0.438437	7.70665	1.17859	0.277643	0.477382	2.32765	7.70665	9.40697	0.00216162	0.0536324	-2.97031	7.70665	11.3033	0.000773692	0.069407	10.6423	131.78	150.12	273.393	230.41	73.2753	914.533	453.773	299.302	305.309	89.1561	100.014	349.917	152.956	PF00403	PTHR22814	KOG1603	NULL	NULL	AT3G06130.1	NULL	Heavy metal transport/detoxification superfamily protein
Eucgr.J03131	11044m	3.46337	3.68583	15.7708	7.14988e-05	0.001713	-1.77131	3.68583	16.3619	5.23269e-05	0.000478004	4.19728	3.68583	19.4192	1.04946e-05	0.00121106	-3.5026	3.68583	11.2629	0.000790719	0.069407	1.40526	0.197656	31.325	12.3756	30.5038	5.98083	6.31766	7.04824	5.18415	17.7475	11.6789	27.4462	23.3474	2.84564	NULL	PTHR13683	KOG1339	NULL	NULL	AT1G79720.1	NULL	Eukaryotic aspartyl protease family protein
Eucgr.C02914	24558m	4.56736	5.70997	18.2128	1.9755e-05	0.000623894	2.13548	5.70997	14.3431	0.000152339	0.00121168	4.57011	5.70997	16.8322	4.0835e-05	0.00325893	-4.08167	5.70997	11.2328	0.000803623	0.069794	1.37909	1.47329	7.31328	98.5238	4.35099	5.80489	304.049	242.959	4.7131	9.41662	30.0841	69.2294	623.394	12.8035	PF00230	PTHR19139	KOG0223	NULL	K09873	AT2G25810.1	TIP4;1	tonoplast intrinsic protein 4;1
Eucgr.K00380	25774m	1.81461	4.12073	6.02464	0.0141075	0.0839237	-0.574755	4.12073	1.8553	0.173169	0.347973	4.06029	4.12073	21.1405	4.26809e-06	0.000672168	-3.24834	4.12073	11.2234	0.000807733	0.0698941	4.25841	2.49824	22.5873	83.9274	2.7013	14.3754	17.4335	7.22019	8.37957	14.2909	23.7014	18.5204	8.3701	13.8625	PF00036	PTHR23056	KOG0034	NULL	NULL	AT5G24270.1	SOS3	Calcium-binding EF-hand family protein
Eucgr.E00800	44845m	5.08867	4.14961	24.0279	9.49506e-07	5.20422e-05	3.1172	4.14961	33.8242	6.03239e-09	1.61021e-07	3.44688	4.14961	10.4121	0.00125196	0.0372481	-3.98271	4.14961	11.2148	0.000811475	0.0699616	0	1.0313	0.724739	14.726	1.4885	1.79675	29.782	188.093	7.38089	2.29053	2.70757	18.4037	101.091	29.5105	PF03168	NULL	NULL	NULL	NULL	AT2G46150.1	NULL	Late embryogenesis abundant (LEA) hydroxyproline-rich glycoprotein family
Eucgr.H04336	27841m	3.05986	6.41429	17.5864	2.74544e-05	0.000795773	0.93424	6.41429	5.30492	0.0212653	0.0729736	2.99874	6.41429	14.5264	0.000138206	0.00777341	-2.97159	6.41429	11.2025	0.000816872	0.0701708	10.9298	4.01901	47.8741	181.362	58.0274	44.4108	194.945	65.7836	290.868	36.7544	23.9106	628.731	71.6475	56.1125	PF02309	NULL	NULL	NULL	NULL	AT5G43700.1	ATAUX2-11	AUX/IAA transcriptional regulator family protein
Eucgr.G01350	15670m	-0.408368	7.73515	0.457714	0.498694	0.726363	2.39516	7.73515	30.6694	3.05953e-08	6.74209e-07	-3.71128	7.73515	20.5642	5.76633e-06	0.000830598	3.0139	7.73515	11.1901	0.00082237	0.0703872	115.856	237.846	9.45661	50.5338	64.8644	46.5741	935.616	581.088	364.557	32.6324	20.8009	569.556	916.825	47.4867	PF08240,PF00107	PTHR11695	KOG0023	1.1.1.195	K00083	AT3G19450.1	ATCAD4	GroES-like zinc-binding alcohol dehydrogenase family protein
Eucgr.D00854	25350m	2.63891	7.90108	17.4014	3.02603e-05	0.000858151	-2.09245	7.90108	34.4235	4.43333e-09	1.22347e-07	2.19415	7.90108	10.5511	0.00116119	0.0353945	-2.63912	7.90108	11.1779	0.00082776	0.0705927	111.342	22.7638	242.929	118.68	202.485	899.954	201.251	157.094	80.301	235.303	137.437	284.001	273.209	68.4414	PF05757	NULL	NULL	NULL	K08901	AT4G05180.1	PSBQ-2	photosystem II subunit Q-2
Eucgr.F01409	06698m	3.1997	2.64823	9.18327	0.00244238	0.024228	2.12834	2.64823	12.6035	0.000385021	0.00269572	3.67102	2.64823	10.3557	0.00129076	0.037972	-4.29796	2.64823	11.1425	0.000843706	0.0716937	0.389307	0.729608	2.66267	12.9604	0.889264	1.97013	5.89316	16.488	13.9594	1.09298	0.395312	9.4667	11.4526	15.0421	PF03055	PTHR10543	KOG1285	1.13.11.51	K09840	AT3G14440.1	NCED3	nine-cis-epoxycarotenoid dioxygenase 3
Eucgr.I00083	55004m	4.16884	1.13451	11.145	0.000842597	0.0112013	0.666516	1.13451	1.19615	0.274093	0.473768	4.32442	1.13451	10.5593	0.00115603	0.0353712	-4.91796	1.13451	11.1277	0.000850464	0.072009	0	0	3.50618	2.29053	0.276423	1.94654	13.4248	2.04531	5.12233	0.902523	0.62651	4.25841	5.77719	0.922395	PF00560	PTHR23155	NULL	NULL	NULL	AT5G36930.2	NULL	Disease resistance protein (TIR-NBS-LRR class) family
Eucgr.E01816	33703m	5.39746	2.24285	19.0219	1.2923e-05	0.000447624	0.330868	2.24285	0.341976	0.558691	0.735484	4.41818	2.24285	11.6773	0.000632657	0.0230281	-4.73193	2.24285	11.1079	0.000859588	0.0722636	0	0	2.86249	1.10569	4.81346	0.704824	34.2524	9.6807	3.55781	6.81288	2.18882	5.24666	15.17	6.62981	NULL	NULL	NULL	NULL	NULL	NULL	NULL	NULL
Eucgr.H00564	20160m	-0.442247	6.47232	0.809106	0.368385	0.620078	-0.108681	6.47232	0.110968	0.739045	0.857783	-2.68302	6.47232	17.5139	2.85215e-05	0.0025047	2.43303	6.47232	11.1082	0.000859488	0.0722636	51.4565	188.983	15.6169	23.0145	71.8972	70.8481	122.796	200.516	127.879	50.0326	96.9375	116.737	117.739	70.7275	PF00191	PTHR10502	KOG0819	NULL	NULL	AT1G68090.1	ANN5	annexin 5
Eucgr.F01726	26680m	-3.40587	7.35746	39.7988	2.81524e-10	4.58651e-08	2.99178	7.35746	51.361	7.68483e-13	6.36978e-11	-2.93612	7.35746	16.5286	4.79215e-05	0.00373614	2.72631	7.35746	11.0817	0.00087184	0.0730336	280.129	1112.19	16.7182	206.075	2.10833	16.1284	254.376	308.813	96.1693	6.92446	12.4805	78.9189	548.339	70.0423	PF00257	NULL	NULL	NULL	NULL	AT1G20440.1	COR47	cold-regulated 47
Eucgr.K00717	20112m	-3.64617	0.526035	19.1227	1.22578e-05	0.000428354	-1.17669	0.526035	3.71426	0.0539496	0.150324	-3.33337	0.526035	8.72089	0.00314585	0.0678238	4.4667	0.526035	11.0582	0.000882961	0.0737038	11.6792	3.21027	0.313255	0.370296	0.0889264	0.394025	0.736645	0.343499	0.0691058	0.780702	0.790625	1.40247	0.636258	0.451262	NULL	NULL	NULL	NULL	NULL	NULL	NULL	NULL
Eucgr.E03865	17285m	3.98619	5.09843	17.3512	3.10706e-05	0.000876917	-2.6108	5.09843	27.5788	1.50824e-07	2.79884e-06	2.6605	5.09843	7.39291	0.00654815	0.109397	-3.74996	5.09843	11.0471	0.000888271	0.0738119	1.02145	1.24497	50.3603	7.80702	64.4231	141.73	39.2734	9.39839	11.4846	3.36015	100.978	9.67112	24.669	2.2711	NULL	PTHR22814:SF13	KOG1603	NULL	NULL	AT4G16380.1	NULL	Heavy metal transport/detoxification superfamily protein
Eucgr.F03980	03388m	2.64276	6.83792	11.6723	0.000634368	0.00913761	-0.611256	6.83792	1.77462	0.182811	0.361385	0.508888	6.83792	0.450503	0.502096	0.86948	-3.08802	6.83792	11.0424	0.000890505	0.0738119	43.3075	17.5891	106.085	14.6729	52.4631	87.1005	778.548	413.059	314.379	40.3876	51.4178	53.8149	26.6057	62.0945	PF00012	PTHR19375	KOG0100	NULL	K03283	AT1G16030.1	Hsp70b	heat shock protein 70B
Eucgr.D01730	12405m	-3.618	2.09107	19.5214	9.94783e-06	0.000362651	1.1658	2.09107	3.46244	0.0627777	0.167946	-3.48443	2.09107	9.23419	0.00237537	0.0570839	4.42668	2.09107	11.0237	0.000899566	0.0740539	10.1801	22.1118	0.621953	1.36258	0.313255	0.555445	4.52807	2.37187	0.525928	0.875529	0.355706	6.69843	20.1841	1.145	PF00295	NULL	NULL	NULL	NULL	AT4G23820.1	NULL	Pectin lyase-like superfamily protein
Eucgr.E00080	43075m	-0.719924	3.92123	1.30616	0.25309	0.502332	0.157315	3.92123	0.132361	0.715996	0.844793	-3.37454	3.92123	15.5953	7.84497e-05	0.00523508	3.18511	3.92123	11.0125	0.000904997	0.0740539	7.38089	56.7396	0.624561	2.2401	11.9336	12.2515	9.26018	42.8238	19.1157	14.5507	14.6339	33.0925	8.37957	12.9604	PF01200	PTHR10769	KOG3502	NULL	K02979	AT5G03850.1	NULL	Nucleic acid-binding, OB-fold-like protein
Eucgr.H03399	29807m	0.937712	5.27229	2.74561	0.0975216	0.291651	2.3589	5.27229	38.1342	6.60436e-10	2.27096e-08	2.07754	5.27229	9.67394	0.001869	0.0481696	-2.57419	5.27229	11.0185	0.000902084	0.0740539	6.13582	31.8129	25.6479	50.309	7.97229	3.05424	131.455	128.66	51.4565	11.4846	6.85831	38.5051	62.65	63.3515	NULL	NULL	NULL	NULL	NULL	NULL	NULL	NULL
Eucgr.I01279	13209m	1.88074	4.55943	9.92082	0.00163419	0.018132	-0.00663546	4.55943	0.000368214	0.98469	0.9936	3.06489	4.55943	20.1096	7.31301e-06	0.000987173	-2.55142	4.55943	11.0105	0.000905964	0.0740539	4.96281	4.51262	22.4594	55.2816	9.16271	16.4782	48.7158	16.9984	15.7778	13.8625	13.25	81.9573	95.0272	12.824	PF00010	PTHR10014	NULL	NULL	NULL	AT4G34530.1	CIB1	cryptochrome-interacting basic-helix-loop-helix 1
Eucgr.E00281	14218m	4.72776	3.29877	14.8184	0.000118376	0.00254218	-0.409672	3.29877	0.436899	0.508623	0.6969	4.25848	3.29877	11.0051	0.000908625	0.0301321	-4.78645	3.29877	10.9805	0.000920777	0.0750052	0.131771	0.525928	1.0313	14.7705	18.3242	5.71598	12.8435	25.9208	12.8035	11.4025	0.973268	11.09	7.64767	8.07752	NULL	NULL	NULL	NULL	NULL	AT4G00770.1	NULL	NULL
Eucgr.D01286	33526m	5.2631	9.4188	22.847	1.75421e-06	8.63326e-05	-2.23404	9.4188	17.3838	3.05412e-05	0.000300115	2.70069	9.4188	7.02035	0.00805884	0.124754	-3.96255	9.4188	10.9348	0.000943738	0.0760669	76.2632	6.42173	741.63	63.6218	1380.28	2535.25	451.117	199.151	1253.05	244.014	1386.57	759.039	49.1204	146.85	NULL	NULL	NULL	NULL	NULL	NULL	NULL	NULL
Eucgr.G01049	11554m	2.14426	4.47033	8.60978	0.00334362	0.0302545	0.730422	4.47033	2.83681	0.0921268	0.223395	3.08948	4.47033	13.9142	0.000191348	0.00986944	-3.12272	4.47033	10.9294	0.000946485	0.0760669	1.76795	6.52649	16.1284	76.351	8.08538	7.9808	84.9263	9.4262	50.0412	21.0589	8.77114	38.5108	25.2947	11.0687	PF02365	NULL	NULL	NULL	NULL	AT4G35580.2	NTL9	NAC transcription factor-like 9
Eucgr.H03597	45819m	-2.12077	3.35556	7.79103	0.00525064	0.0417806	0.923377	3.35556	2.47639	0.115567	0.262278	-3.63571	3.35556	10.2051	0.00140054	0.0399094	4.17427	3.35556	10.929	0.00094669	0.0760669	2.94658	47.4029	2.80495	0.509006	1.79675	1.55723	11.6737	13.6947	9.65362	4.66304	3.60243	21.8475	15.9263	5.79791	PF00403	PTHR22814	KOG1603	NULL	NULL	AT3G06130.2	NULL	Heavy metal transport/detoxification superfamily protein
Eucgr.I00025	08614m	4.49964	1.48185	13.2863	0.000267353	0.00477016	0.0379297	1.48185	0.00421797	0.948217	0.973817	4.55256	1.48185	12.0133	0.000528211	0.0201908	-4.78357	1.48185	10.945	0.000938571	0.0760669	0	0	4.07205	2.10589	2.14119	2.0429	8.35908	6.3044	2.65192	0.704824	3.70296	5.46491	3.82135	2.45433	PF00560	PTHR23155	NULL	NULL	NULL	AT1G27170.1	NULL	transmembrane receptors;ATP binding
Eucgr.F01186	05568m	-8.42022	3.19958	63.035	2.03065e-15	9.40591e-13	0.174728	3.19958	0.0545529	0.815322	0.903775	-3.37753	3.19958	7.73234	0.00542405	0.0969965	5.02244	3.19958	10.8692	0.000977753	0.0782964	31.032	53.294	3.09391	6.98448	0	0	0	0	0.312281	0.0691058	0.389307	0	0	2.16714	PF00036,PF01699	PTHR10891	KOG0027	NULL	NULL	AT1G53210.1	NULL	sodium/calcium exchanger family protein / calcium-binding EF hand family protein
Eucgr.F01847	15645m	4.94348	6.41156	18.1334	2.0596e-05	0.000641874	5.05074	6.41156	60.5233	7.27113e-15	9.64977e-13	4.8365	6.41156	15.7541	7.2131e-05	0.00499692	-4.39366	6.41156	10.8346	0.000996196	0.0795038	0.185148	3.12281	1.06712	298.08	1.05417	3.33088	44.9198	729.389	9.86754	2.94658	6.75549	124.321	732.481	107.982	PF00892	NULL	NULL	NULL	NULL	AT1G75500.1	WAT1	Walls Are Thin 1
Eucgr.B02615	05446m	4.78884	3.25895	14.2787	0.000157639	0.00314786	0.265625	3.25895	0.191082	0.662017	0.809364	6.06	3.25895	19.0325	1.28512e-05	0.00138623	-4.85505	3.25895	10.8126	0.00100813	0.0797986	0	0.194654	2.25631	17.9339	8.31753	0.97819	8.27453	17.3848	3.54949	29.6237	1.87368	14.6924	23.3161	10.4346	PF00145,PF00385	PTHR10629	NULL	2.1.1.37	K00558	AT1G69770.1	CMT3	chromomethylase 3
Eucgr.C00337	01768m	-4.5056	0.995381	25.6992	3.98987e-07	2.52688e-05	0.199207	0.995381	0.0928544	0.760579	0.87084	-2.85232	0.995381	6.4852	0.0108776	0.148705	4.46045	0.995381	10.8035	0.0010131	0.0797986	11.197	4.80899	1.57778	0.76351	0	0	1.31329	0.266779	0.591038	0.752103	0.313255	3.51782	1.71754	0.724739	PF02985	PTHR14222	NULL	NULL	NULL	AT4G15890.1	NULL	binding
Eucgr.G00719	33361m	5.90947	3.10632	27.316	1.72777e-07	1.24918e-05	-0.0496586	3.10632	0.00963977	0.921788	0.960547	3.75091	3.10632	10.3983	0.00126133	0.0374327	-4.25968	3.10632	10.8029	0.0010134	0.0797986	0.127252	0	0.345529	7.39684	4.93377	12.4049	19.3614	7.18151	34.5359	5.83686	8.89264	19.7013	14.7329	5.61049	NULL	NULL	NULL	NULL	NULL	NULL	NULL	NULL
Eucgr.J02808	09612m	4.53428	4.87407	22.8724	1.73121e-06	8.57369e-05	-0.227362	4.87407	0.215299	0.642645	0.795872	4.46538	4.87407	20.015	7.68383e-06	0.00101405	-3.54538	4.87407	10.8153	0.00100666	0.0797986	1.17863	0.572499	49.4372	6.74433	12.7155	5.06099	82.4457	31.0353	19.1102	61.0707	5.95185	178.483	91.3421	13.5724	PF00067	PTHR19383	KOG0156	NULL	NULL	AT5G07990.1	TT7	Cytochrome P450 superfamily protein
Eucgr.K00362	33206m	3.53472	2.90599	16.6932	4.39391e-05	0.00116104	0.464983	2.90599	1.07142	0.300624	0.503246	2.90761	2.90599	10.1158	0.00147006	0.041342	-3.41472	2.90599	10.7908	0.00102006	0.0800562	0.701237	0.76351	3.43499	4.63009	6.91935	4.46389	25.5505	16.8632	6.78619	6.81288	3.06435	14.3171	15.17	8.98707	NULL	NULL	NULL	NULL	NULL	NULL	NULL	NULL
Eucgr.H01798	35219m	-2.38893	1.78332	10.2743	0.00134893	0.0157086	-0.72802	1.78332	1.85599	0.173088	0.347848	-3.38059	1.78332	9.98232	0.00158051	0.0434648	4.0232	1.78332	10.7661	0.00103376	0.0808628	7.55874	11.2297	0.15614	0.658854	2.50459	1.4885	1.45122	2.5305	1.31329	5.08397	2.41778	2.40673	2.42773	3.70296	NULL	NULL	NULL	NULL	NULL	NULL	NULL	NULL
Eucgr.F00845	03250m	1.00625	4.13756	2.47664	0.115549	0.321527	-0.393117	4.13756	0.959944	0.327201	0.530562	-2.81171	4.13756	11.7361	0.000613008	0.022603	3.05822	4.13756	10.7496	0.00104303	0.0813182	3.50212	9.15942	2.59208	0.780702	27.9758	20.6261	27.3654	10.5732	30.1713	11.3323	25.4198	36.1395	33.6942	13.6266	PF01453,PF00954,PF08276,PF00069,PF07714,PF11883	PTHR23258	KOG1187	NULL	NULL	AT4G27290.1	NULL	S-locus lectin protein kinase family protein
Eucgr.K02889	36802m	-4.25144	0.711221	22.5146	2.08548e-06	9.91251e-05	-0.47101	0.711221	0.59493	0.440519	0.640175	-0.955927	0.711221	0.878454	0.348626	0.783371	4.33655	0.711221	10.7118	0.00106456	0.0827241	1.65854	5.06099	1.50421	1.25302	0.145922	0	0.197013	0	0.1145	2.03663	2.96667	1.77891	2.98026	1.14526	NULL	NULL	NULL	NULL	NULL	NULL	NULL	NULL
Eucgr.K02384	29877m	0.788945	3.26097	0.921324	0.337128	0.591987	1.04075	3.26097	2.63855	0.104299	0.243963	-1.29895	3.26097	1.7637	0.184164	0.634638	-3.926	3.26097	10.7002	0.00107123	0.0829691	6.46808	7.12655	5.83961	1.31329	1.66633	5.77719	22.994	96.7707	24.3051	0.0889264	0.394025	0.736645	0.457999	0.276423	NULL	NULL	NULL	NULL	NULL	AT3G10020.1	NULL	NULL
Eucgr.H03355	29105m	4.24753	1.99473	10.3196	0.00131624	0.0154617	-0.0724111	1.99473	0.0131568	0.908681	0.953631	5.84964	1.99473	16.1864	5.7406e-05	0.00413446	-5.09623	1.99473	10.6064	0.00112699	0.0870028	0	0	2.03663	18.4246	6.69843	0.589316	3.32049	1.1748	4.86634	2.56953	3.33088	7.6351	8.42355	2.34941	PF01190	NULL	NULL	NULL	NULL	AT5G41050.1	NULL	Pollen Ole e 1 allergen and extensin family protein
Eucgr.A00515	09634m	6.0839	3.86801	12.7528	0.000355473	0.00591362	-2.76439	3.86801	12.9381	0.000321959	0.00230195	6.69011	3.86801	13.4704	0.000242356	0.0115166	-6.26817	3.86801	10.5846	0.00114032	0.0876664	0	0	75.7202	2.33474	27.9574	3.59123	0.197656	0.175309	14.3794	27.4783	26.3997	1.62062	5.03799	4.00814	PF01553	NULL	NULL	2.3.1.15	K13508	AT2G38110.1	GPAT6	glycerol-3-phosphate acyltransferase 6
Eucgr.B02852	34527m	3.07355	5.58182	10.2021	0.00140284	0.0162209	6.07042	5.58182	114.713	9.09378e-27	1.26366e-23	3.89804	5.58182	14.4774	0.00014185	0.00790312	-3.70504	5.58182	10.5664	0.00115165	0.0876664	0.138212	6.22891	1.80505	82.621	0.145922	0.177853	92.99	354.179	34.6934	1.29604	1.24912	66.6101	166.018	84.4951	PF00234	NULL	NULL	NULL	NULL	AT3G18280.1	NULL	Bifunctional inhibitor/lipid-transfer protein/seed storage 2S albumin superfamily protein
Eucgr.C01430	54949m	4.64731	4.01658	36.5552	1.48402e-09	2.07438e-07	-0.401034	4.01658	1.19109	0.27511	0.474893	2.56852	4.01658	10.7433	0.00104658	0.033097	-2.87788	4.01658	10.5742	0.00114674	0.0876664	0.902523	0.391569	4.28238	8.02569	22.2178	27.4807	22.5987	31.9063	21.6328	14.7618	22.8535	28.8765	24.5029	6.97969	PF01582,PF00931	NULL	NULL	NULL	NULL	AT5G36930.2	NULL	Disease resistance protein (TIR-NBS-LRR class) family
Eucgr.D00158	11069m	6.57865	4.7937	23.0726	1.55997e-06	7.98718e-05	-3.66103	4.7937	39.0477	4.13583e-10	1.50773e-08	5.26741	4.7937	14.2334	0.000161475	0.00870897	-4.90393	4.7937	10.5755	0.00114595	0.0876664	0.312281	0	35.0682	2.20994	98.3485	15.2702	14.7412	3.13255	8.51682	98.5843	12.3699	41.8505	0.583686	0.800337	PF00069,PF07714	PTHR23258	KOG1187	NULL	NULL	AT1G69730.1	NULL	Wall-associated kinase family protein
Eucgr.G00721	30923m	4.62755	2.39903	18.3088	1.87842e-05	0.000603727	0.628543	2.39903	1.4769	0.22426	0.415766	4.23667	2.39903	13.8131	0.000201923	0.0101923	-4.08529	2.39903	10.5624	0.00115414	0.0876664	0.185148	0	2.66779	4.92532	1.18594	3.33088	17.9425	10.6799	4.5422	2.65192	3.20599	6.63416	32.7018	6.27463	NULL	PTHR11968	NULL	NULL	NULL	AT3G48990.1	NULL	AMP-dependent synthetase and ligase family protein
Eucgr.G00689	36732m	4.15465	1.18736	10.7138	0.00106338	0.0133052	1.04114	1.18736	2.86251	0.0906657	0.220895	4.28523	1.18736	9.9628	0.00159735	0.0438261	-4.90265	1.18736	10.5472	0.00116367	0.088049	0	0	0.729608	4.17954	0.936842	0.790625	6.13582	4.45381	6.6185	1.97013	0.441987	2.63349	1.79675	3.89307	NULL	NULL	NULL	NULL	NULL	NULL	NULL	NULL
Eucgr.K03153	02841m	2.11724	3.3081	3.32737	0.0681356	0.234802	-0.12322	3.3081	0.0321614	0.857674	0.926274	4.65556	3.3081	11.8068	0.000590144	0.0219609	-4.86563	3.3081	10.5425	0.00116663	0.088049	1.40965	0.185148	47.1327	17.8742	0.15614	3.36015	26.1211	4.07205	10.2286	0.197013	6.48248	6.18299	2.4187	16.1562	PF00999	NULL	KOG1650	NULL	NULL	AT3G53720.1	CHX20	cation/H+ exchanger 20
Eucgr.I00027	06020m	4.45189	1.88219	16.5919	4.63496e-05	0.00120586	0.235938	1.88219	0.210038	0.646738	0.798916	3.78459	1.88219	10.7258	0.00105654	0.0333673	-4.16236	1.88219	10.5083	0.00118837	0.0894039	0.145922	0	3.14752	4.05965	4.13727	2.79925	14.885	2.90245	6.81288	1.18594	3.50618	4.83556	10.379	2.2711	PF00931,PF05729,PF00560	PTHR23155	NULL	NULL	NULL	AT5G17680.1	NULL	disease resistance protein (TIR-NBS-LRR class), putative
Eucgr.D01202	26641m	3.75669	3.96297	17.7352	2.53883e-05	0.000749686	1.3713	3.96297	8.87769	0.00288677	0.0145589	4.31314	3.96297	20.0686	7.47131e-06	0.00100281	-3.40464	3.96297	10.4833	0.0012046	0.0899516	0.381755	0.902523	3.5935	41.8505	4.07232	1.66633	23.1088	24.5094	11.921	16.6351	1.95638	67.3783	93.1119	16.946	PF00071,PF08477	PTHR11708	KOG0393	NULL	K07975	AT2G44690.1	ARAC9	Arabidopsis RAC-like 9
Eucgr.E02421	45025m	-3.11859	1.87562	11.4688	0.000707749	0.00992086	1.49417	1.87562	4.09117	0.0431077	0.126078	-5.03217	1.87562	12.6785	0.000369888	0.0154653	5.01522	1.87562	10.4621	0.0012185	0.0899516	0.291843	21.4313	0	0.624561	0.591038	0.294658	1.832	2.48781	3.69842	0.329427	1.40247	1.39977	3.91093	0.469883	NULL	NULL	NULL	NULL	NULL	AT1G30190.1	NULL	NULL
Eucgr.F02223	05293m	3.82124	5.1492	17.9617	2.25392e-05	0.000693045	0.501215	5.1492	1.11989	0.289943	0.491379	4.18572	5.1492	18.5981	1.6138e-05	0.00162225	-3.43561	5.1492	10.4708	0.00121273	0.0899516	1.16792	3.3562	10.4157	90.3523	17.9631	5.31934	63.6461	74.1958	16.2399	89.7807	6.325	96.946	21.76	70.9985	PF00847	NULL	NULL	NULL	K09285	AT4G37750.1	ANT	Integrase-type DNA-binding superfamily protein
Eucgr.H00469	18083m	-1.47079	5.9799	8.44451	0.00366146	0.032226	-0.603326	5.9799	3.02564	0.0819579	0.205225	-2.63076	5.9799	15.2022	9.65904e-05	0.00608468	2.47878	5.9799	10.4766	0.00120893	0.0899516	40.9951	286.259	29.9789	11.2664	50.2392	50.4944	32.5488	122.826	54.8665	47.5088	80.932	81.6784	29.3677	43.8801	PF00248	PTHR11732	KOG1575	NULL	NULL	AT1G60710.1	ATB2	NAD(P)-linked oxidoreductase superfamily protein
Eucgr.H01633	07459m	-2.29819	0.558544	7.65416	0.00566415	0.0441744	-1.1943	0.558544	3.6947	0.0545854	0.151542	-5.17056	0.558544	14.0978	0.000173545	0.00917652	4.96483	0.558544	10.4623	0.00121838	0.0899516	7.49473	1.58125	0	0	1.05186	0.76351	1.05294	1.09639	0.370296	0.801498	0.691058	1.36258	0.729608	0.177853	PF01380	PTHR10937	KOG1268	NULL	NULL	AT3G24090.1	NULL	glutamine-fructose-6-phosphate transaminase (isomerizing)s;sugar binding;transaminases
Eucgr.I02049	35639m	5.53074	4.29605	22.3429	2.28055e-06	0.00010668	-1.23198	4.29605	5.59809	0.0179801	0.0641703	5.29817	4.29605	19.0574	1.26845e-05	0.00138085	-4.2227	4.29605	10.466	0.00121594	0.0899516	0	0.312281	6.13592	18.5192	15.1536	8.94077	10.0529	10.2286	9.39765	56.5743	30.9149	21.2846	3.30911	26.4118	NULL	NULL	NULL	NULL	NULL	NULL	NULL	NULL
Eucgr.J00434	33283m	4.90956	8.4831	14.5335	0.00013769	0.00282954	3.17243	8.4831	20.6957	5.38359e-06	6.51853e-05	5.52194	8.4831	15.8585	6.82586e-05	0.00478365	-4.73302	8.4831	10.4354	0.00123621	0.0909752	0.414635	30.366	84.0851	451.401	73.3985	10.2265	803.22	107.256	1051.91	166.448	35.4438	735.479	16.8297	1317.18	PF07876	NULL	NULL	NULL	NULL	AT5G22580.1	NULL	Stress responsive A/B Barrel Domain
Eucgr.B00357	08615m	0.475683	5.93542	0.581678	0.445655	0.685934	-2.25498	5.93542	30.7535	2.9298e-08	6.48041e-07	1.07789	5.93542	2.2517	0.133467	0.55764	-2.78281	5.93542	10.3638	0.00128507	0.0939853	152.007	16.707	170.205	37.0384	14.6266	126.047	109.436	24.669	20.5182	17.3848	39.6169	11.6098	12.4578	8.60937	PF00171	PTHR11699	KOG2450	1.2.1.3	K00128	AT3G48000.1	ALDH2B4	aldehyde dehydrogenase 2B4
Eucgr.B00441	18037m	5.02159	5.52951	21.4889	3.55875e-06	0.000157727	0.908692	5.52951	2.86538	0.0905045	0.220641	5.01208	5.52951	19.8175	8.51994e-06	0.00108208	-3.85093	5.52951	10.3675	0.00128255	0.0939853	0	2.3421	4.80202	114.858	20.095	3.68149	27.3591	113.718	18.0122	101.068	7.90048	67.24	256.359	83.1753	NULL	NULL	NULL	NULL	NULL	AT5G62550.1	NULL	NULL
Eucgr.J00420	08851m	2.99897	6.82737	17.237	3.29943e-05	0.000921305	-1.2012	6.82737	9.51875	0.00203383	0.0108626	3.63602	6.82737	20.8295	5.02029e-06	0.000745877	-2.81328	6.82737	10.3228	0.00131394	0.0957998	5.13906	11.5704	105.635	121.484	179.679	44.8253	38.8436	96.6474	94.4649	140.354	202.245	190.428	69.7183	164.506	PF00535	NULL	NULL	2.4.1.32	K13680	AT5G22740.1	CSLA02	cellulose synthase-like A02
Eucgr.H02561	22093m	1.75465	2.79287	4.70922	0.0300013	0.136951	0.500382	2.79287	0.967898	0.325205	0.52843	-4.07026	2.79287	11.2867	0.000780626	0.0270392	4.24962	2.79287	10.2939	0.00133471	0.0970149	3.33088	1.27252	0	0	5.8664	1.87953	38.696	12.1789	4.74375	5.06099	6.27463	10.4044	57.1337	7.36645	PF02798,PF00043	PTHR11260	KOG4420	NULL	NULL	AT1G77290.1	NULL	Glutathione S-transferase family protein
Eucgr.H02212	#N/A	-2.82274	-0.178654	7.70755	0.00549903	0.0432291	-0.259425	-0.178654	0.116452	0.732915	0.853674	-4.16898	-0.178654	7.24905	0.00709386	0.114076	5.69512	-0.178654	10.2745	0.00134885	0.097146	2.75818	2.79925	0	0	0.1145	0	1.36258	0.583686	0	0.890761	1.20336	0.62651	1.11089	1.09298	#N/A	#N/A	#N/A	#N/A	#N/A	#N/A	#N/A	#N/A
Eucgr.H02635	02262m	5.40825	3.53993	15.2832	9.2534e-05	0.00210388	0.0749712	3.53993	0.0134075	0.907818	0.953171	5.95593	3.53993	16.2156	5.65277e-05	0.00409618	-5.0859	3.53993	10.2846	0.00134144	0.097146	0	0.0658854	3.34921	29.3185	16.4791	0.76351	9.77734	14.4097	10.7386	28.2814	0.414635	43.4077	18.0943	8.00337	NULL	NULL	NULL	NULL	NULL	AT3G23740.1	NULL	NULL
Eucgr.H03075	24609m	-3.71005	5.16257	8.82955	0.00296391	0.0276403	-1.34507	5.16257	2.19007	0.138903	0.298654	-6.21179	5.16257	12.6622	0.000373121	0.0155454	5.94808	5.16257	10.2768	0.00134717	0.097146	1.24391	391.059	0.150421	2.34941	57.639	2.57887	7.28947	5.45117	17.9765	69.4306	2.81053	5.66614	0.701237	9.54387	NULL	NULL	NULL	NULL	NULL	NULL	NULL	NULL
Eucgr.D01354	01884m	-1.60766	5.25751	9.29711	0.00229516	0.0231802	-0.231291	5.25751	0.413465	0.520216	0.705939	-2.45356	5.25751	13.1601	0.000285973	0.0129416	2.49284	5.25751	10.2536	0.00136418	0.0977405	204.581	41.8795	9.47597	22.2178	15.5621	19.1102	98.1211	22.7855	19.4878	31.6965	9.55338	92.388	46.8286	26.1732	PF02373	PTHR12549	KOG1356	1.14.11.-	K11449	AT1G11950.1	NULL	Transcription factor jumonji (jmjC) domain-containing protein
Eucgr.G00898	22344m	-0.325377	3.66401	0.320863	0.57109	0.778845	-0.350499	3.66401	0.838601	0.359797	0.564375	-3.4093	3.66401	18.6962	1.53288e-05	0.00156445	2.81582	3.66401	10.252	0.00136538	0.0977405	24.669	9.00608	1.94654	2.18882	16.293	15.4579	8.49921	30.8544	19.9785	5.51344	15.17	18.5635	10.534	5.32115	NULL	PTHR11134	NULL	NULL	NULL	AT4G23460.1	NULL	Adaptin family protein
Eucgr.J00969	14442m	3.43566	5.88638	16.4131	5.09318e-05	0.00130072	1.14137	5.88638	5.72387	0.0167358	0.0606085	4.05895	5.88638	19.1133	1.23181e-05	0.00135344	-3.26568	5.88638	10.2384	0.00137548	0.0981662	1.55723	8.75529	7.12655	247.543	23.8323	8.27453	64.2354	128.583	38.6993	107.581	11.9911	178.114	123.307	74.1573	NULL	NULL	NULL	NULL	NULL	AT2G39870.1	NULL	NULL
Eucgr.E00604	43659m	-3.4536	-0.568937	7.82917	0.00514096	0.0412237	-0.181676	-0.568937	0.0431179	0.835503	0.915322	-3.26447	-0.568937	3.79268	0.0514772	0.35914	6.47739	-0.568937	10.2284	0.00138296	0.0984023	1.31329	0.711411	0	0	0	0	0	0	0	0.329427	0.701237	1.90877	1.20336	0.939765	PF00069,PF07714	PTHR23258	KOG1187	NULL	NULL	AT5G10530.1	NULL	Concanavalin A-like lectin protein kinase family protein
Eucgr.C00175	21256m	-2.1201	4.13506	9.53018	0.0020212	0.0212965	4.57676	4.13506	67.65	1.95255e-16	3.84375e-14	-2.46789	4.13506	7.52484	0.00608538	0.104095	3.34949	4.13506	10.1952	0.00140805	0.0998873	4.86186	38.3574	0.175309	18.706	0.414635	0.194654	40.1284	30.235	7.48648	1.35379	0.156628	58.3217	160.668	8.82864	PF00722,PF06955	NULL	NULL	2.4.1.207	K08235	AT4G25810.1	XTR6	xyloglucan endotransglycosylase 6
Eucgr.E03889	46401m	6.0032	4.12424	21.052	4.46997e-06	0.00019026	2.18952	4.12424	12.2578	0.000463315	0.00314599	4.71199	4.12424	12.4935	0.000408362	0.0166037	-4.63134	4.12424	10.1775	0.00142163	0.0999502	0	0.229	0.525928	23.287	6.35774	0.194654	33.416	7.82552	101.067	10.8303	1.17471	75.9108	85.2526	14.4948	NULL	NULL	NULL	NULL	NULL	AT4G16447.1	NULL	NULL
Eucgr.H03076	21023m	-3.00938	4.37852	9.45287	0.00210819	0.0219027	-0.0931877	4.37852	0.0188495	0.890799	0.945145	-5.3205	4.37852	14.3953	0.00014817	0.00816778	4.79958	4.37852	10.1846	0.00141616	0.0999502	4.93377	221.252	1.02145	2.31209	20.6105	2.56953	3.15557	5.09006	27.3765	18.1252	4.27254	1.4885	0.898376	21.9959	NULL	NULL	NULL	NULL	NULL	NULL	NULL	NULL
Eucgr.I01273	34952m	1.70104	5.20469	3.4772	0.0622201	0.221872	-2.86435	5.20469	31.5159	1.97815e-08	4.59488e-07	6.22949	5.20469	30.0026	4.31464e-08	1.64395e-05	-3.84408	5.20469	10.1781	0.00142122	0.0999502	0.329427	0.876546	361.103	4.80899	3.18129	10.5294	0.939765	2.77722	1.71754	5.45936	75.3309	21.3045	8.80371	4.33428	PF00249	PTHR11821:SF29	NULL	NULL	NULL	AT1G75250.1	RL6	RAD-like 6
Eucgr.H04079	11963m	-1.6634	4.43239	11.9367	0.000550402	0.00824485	-0.530576	4.43239	2.55578	0.109892	0.253403	-2.95371	4.43239	20.0362	7.59884e-06	0.00101405	2.37379	4.43239	10.1631	0.00143279	0.100436	48.8867	38.5304	11.4846	8.02569	24.995	21.8596	17.7891	30.1532	12.7252	7.91445	20.4893	22.9833	20.61	3.17887	PF00450	PTHR11802	KOG1282	NULL	NULL	AT3G17180.1	scpl33	serine carboxypeptidase-like 33
Eucgr.I01231	27042m	-2.56873	3.73094	10.429	0.00124052	0.0148118	-0.964603	3.73094	2.68454	0.101327	0.238695	-4.64116	3.73094	15.34	8.97932e-05	0.00574847	4.01988	3.73094	10.1494	0.00144347	0.100885	11.6237	83.9775	1.58125	1.9284	7.90048	3.93903	22.3852	4.66949	10.4044	5.85357	17.4488	3.68075	1.85148	4.84035	PF05562	NULL	NULL	NULL	NULL	AT2G15970.1	COR413-PM1	cold regulated 413 plasma membrane 1
Eucgr.D00071	08601m	-7.95319	4.1558	90.5649	1.79008e-21	2.81913e-18	-3.77039	4.1558	31.0834	2.47173e-08	5.59288e-07	-3.16278	4.1558	12.2881	0.000455851	0.0179807	3.92172	4.1558	10.0836	0.00149594	0.102235	156.75	5.45936	28.3771	0	0.194654	0.291843	0	0	0	0.0783138	1.11089	0.15614	0.0658854	0	PF01565,PF08031	NULL	NULL	NULL	NULL	AT5G44400.1	NULL	FAD-binding Berberine family protein
Eucgr.E03807	05730m	-1.0403	5.21633	5.00328	0.0252994	0.123226	-0.746274	5.21633	5.47555	0.0192843	0.0677602	-2.31075	5.21633	14.2792	0.000157593	0.0085386	2.23492	5.21633	10.1119	0.00147315	0.102235	92.8173	45.6854	29.4519	6.99884	15.8252	39.1254	77.1925	17.1628	58.3157	26.3236	21.7712	51.4712	79.007	11.9253	PF07992,PF00070,PF00036	PTHR22915	KOG2495	1.6.99.3	K03885	AT4G05020.1	NDB2	NAD(P)H dehydrogenase B2
Eucgr.F00087	27789m	4.97878	5.96643	31.2238	2.29925e-08	2.39274e-06	0.211088	5.96643	0.240778	0.623645	0.782393	3.78271	5.96643	17.8993	2.3291e-05	0.00214923	-3.13327	5.96643	10.0772	0.00150114	0.102235	2.56116	1.76795	5.00729	61.7088	53.7004	10.435	137.815	201.809	19.297	115.544	40.3127	69.2294	472.313	44.1877	PF00412	PTHR18973	KOG1700	NULL	NULL	AT1G10200.1	WLIM1	GATA type zinc finger transcription factor family protein
Eucgr.F01576	33568m	1.22208	5.48964	1.2386	0.265741	0.51744	2.28632	5.48964	10.6263	0.00111491	0.00655894	7.58141	5.48964	26.3045	2.91614e-07	8.01023e-05	-4.58464	5.48964	10.0765	0.00150173	0.102235	0.636258	1.20336	65.5123	412.666	0.391569	0.555445	8.27544	0.263542	24.368	3.21027	4.80202	166.87	1.62062	80.1498	PF00249	PTHR11821:SF29	NULL	NULL	NULL	AT1G75250.2	RL6	RAD-like 6
Eucgr.I01579	10763m	0.830736	6.31077	0.849913	0.356577	0.609769	2.17096	6.31077	10.6324	0.00111122	0.00654134	5.26165	6.31077	19.961	7.90366e-06	0.00103727	-3.88978	6.31077	10.0855	0.00149444	0.102235	7.37061	8.77114	497.145	104.042	5.55445	2.96667	12.1229	38.2174	155.374	6.49163	32.5071	79.1157	125.835	118.517	PF00195,PF02797	NULL	NULL	2.3.1.74	K00660	AT5G13930.1	TT4	Chalcone and stilbene synthase family protein
Eucgr.I01736	23796m	1.67908	5.13998	8.58184	0.00339531	0.0306369	-0.934983	5.13998	7.86888	0.00502929	0.0229092	2.5345	5.13998	15.0989	0.000102023	0.00634235	-2.38448	5.13998	10.0874	0.00149286	0.102235	10.8357	10.6077	33.0086	62.0595	38.5864	19.3496	62.6785	21.0127	15.8289	37.412	30.9866	33.1267	69.2454	27.4807	PF02431	NULL	NULL	NULL	NULL	AT3G63170.1	NULL	Chalcone-flavanone isomerase family protein
Eucgr.J00712	39145m	-0.988951	2.49802	2.09684	0.147603	0.369368	-1.14676	2.49802	6.00436	0.0142706	0.0535272	-3.25478	2.49802	11.5871	0.000664109	0.0240249	3.44426	2.49802	10.1155	0.00147024	0.102235	17.9281	7.80844	0.790625	0.525928	5.61049	1.65854	14.0151	5.3991	1.86745	6.61708	7.06977	3.60243	12.9604	3.43509	PF03141,PF08241	NULL	NULL	NULL	NULL	AT4G19120.1	ERD3	S-adenosyl-L-methionine-dependent methyltransferases superfamily protein
Eucgr.K02657	17745m	4.15289	5.02266	10.6766	0.00108498	0.0134402	0.225237	5.02266	0.10904	0.74124	0.858602	5.12105	5.02266	12.6838	0.000368845	0.015454	-4.98602	5.02266	10.1067	0.00147734	0.102235	0.451262	1.56628	120.88	21.5964	45.1762	8.74386	5.33672	6.31113	101.547	21.787	13.3969	43.7567	2.061	43.122	PF05368	PTHR14194	NULL	NULL	NULL	AT1G75290.1	NULL	NAD(P)-binding Rossmann-fold superfamily protein
Eucgr.K02919	11045m	5.09065	3.11149	14.2962	0.000156181	0.00312138	-0.497162	3.11149	0.622465	0.430133	0.63061	6.42918	3.11149	19.1251	1.22421e-05	0.00135255	-4.92185	3.11149	10.0958	0.00148604	0.102235	0	0	2.22178	24.8263	10.4417	5.00919	3.09149	2.69513	6.22891	1.97656	30.3285	17.179	51.143	1.09639	PF00067	PTHR19383	KOG0157	NULL	NULL	AT1G05160.1	CYP88A3	cytochrome P450, family 88, subfamily A, polypeptide 3
Eucgr.E03810	36227m	-2.81868	4.83821	7.14139	0.00753249	0.0540194	5.51691	4.83821	39.3352	3.5694e-10	1.32163e-08	-5.43777	4.83821	13.989	0.000183886	0.00961048	4.99853	4.83821	10.0393	0.00153237	0.103723	14.2522	39.4102	0	14.7937	0.0783138	0.925741	20.1421	131.112	17.3556	0.875529	0	151.306	148.95	5.15249	PF12609	NULL	NULL	NULL	NULL	AT4G10270.1	NULL	Wound-responsive family protein
Eucgr.F04203	15515m	-6.28461	1.81542	33.5019	7.11938e-09	8.3258e-07	-1.1412	1.81542	2.10507	0.146811	0.310792	-4.7636	1.81542	10.9933	0.00091443	0.0301698	5.21692	1.81542	10.0444	0.00152816	0.103723	3.38619	46.5222	0.752103	0.548196	0	0.444632	0.394025	0.294658	0	0.370296	1.40526	0	0.175309	0.254503	PF00847	NULL	NULL	NULL	NULL	AT2G33710.2	NULL	Integrase-type DNA-binding superfamily protein
Eucgr.C02858	10848m	-1.71467	2.52185	5.45901	0.0194677	0.10407	0.376825	2.52185	0.534805	0.464594	0.66127	-2.55812	2.52185	6.80102	0.00911056	0.134347	3.61358	2.52185	10.022	0.00154682	0.104232	16.3038	6.61708	0.801498	1.38212	3.45967	0.548196	7.96137	9.05614	1.71302	8.95406	1.60514	8.62586	26.9907	9.28173	PF00134,PF02984	PTHR10177	KOG0654	NULL	NULL	AT5G25380.1	CYCA2;1	cyclin a2;1
Eucgr.I01035	10664m	1.90218	5.23098	4.98159	0.0256184	0.124344	0.420236	5.23098	0.609438	0.434999	0.635352	3.74545	5.23098	13.6561	0.000219529	0.0107369	-3.55807	5.23098	10.0197	0.00154872	0.104232	4.35739	10.4417	156.609	14.4289	21.068	4.57999	15.2033	28.2248	113.089	26.2964	13.6159	50.9926	10.1025	111.459	PF00450	PTHR11802	KOG1282	NULL	NULL	AT1G33540.1	scpl18	serine carboxypeptidase-like 18
Eucgr.F02243	27973m	3.89773	8.41172	19.3688	1.07752e-05	0.000388022	2.53709	8.41172	25.1443	5.31954e-07	8.454e-06	4.02364	8.41172	18.5137	1.68691e-05	0.00168143	-3.2159	8.41172	9.99505	0.00156961	0.104743	9.65362	15.3222	40.1242	513.13	48.6624	20.3171	698.028	1300.02	201.863	72.7879	64.8313	537.624	4763.68	435.163	PF00412	PTHR18973	KOG1700	NULL	NULL	AT1G10200.1	WLIM1	GATA type zinc finger transcription factor family protein
Eucgr.F02999	01370m	5.65346	3.71953	17.202	3.3609e-05	0.000932955	0.461189	3.71953	0.53199	0.465772	0.662393	5.64433	3.71953	15.499	8.25498e-05	0.00543196	-4.90183	3.71953	9.99664	0.00156826	0.104743	0.197013	0	1.31771	30.5038	10.763	0.0691058	33.0911	41.004	3.55706	26.5956	1.95547	10.1808	86.8345	15.614	PF00168,PF08372	PTHR10024	KOG1028	NULL	NULL	AT1G22610.1	NULL	C2 calcium/lipid-binding plant phosphoribosyltransferase family protein
Eucgr.K03477	01287m	1.6895	4.04718	7.94347	0.00482611	0.0395858	0.859489	4.04718	5.711	0.0168589	0.0609703	2.22417	4.04718	10.8702	0.000977254	0.0315378	-2.46396	4.04718	9.996	0.00156881	0.104743	4.55804	5.72632	15.801	13.9594	10.9807	2.42773	65.3573	43.407	14.2971	15.5723	5.54502	16.7182	63.2411	19.0054	PF00271,PF00642	PTHR18934	KOG0922	NULL	NULL	AT2G47680.1	NULL	zinc finger (CCCH type) helicase family protein
Eucgr.J02055	50121m	5.31375	5.05732	20.8486	4.97066e-06	0.000207459	-0.544705	5.05732	0.946141	0.330703	0.533728	5.25305	5.05732	18.4299	1.76271e-05	0.00172068	-4.14288	5.05732	9.98361	0.00157939	0.105099	0.313255	0.555445	5.25318	26.2333	51.214	1.71302	19.4593	50.2644	23.4656	183.419	8.1031	72.5928	22.0448	49.442	PF00125	PTHR11426	KOG1745	NULL	NULL	AT1G09200.1	NULL	Histone superfamily protein
Eucgr.H04082	14808m	-4.02075	1.50644	22.9715	1.64423e-06	8.26419e-05	-1.22241	1.50644	4.2971	0.0381774	0.114931	-2.92114	1.50644	7.01	0.00810559	0.125313	4.15174	1.50644	9.97661	0.00158542	0.105203	7.95577	10.763	2.80495	1.01801	0.483741	1.55723	0.437765	0.0889264	1.18208	2.55715	1.17471	2.22178	1.5614	0.790625	PF00249	PTHR10641	NULL	NULL	K09422	AT3G06490.1	MYB108	myb domain protein 108
Eucgr.B02310	13075m	5.8844	6.55812	41.4316	1.22067e-10	2.13598e-08	-3.94202	6.55812	81.5199	1.7351e-19	7.06694e-17	2.03991	6.55812	5.56401	0.0183334	0.202473	-3.13581	6.55812	9.95953	0.00160019	0.105886	5.10725	0.266779	37.9554	1.40526	233.263	483.239	33.8919	8.50002	60.5373	35.1169	200.378	40.8478	6.46808	5.48196	PF00004	NULL	KOG0651	NULL	NULL	AT2G39730.2	RCA	rubisco activase
Eucgr.C03007	28547m	5.69494	2.66495	24.0727	9.27648e-07	5.09624e-05	0.711864	2.66495	1.83056	0.176061	0.351989	4.14727	2.66495	11.4945	0.000698041	0.0249091	-4.21903	2.66495	9.94204	0.00161546	0.106598	0	0	1.25182	2.27902	2.1755	1.58943	48.2741	17.5106	5.15773	3.05404	5.8664	8.69283	27.9574	9.21228	NULL	PTHR23258	NULL	NULL	NULL	AT5G38560.1	NULL	Protein kinase superfamily protein
Eucgr.B01146	21572m	2.89988	3.57195	6.53101	0.010601	0.0685348	2.05806	3.57195	9.73048	0.00181237	0.00986036	3.02429	3.57195	6.06006	0.0138273	0.172404	-4.55947	3.57195	9.92476	0.0016307	0.107304	0.778614	3.64804	2.74098	47.9534	0.533558	9.45661	46.4086	1.7175	36.4879	0.468421	1.71302	11.7457	1.01801	16.5463	PF01715	PTHR11088	KOG1384	NULL	NULL	AT5G19040.1	IPT5	isopentenyltransferase 5
Eucgr.F02664	21026m	0.747454	4.33965	0.655631	0.418107	0.66343	1.47289	4.33965	4.69392	0.0302695	0.0961371	4.32724	4.33965	14.7073	0.000125562	0.0072522	-3.88553	4.33965	9.91589	0.00163858	0.107523	3.66399	1.86586	98.111	13.6883	3.50376	1.75106	6.93626	17.3371	52.4491	1.17471	6.10989	35.9123	13.5065	47.8594	PF01202	PTHR21087	NULL	NULL	NULL	AT2G21940.4	SK1	shikimate kinase 1
Eucgr.K00208	26685m	5.98326	5.33631	44.2991	2.8184e-11	5.64229e-09	0.0897563	5.33631	0.0463666	0.829511	0.911931	1.74751	5.33631	4.4041	0.0358525	0.299274	-3.00932	5.33631	9.87864	0.00167208	0.109417	0.591038	1.76795	0.263542	10.3432	50.6089	43.3985	233.779	66.1025	44.5521	19.724	37.3043	40.8015	55.3593	31.8526	PF00319,PF01486	PTHR11945	KOG0014	NULL	NULL	AT5G62165.1	AGL42	AGAMOUS-like 42
Eucgr.J00822	32155m	5.73038	3.24522	27.3937	1.65974e-07	1.21764e-05	-0.272127	3.24522	0.293474	0.588003	0.757506	3.20295	3.24522	8.18832	0.00421608	0.0818378	-3.90944	3.24522	9.87031	0.00167968	0.10961	0.197013	0.147329	0.131771	6.13582	12.7095	6.97969	36.5949	11.8196	12.9833	8.1441	11.2815	10.8073	17.7742	5.77719	NULL	NULL	NULL	NULL	NULL	NULL	NULL	NULL
Eucgr.J01441	06024m	2.07076	5.91789	11.5402	0.000681091	0.00963438	0.264372	5.91789	0.566059	0.451829	0.649757	2.23098	5.91789	11.0321	0.000895453	0.0297588	-2.4413	5.91789	9.85811	0.00169084	0.110035	18.5828	14.7612	52.7844	44.6424	39.711	21.8495	176.817	193.614	42.0349	67.3501	47.7163	89.1042	39.0085	87.2188	PF08263,PF00560,PF00069,PF07714	PTHR23258	KOG1187	NULL	NULL	AT5G16000.1	NIK1	NSP-interacting kinase 1
Eucgr.A01291	54457m	-0.488154	4.05325	0.337404	0.561332	0.772162	4.35706	4.05325	46.396	9.66139e-12	5.60764e-10	-2.97066	4.05325	7.04128	0.00796519	0.123791	3.97099	4.05325	9.83691	0.00171045	0.111005	2.40673	5.95185	0	4.23172	0.185148	1.09298	11.5958	83.2719	8.52586	0.266779	1.97013	72.4859	173.696	3.24797	PF00280	NULL	NULL	NULL	NULL	AT2G38900.2	NULL	Serine protease inhibitor, potato inhibitor I-type family protein
Eucgr.E01534	11655m	1.94462	2.3852	2.9343	0.0867163	0.271968	-2.41876	2.3852	13.8554	0.000197432	0.00150936	4.06696	2.3852	9.29671	0.00229566	0.0557925	-4.66494	2.3852	9.82173	0.00172462	0.111185	0.509006	0.451262	19.3496	3.11446	2.8193	2.59208	2.49824	0.131771	4.03211	4.52357	1.95638	3.1522	0.147329	0.343499	PF00023	PTHR18958	KOG4412	NULL	NULL	AT5G51160.1	NULL	Ankyrin repeat family protein
Eucgr.F00824	37380m	-0.40509	1.2146	0.217861	0.640674	0.823055	-0.613406	1.2146	1.05641	0.304034	0.506449	-4.42703	1.2146	10.429	0.00124055	0.0370486	4.75802	1.2146	9.81962	0.0017266	0.111185	4.73335	1.90877	0	0	3.15883	0.704824	5.18415	1.24912	1.44948	4.28238	1.89698	2.22316	2.36415	4.5672	NULL	NULL	NULL	NULL	NULL	NULL	NULL	NULL
Eucgr.J02154	33521m	2.96748	1.53118	7.06459	0.00786222	0.0556335	1.20053	1.53118	4.00278	0.0454252	0.131392	4.10555	1.53118	11.119	0.000854476	0.0288361	-4.32273	1.53118	9.81884	0.00172733	0.111185	0	0.343499	4.55804	7.25334	0.691058	1.16792	5.10725	6.84733	2.95519	1.50421	0.234941	10.5534	2.18596	2.04245	NULL	NULL	NULL	NULL	NULL	AT3G28455.1	CLE25	CLAVATA3/ESR-RELATED 25
Eucgr.B02185	34598m	1.82921	3.28828	6.91298	0.00855723	0.0589351	-0.394804	3.28828	0.875875	0.349334	0.553475	-3.91417	3.28828	15.6192	7.74625e-05	0.00521338	3.42131	3.28828	9.80245	0.0017428	0.111875	5.4503	4.0858	0.156628	0	7.46982	17.9281	34.6223	13.053	8.08538	9.36842	4.9414	23.8421	15.0157	9.77734	NULL	NULL	NULL	NULL	NULL	NULL	NULL	NULL
Eucgr.A00996	14158m	3.11095	4.23833	17.6883	2.60229e-05	0.000762703	-0.633966	4.23833	2.60596	0.106463	0.247732	3.03818	4.23833	14.803	0.000119347	0.00704832	-2.78308	4.23833	9.78372	0.00176064	0.112714	1.44948	1.75309	26.5192	11.679	15.9065	13.3874	13.6266	70.7266	12.0228	7.39432	47.6901	22.1801	47.3088	13.3969	PF00249	PTHR10641	KOG0048	NULL	K09422	AT4G01680.1	MYB55	myb domain protein 55
Eucgr.H01517	40875m	1.48072	3.32003	2.19632	0.13834	0.355644	-3.70398	3.32003	34.1423	5.12263e-09	1.39993e-07	2.67572	3.32003	5.15947	0.0231199	0.23171	-4.32163	3.32003	9.76849	0.00177528	0.113344	19.4593	0	23.129	4.07724	7.97229	19.7351	5.3693	5.46491	0.461198	2.9198	10.7982	1.77853	0.591038	0.147329	PF08137	NULL	NULL	NULL	NULL	AT3G55515.1	RTFL7	ROTUNDIFOLIA like 7
Eucgr.D02167	06769m	1.06354	5.84078	1.1397	0.285715	0.539007	0.0863517	5.84078	0.018558	0.891641	0.945558	3.40247	5.84078	7.87959	0.00499958	0.0917975	-4.3518	5.84078	9.74565	0.00179747	0.114144	11.9336	22.5565	60.8323	385.063	2.48781	119.712	97.6215	1.15604	60.0888	7.06977	15.1929	131.085	10.4614	3.22838	PF07690,PF00854	PTHR11654	KOG1237	NULL	NULL	AT1G32450.1	NRT1.5	nitrate transporter 1.5
Eucgr.F01854	32350m	-1.62525	6.23381	5.67467	0.0172116	0.0957771	-1.93906	6.23381	16.2133	5.65953e-05	0.000511457	-4.86151	6.23381	22.6798	1.91371e-06	0.000355965	3.36732	6.23381	9.747	0.00179616	0.114144	101.91	294.928	24.514	1.25182	48.6186	164.193	30.3375	39.32	95.5786	29.8026	67.8251	43.9228	2.19279	22.5881	PF00085	PTHR10438	KOG0907	NULL	NULL	AT3G51030.1	TRX1	thioredoxin H-type 1
Eucgr.C03535	26837m	1.82675	3.0433	1.38418	0.23939	0.486289	-3.63599	3.0433	26.8207	2.23232e-07	3.95901e-06	7.97586	3.0433	23.5366	1.22563e-06	0.000237319	-5.56845	3.0433	9.73367	0.00180923	0.114583	0	0	33.7333	13.8494	1.2595	0.0691058	0	0	0.0889264	7.6351	8.12271	0	0.555445	0.936842	PF00190,PF07883	NULL	NULL	NULL	NULL	AT5G20630.1	GER3	germin 3
Eucgr.A02980	#N/A	-9.07653	3.815	114.394	1.06804e-26	3.60432e-23	0.157611	3.815	0.0497485	0.823501	0.908331	-4.14081	3.815	18.2728	1.91417e-05	0.00185321	4.09373	3.815	9.67544	0.00186748	0.115184	84.7842	47.1081	1.77311	10.4604	0	0.127252	0	0	0.185148	0.1145	0	0.194654	0	0	#N/A	#N/A	#N/A	#N/A	#N/A	#N/A	#N/A	#N/A
Eucgr.B02480	03212m	2.81286	5.53458	15.7082	7.39025e-05	0.00176165	-0.139994	5.53458	0.12293	0.725878	0.850441	2.82846	5.53458	14.2176	0.000162842	0.00874274	-2.65757	5.53458	9.71509	0.00182761	0.115184	11.3819	1.86745	81.6504	42.7824	46.495	21.2154	118.507	29.9919	107.059	26.3542	34.7112	109.182	39.4102	45.8919	PF02362,PF06507,PF02309	NULL	NULL	NULL	NULL	AT5G60450.1	ARF4	auxin response factor 4
Eucgr.C00642	24166m	-3.73522	7.16359	39.9903	2.55222e-10	4.21615e-08	-1.88259	7.16359	20.9683	4.66947e-06	5.79038e-05	-3.01299	7.16359	13.883	0.000194546	0.00999081	2.83641	7.16359	9.69905	0.00184363	0.115184	259.391	720.346	182.541	37.4414	81.8228	74.0069	11.4338	40.3623	72.1368	37.8009	132.364	42.1713	9.24834	48.2681	PF00036	PTHR23056	KOG0034	NULL	NULL	AT4G33000.2	CBL10	calcineurin B-like protein 10
Eucgr.G00367	02348m	3.79544	2.32672	14.7605	0.000122068	0.00259784	-0.266223	2.32672	0.297102	0.585705	0.75557	3.67301	2.32672	12.1584	0.000488669	0.0189243	-3.67836	2.32672	9.70112	0.00184156	0.115184	0.355706	0	3.90351	3.36015	5.15652	2.51899	7.32522	9.73268	7.00423	8.06422	4.1993	7.97229	5.56028	7.22078	PF00931,PF00560	PTHR23155	KOG4658	NULL	NULL	AT5G36930.2	NULL	Disease resistance protein (TIR-NBS-LRR class) family
Eucgr.H01441	07505m	2.01101	1.86142	2.1456	0.142979	0.362208	-2.34836	1.86142	10.4999	0.00119381	0.00694041	6.39845	1.86142	16.5165	4.8228e-05	0.00374259	-5.23706	1.86142	9.67633	0.00186657	0.115184	0	0.185148	8.75529	12.094	1.09298	1.51536	0.876546	0.509006	0	2.95519	9.42906	1.2595	0.207318	1.16792	PF00560,PF07714,PF00069	PTHR23258	KOG1187	NULL	NULL	AT4G08850.1	NULL	Leucine-rich repeat receptor-like protein kinase family protein
Eucgr.H01584	21230m	-4.02069	3.64741	35.3984	2.68712e-09	3.54625e-07	-2.77105	3.64741	32.5093	1.18621e-08	2.89837e-07	-2.83913	3.64741	9.75969	0.0017838	0.0471394	3.28501	3.64741	9.68309	0.00185972	0.115184	98.4158	15.6865	9.64201	3.56304	2.55692	12.6525	1.16737	0.355706	1.77311	7.67145	3.91569	4.07326	1.24912	0.922395	PF00083	PTHR11600	NULL	NULL	NULL	AT2G48020.1	NULL	Major facilitator superfamily protein
Eucgr.H03078	16699m	-4.91132	4.66097	26.7053	2.36972e-07	1.61326e-05	-2.41563	4.66097	11.9422	0.000548762	0.00362816	-4.84395	4.66097	12.5742	0.0003911	0.0160399	4.53399	4.66097	9.6935	0.00184921	0.115184	1.71302	263.314	25.0459	2.29	20.6148	3.45967	4.22894	2.77722	8.58772	9.95124	20.4386	2.0429	0.622485	5.91038	PF02095	NULL	NULL	NULL	NULL	NULL	NULL	NULL
Eucgr.H03385	15975m	-2.46344	5.33868	16.6888	4.40397e-05	0.0011624	1.40065	5.33868	9.05659	0.00261749	0.013439	-3.9587	5.33868	21.0967	4.3668e-06	0.0006763	2.94919	5.33868	9.70793	0.00183474	0.115184	122.258	80.0507	12.0178	6.77713	5.7852	16.2882	75.3607	55.8377	56.6554	2.97699	1.65854	42.0452	116.883	7.20304	PF02779,PF02780	PTHR11624	KOG0524	1.2.4.1	K00162	AT5G50850.1	MAB1	Transketolase family protein
Eucgr.H04951	15961m	4.42337	3.51407	18.7923	1.45754e-05	0.000493995	1.7531	3.51407	10.1034	0.00147992	0.00831792	3.24369	3.51407	9.50147	0.00205308	0.0514622	-3.66329	3.51407	9.68728	0.00185548	0.115184	0.468421	0.131771	5.91038	3.97788	3.8568	2.92679	16.8471	45.1871	27.9574	0.801498	2.14228	51.9725	42.0254	9.60405	PF08240,PF00107	PTHR11695	KOG0022	1.1.1.1	K00001	AT1G77120.1	ADH1	alcohol dehydrogenase 1
Eucgr.K00154	25941m	6.0412	3.88382	15.3156	9.09627e-05	0.00207816	-4.39657	3.88382	46.2047	1.06524e-11	6.04907e-10	6.31171	3.88382	15.0381	0.000105361	0.0064314	-5.50145	3.88382	9.69164	0.00185109	0.115184	0	0	22.5987	0.701237	21.526	12.9228	2.5305	1.60514	0.889264	8.65311	46.48	7.04824	3.51782	0.312281	PF04043	PTHR22931:SF5	NULL	NULL	NULL	AT1G62760.1	NULL	Plant invertase/pectin methylesterase inhibitor superfamily protein
Eucgr.E03544	36457m	0.232492	4.1886	0.140156	0.708126	0.862226	0.132076	4.1886	0.106587	0.744064	0.860269	-2.82995	4.1886	12.3675	0.000436877	0.0175516	2.83559	4.1886	9.66224	0.00188094	0.115412	8.72439	14.9579	2.33584	3.3562	26.1059	11.7105	11.9911	32.6075	38.8117	15.5621	20.8833	45.8193	13.8545	10.435	NULL	NULL	NULL	NULL	NULL	NULL	NULL	NULL
Eucgr.H01217	36508m	-2.68192	0.761833	8.70396	0.00317519	0.0290952	0.5426	0.761833	0.583413	0.444978	0.64367	-5.46575	0.761833	13.1145	0.000293026	0.0131315	5.18703	0.761833	9.66223	0.00188095	0.115412	2.03603	11.7328	0	0	0.0783138	1.11089	0.936842	0.527083	3.15557	0.437765	0.355706	3.1522	0.441987	0.686999	NULL	NULL	NULL	NULL	NULL	NULL	NULL	NULL
Eucgr.A00235	27985m	3.94778	2.00612	7.11094	0.0076615	0.0545472	-0.0934833	2.00612	0.017171	0.895745	0.94774	6.3385	2.00612	14.3808	0.000149314	0.00818386	-5.52798	2.00612	9.65578	0.00188756	0.115419	0	0	4.58106	21.3597	5.06099	0.291843	3.29028	0.78805	3.38857	2.8193	2.22178	11.3982	0.131771	5.96051	NULL	NULL	NULL	NULL	NULL	AT3G07510.1	NULL	NULL
Eucgr.B00305	17572m	3.08994	3.86161	12.3059	0.000451525	0.00711566	1.7897	3.86161	12.875	0.000332995	0.00237224	2.10461	3.86161	5.18801	0.0227432	0.229895	-3.37203	3.86161	9.6526	0.00189084	0.115419	0.391569	6.10989	4.96133	11.5604	3.59123	5.66614	18.9334	116.435	15.0421	3.34921	4.12521	20.839	24.7399	7.20218	PF12174	NULL	NULL	NULL	NULL	AT5G62520.1	SRO5	similar to RCD one 5
Eucgr.F00189	05197m	5.56047	3.85914	18.4879	1.70989e-05	0.000560231	0.941879	3.85914	2.34866	0.12539	0.278111	5.19746	3.85914	14.984	0.000108426	0.00655074	-4.53641	3.85914	9.64465	0.00189904	0.115621	0	0.229	1.9284	23.9233	6.35774	0.778614	22.4719	8.18123	58.5127	31.2875	1.01808	41.1029	32.4772	13.9677	PF00560,PF00069	PTHR23258	KOG1187	NULL	NULL	AT5G43020.1	NULL	Leucine-rich repeat protein kinase family protein
Eucgr.C01270	26716m	4.14681	5.55551	26.7942	2.26319e-07	1.55648e-05	0.789853	5.55551	3.69156	0.0546885	0.151703	3.50443	5.55551	17.8523	2.38733e-05	0.00219289	-2.83792	5.55551	9.57916	0.00196798	0.119511	0.889264	4.53129	8.58772	29.319	48.3239	8.81648	22.9431	177.329	51.8021	90.4596	14.3794	159.446	81.9162	117.199	PF00071,PF08477	PTHR11708	KOG0393	NULL	K07975	AT4G28950.1	ROP9	RHO-related protein from plants 9
Eucgr.E00025	24247m	4.81995	4.17621	20.0057	7.72104e-06	0.000296094	0.585084	4.17621	1.21948	0.269463	0.468604	3.9449	4.17621	12.8867	0.000330918	0.0142391	-3.79388	4.17621	9.55756	0.00199128	0.120041	0.414635	0.194654	6.01682	10.5724	17.2187	1.15604	29.3549	109.613	7.90048	32.4009	7.33859	11.3323	114.302	16.2882	PF00071,PF08477	PTHR11708	KOG0087	NULL	K07976	AT1G01200.1	RABA3	RAB GTPase homolog A3
Eucgr.E01863	00845m	6.72587	5.46458	75.1911	4.27288e-18	3.48063e-15	0.858469	5.46458	6.3249	0.0119054	0.0462036	2.17694	5.46458	7.97898	0.00473235	0.0885186	-2.64294	5.46458	9.55694	0.00199195	0.120041	0.197013	0.883974	0.461198	6.66175	26.4494	19.1423	368.479	87.9907	56.735	32.8309	28.8807	49.8859	123.124	79.007	PF01582,PF00931,PF00560	PTHR23155	KOG4658	NULL	NULL	AT5G36930.2	NULL	Disease resistance protein (TIR-NBS-LRR class) family
Eucgr.G00274	38538m	-7.62871	5.97418	58.228	2.33429e-14	9.34625e-12	2.6195	5.97418	12.3162	0.000449045	0.00306407	2.07786	5.97418	4.29135	0.0383068	0.308609	4.17356	5.97418	9.56371	0.00198462	0.120041	6.22485	173.765	45.593	278.893	0.294658	0.1145	0	0.194654	0	1.57778	2.92679	33.995	151.224	2.59208	PF01419	NULL	NULL	NULL	NULL	AT1G60095.1	NULL	Mannose-binding lectin superfamily protein
Eucgr.E02222	32294m	5.86377	4.10638	11.3956	0.000736188	0.0101761	3.6007	4.10638	18.0686	2.13081e-05	0.000217811	6.4234	4.10638	12.5214	0.000402321	0.0164145	-6.14692	4.10638	9.54691	0.00200286	0.120391	0	0	1.01808	74.4296	0.266779	1.37909	27.5505	2.29	52.5895	0.780702	2.2401	48.0347	0.509006	53.3993	NULL	NULL	NULL	NULL	NULL	NULL	NULL	NULL
Eucgr.G00423	36039m	3.26487	6.12511	6.95039	0.00838009	0.0580536	-3.67083	6.12511	27.6658	1.44188e-07	2.68413e-06	5.48793	6.12511	14.8271	0.000117829	0.00699364	-4.73339	6.12511	9.52844	0.00202312	0.1213	0.973268	1.31329	186.387	45.7316	20.0084	190.117	3.97788	0.915998	6.77237	24.3579	98.6963	34.01	0.254503	16.3958	NULL	NULL	NULL	NULL	NULL	NULL	NULL	NULL
Eucgr.I00611	27030m	0.549874	2.25512	0.506017	0.476868	0.70952	0.00761606	2.25512	0.000254175	0.98728	0.994919	-3.82353	2.25512	11.7147	0.000620078	0.0227809	3.84051	2.25512	9.52247	0.00202972	0.121387	4.66304	1.64459	0	0.291843	4.999	3.43509	4.9414	6.83706	11.1981	4.26847	4.53129	10.9023	6.52649	2.90245	PF04949	NULL	NULL	NULL	NULL	AT2G36410.1	NULL	Family of unknown function (DUF662)
Eucgr.F01151	16201m	-1.17691	6.84354	5.00481	0.025277	0.123188	-1.66563	6.84354	21.1274	4.29749e-06	5.37709e-05	-2.77136	6.84354	15.3817	8.78364e-05	0.0056716	2.46613	6.84354	9.51129	0.00204212	0.121821	130.403	247.405	56.1069	13.3133	152.926	58.4246	110.327	77.3477	112.324	258.097	145.991	35.7099	64.3385	38.1755	PF02298	NULL	NULL	NULL	NULL	AT4G27520.1	ENODL2	early nodulin-like protein 2
Eucgr.A00144	13206m	1.7283	2.11413	3.39134	0.0655396	0.229181	-0.0190025	2.11413	0.0011963	0.972409	0.986905	3.6568	2.11413	11.1327	0.000848194	0.0287606	-3.80152	2.11413	9.46929	0.00208941	0.124328	0.701237	1.01801	10.992	5.874	1.50421	1.56628	9.07226	1.87368	3.49193	3.50376	2.77251	4.44632	2.56116	3.38857	PF00023	PTHR18958	NULL	NULL	NULL	AT1G03670.1	NULL	ankyrin repeat family protein
Eucgr.K02615	26372m	4.27184	4.67383	18.4799	1.71705e-05	0.00056102	-0.122153	4.67383	0.0618222	0.803639	0.896574	3.77578	4.67383	13.4898	0.000239866	0.011484	-3.50901	4.67383	9.45463	0.00210617	0.12501	0.890761	1.65463	7.39432	35.6216	20.5965	6.85048	54.8052	7.90625	73.4546	56.6176	7.64767	95.3541	6.04049	33.6629	PF03168	NULL	NULL	NULL	NULL	AT3G52470.1	NULL	Late embryogenesis abundant (LEA) hydroxyproline-rich glycoprotein family
Eucgr.C03358	36780m	4.63389	2.56857	20.2864	6.66717e-06	0.000266202	0.399271	2.56857	0.683076	0.408529	0.61119	3.69408	2.56857	11.6862	0.000629641	0.0229944	-3.68242	2.56857	9.44344	0.00211906	0.12546	0	0.294658	1.38359	5.43459	2.97699	2.14228	37.7628	7.58792	5.86914	4.45381	6.31766	5.56028	32.9564	5.46491	NULL	NULL	NULL	NULL	NULL	NULL	NULL	NULL
Eucgr.A00606	24475m	2.60207	4.79989	11.1719	0.000830463	0.0110649	0.355292	4.79989	0.672868	0.412054	0.614264	3.46486	4.79989	15.6331	7.68965e-05	0.00520462	-2.99755	4.79989	9.42286	0.00214297	0.126558	4.05965	1.64713	27.1877	80.8836	24.5433	10.6891	27.6774	17.5423	73.1335	30.4569	5.80489	93.6284	14.0085	35.3038	PF03227	PTHR13234	KOG3160	NULL	NULL	AT5G01580.1	OSH1	gamma interferon responsive lysosomal thiol (GILT) reductase family protein
Eucgr.B03602	13319m	4.31181	7.99883	16.1439	5.87078e-05	0.00145831	1.71062	7.99883	8.2361	0.00410654	0.0194523	4.47455	7.99883	15.5996	7.82711e-05	0.00523508	-3.77651	7.99883	9.41321	0.00215428	0.126593	8.60937	1.6896	94.4256	525.412	124.709	22.9833	326.439	594.656	122.632	81.039	47.8594	526.822	2098.22	183.176	PF03080	NULL	NULL	NULL	NULL	AT1G55360.1	NULL	Protein of Unknown Function (DUF239)
Eucgr.F04394	34029m	1.37322	3.65461	4.66084	0.0308582	0.139496	-0.787565	3.65461	4.37518	0.036466	0.110953	2.55743	3.65461	12.1429	0.000492757	0.0190203	-2.58125	3.65461	9.41632	0.00215063	0.126593	7.00423	1.51175	39.4366	25.607	15.367	12.6703	15.4575	5.80489	14.4044	4.67786	12.447	13.8704	21.2093	5.48196	NULL	NULL	NULL	NULL	NULL	NULL	NULL	NULL
Eucgr.D01322	18909m	2.8497	7.04124	15.6682	7.54842e-05	0.00179032	1.09236	7.04124	7.20454	0.00727196	0.0310536	2.4713	7.04124	10.5564	0.00115785	0.0353712	-2.71202	7.04124	9.4058	0.002163	0.12679	7.24739	28.7507	61.2889	167.971	60.3173	40.4631	169.784	843.535	262.003	42.6383	107.059	300.307	47.3088	327.829	PF00141	NULL	NULL	1.11.1.7	K00430	AT4G21960.1	PRXR1	Peroxidase superfamily protein
Eucgr.B02357	34902m	4.61021	3.49186	17.2478	3.2808e-05	0.000918274	0.328895	3.49186	0.38426	0.535332	0.717756	4.5452	3.49186	15.1895	9.72428e-05	0.00610949	-3.89598	3.49186	9.38208	0.00219117	0.128124	0	0.583686	2.8193	21.6623	8.71479	1.18208	11.4917	26.3349	3.86993	25.4509	1.97656	33.3088	33.7217	14.1395	NULL	NULL	NULL	NULL	NULL	NULL	NULL	NULL
Eucgr.A00388	18097m	-4.89956	3.10378	25.8642	3.66295e-07	2.34498e-05	-2.60366	3.10378	14.4058	0.000147349	0.00117556	-4.41728	3.10378	10.8164	0.00100606	0.0322451	4.57999	3.10378	9.36271	0.00221444	0.129165	31.0294	20.1789	3.43579	1.80505	0.973268	7.29608	1.3339	0.591038	0.883974	0.548196	15.7376	1.87368	0	0.701237	PF00107	PTHR11695	KOG1196	NULL	NULL	AT5G16990.1	NULL	Zinc-binding dehydrogenase family protein
Eucgr.E00851	34478m	-1.69407	4.27449	5.71033	0.0168654	0.0945996	-2.72484	4.27449	29.0892	6.91223e-08	1.38614e-06	-3.61854	4.27449	12.8677	0.0003343	0.0143065	3.43295	4.27449	9.35397	0.00222503	0.129463	55.0124	16.5403	14.0713	1.09298	31.128	30.9391	14.3125	0.552847	11.8739	9.55338	46.8076	9.92563	1.20336	3.21087	PF00249	PTHR10641	NULL	NULL	NULL	AT5G53200.1	TRY	Homeodomain-like superfamily protein
Eucgr.I02271	23079m	-2.10236	7.02594	4.94239	0.0262058	0.126107	-1.97635	7.02594	7.50825	0.00614169	0.0270883	-10.8652	7.02594	37.5386	8.96217e-10	8.14282e-07	4.79683	7.02594	9.33763	0.00224496	0.130301	109.052	771.645	0.0889264	0.394025	226.382	65.9163	330.091	6.76893	43.8557	11.7863	1.145	0.414635	1.75188	0.729608	PF00182	PTHR22595	KOG4742	NULL	NULL	AT3G12500.1	HCHIB	basic chitinase
Eucgr.A00697	31820m	-0.940498	2.38882	1.96494	0.160986	0.387267	-0.736679	2.38882	2.60311	0.106654	0.248031	-2.81945	2.38882	9.46572	0.00209347	0.052229	3.20688	2.38882	9.32815	0.0022566	0.130497	15.7669	6.42055	0.704824	1.29604	2.57887	6.69843	7.07179	4.00749	2.21139	4.84035	3.22838	13.6741	4.58106	6.01682	NULL	PTHR11692	NULL	NULL	NULL	AT2G35040.1	NULL	AICARFT/IMPCHase bienzyme family protein
Eucgr.D02489	23047m	-3.57506	2.46181	11.8145	0.000587714	0.0086642	0.198328	2.46181	0.0739767	0.785632	0.886633	-4.0994	2.46181	8.83985	0.00294723	0.0648253	4.69279	2.46181	9.31918	0.00226767	0.130497	35.7239	0.621953	0.636258	2.25631	2.5305	0.583686	1.86745	7.8805	2.20994	1.56628	0	6.40175	3.68958	5.96051	PF07160	NULL	KOG4832	NULL	NULL	AT3G60660.1	NULL	NULL
Eucgr.E02401	38530m	-1.8739	2.23128	6.77963	0.00922041	0.0618965	-1.347	2.23128	7.11109	0.00766084	0.0323974	-3.82068	2.23128	13.2888	0.000266994	0.0123352	3.58069	2.23128	9.31696	0.00227043	0.130497	19.66	11.6737	0.704824	0.740593	3.73491	5.51635	6.33515	2.97699	0.552847	4.99649	1.71302	2.27902	6.48983	1.20336	PF03141,PF08241	NULL	NULL	NULL	NULL	AT4G19120.1	ERD3	S-adenosyl-L-methionine-dependent methyltransferases superfamily protein
Eucgr.I01085	11415m	1.95902	6.01732	12.1626	0.000487582	0.00755289	-1.55724	6.01732	23.233	1.43517e-06	2.05663e-05	2.49374	6.01732	15.6803	7.50023e-05	0.00512075	-2.19195	6.01732	9.32516	0.00226029	0.130497	33.6751	8.60937	82.856	61.0989	45.2635	76.4409	58.3423	52.3264	25.2236	133.188	38.0818	130.956	26.5956	48.5858	PF04788	NULL	NULL	NULL	NULL	AT3G19540.1	NULL	Protein of unknown function (DUF620)
Eucgr.E00787	44072m	0.41635	4.93933	0.568154	0.450993	0.689063	0.579845	4.93933	2.59902	0.10693	0.248476	3.50961	4.93933	24.7817	6.42034e-07	0.000148694	-2.40083	4.93933	9.30702	0.00228278	0.130572	3.61009	9.00608	149.494	91.201	9.25741	11.3982	12.5182	26.8223	13.9977	8.00337	22.6565	63.2041	59.0819	18.313	PF03168	NULL	NULL	NULL	NULL	AT2G46150.1	NULL	Late embryogenesis abundant (LEA) hydroxyproline-rich glycoprotein family
Eucgr.H01446	54475m	2.79575	1.71804	7.88095	0.00499581	0.0404705	-0.344384	1.71804	0.426301	0.51381	0.701113	3.60964	1.71804	10.7232	0.00105798	0.0333681	-3.79144	1.71804	9.30912	0.00228016	0.130572	0.197656	0.350618	2.94658	7.55698	3.43579	2.40673	4.62051	2.96237	4.21579	2.00407	2.9198	4.52357	2.84564	3.34921	PF01582,PF00931,PF00560	PTHR23154	NULL	NULL	NULL	AT5G17680.1	NULL	disease resistance protein (TIR-NBS-LRR class), putative
Eucgr.K01639	26043m	2.55643	6.92493	17.9362	2.28438e-05	0.000696308	1.7931	6.92493	25.6702	4.05037e-07	6.67238e-06	3.01207	6.92493	20.2873	6.66408e-06	0.000909974	-2.27666	6.92493	9.29061	0.00230331	0.131428	2.43776	37.6915	59.8156	175.757	37.0302	18.0505	137.206	392.699	228.433	40.7033	66.3769	417.919	340.855	260.254	PF00072	PTHR23283	NULL	NULL	K14492	AT3G57040.1	ARR9	response regulator 9
Eucgr.F01693	10495m	-1.92705	5.36544	11.0105	0.000905994	0.0117854	-0.00382211	5.36544	9.76699e-05	0.992115	0.996841	-6.25159	5.36544	48.1307	3.98728e-12	1.56986e-08	2.73939	5.36544	9.27477	0.00232331	0.131932	220.517	63.7474	3.89307	1.16737	20.3663	22.1719	49.9411	116.581	63.8803	1.3339	6.10739	6.92446	1.603	2.76423	PF00130,PF07649	PTHR13871	KOG2501	NULL	NULL	AT1G60420.1	NULL	DC1 domain-containing protein
Eucgr.K02419	24534m	-1.58544	5.29709	11.7128	0.000620713	0.00899639	-0.204565	5.29709	0.410591	0.52167	0.707244	-3.29545	5.29709	26.1946	3.08689e-07	8.28655e-05	2.17176	5.29709	9.27619	0.00232151	0.131932	118.042	56.925	13.7909	15.0276	28.5754	36.1395	41.3657	37.9822	76.4662	11.45	9.95124	49.0527	32.5405	7.29196	PF09350	NULL	NULL	NULL	NULL	AT5G03560.1	NULL	Tetratricopeptide repeat (TPR)-like superfamily protein
Eucgr.D02548	21421m	2.97609	6.81378	9.64093	0.00190289	0.0203944	1.57451	6.81378	8.15266	0.00429981	0.0202178	4.5295	6.81378	16.9935	3.75079e-05	0.00304484	-3.583	6.81378	9.26035	0.00234168	0.132656	0.621953	29.9767	61.9733	274.177	30.3517	18.4078	190.905	370.974	9.27448	74.985	108.518	236.726	425.475	16.161	PF00230	PTHR19139	KOG0223	NULL	K09874	AT4G10380.1	NIP5;1	NOD26-like intrinsic protein 5;1
Eucgr.E04060	32219m	-3.28994	0.891015	13.9514	0.000187597	0.00360879	-0.220785	0.891015	0.117302	0.73198	0.853246	-4.05898	0.891015	10.5196	0.00118112	0.0358633	4.3577	0.891015	9.24991	0.00235507	0.133096	1.38359	14.726	0.147329	0.457999	1.01801	0.451262	0.234941	1.11089	1.09298	0.276423	1.75188	1.02145	0.711411	1.5761	NULL	NULL	NULL	NULL	NULL	AT4G21920.1	NULL	NULL
Eucgr.C00590	29313m	3.90952	3.88567	19.9964	7.75887e-06	0.000296582	-0.376392	3.88567	0.724265	0.394748	0.598187	2.91939	3.88567	10.4472	0.00122836	0.0368045	-3.12782	3.88567	9.24045	0.00236727	0.133147	0.711411	1.5761	6.24561	6.52265	19.8894	10.4195	6.15042	24.9157	45.3816	22.9655	18.9605	29.9337	5.01208	20.7366	PF00847	NULL	NULL	NULL	K09286	AT5G11590.1	TINY2	Integrase-type DNA-binding superfamily protein
Eucgr.I02278	22588m	-1.62868	3.06637	5.0541	0.0245678	0.12101	-1.20737	3.06637	5.02933	0.0249215	0.0826623	-7.09888	3.06637	32.7911	1.02613e-08	5.15751e-06	3.97843	3.06637	9.2361	0.0023729	0.133147	70.6496	9.67112	0.1145	0	5.71598	5.0904	16.293	6.24561	6.39088	0.583961	2.0429	0.622485	1.5761	0.589316	PF03087	NULL	NULL	NULL	NULL	AT4G35690.1	NULL	Arabidopsis protein of unknown function (DUF241)
Eucgr.K00050	06861m	4.05261	1.27814	8.25833	0.00405655	0.0346493	-0.409104	1.27814	0.312143	0.576368	0.748724	4.06247	1.27814	7.31361	0.00684342	0.112019	-5.17844	1.27814	9.23732	0.00237131	0.133147	0.15614	0	8.27453	1.32596	1.9284	3.43579	10.8303	0.783138	5.92474	0.1145	0.82927	4.86634	0.145922	1.77853	PF00023	PTHR18958	KOG4412	NULL	NULL	AT4G03500.1	NULL	Ankyrin repeat family protein
Eucgr.C00244	06795m	4.22882	4.28482	28.4178	9.77636e-08	7.72397e-06	3.81049	4.28482	71.405	2.90932e-17	6.87269e-15	2.38576	4.28482	7.51513	0.0061183	0.104431	-2.93093	4.28482	9.2282	0.00238315	0.133406	0	2.40673	0.691058	9.53803	0.939765	1.85148	107.268	35.9075	91.5114	2.0429	0.711411	51.6173	81.4729	28.5104	PF02854	PTHR23253	NULL	NULL	NULL	AT5G57870.1	eIFiso4G1	MIF4G domain-containing protein / MA3 domain-containing protein
Eucgr.I02581	37269m	-4.00597	2.15592	13.1781	0.000283237	0.00497466	0.493218	2.15592	0.341906	0.558731	0.735484	-5.33993	2.15592	9.97839	0.00158388	0.0435069	5.6111	2.15592	9.20759	0.00241013	0.134597	27.6774	9.16271	0.194654	0.875529	0.925741	1.87368	2.37187	1.22716	0.127252	0.177853	0.591038	14.8802	0	0.0691058	NULL	NULL	NULL	NULL	NULL	NULL	NULL	NULL
Eucgr.I00191	27069m	-3.87267	6.09773	27.678	1.43284e-07	1.07796e-05	4.9133	6.09773	66.3814	3.71601e-16	6.9646e-14	-3.97385	6.09773	16.3523	5.25934e-05	0.00396262	3.33826	6.09773	9.18862	0.00243524	0.135679	43.3858	317.344	0.875529	90.9717	1.24912	0.790625	134.637	253.231	116.576	3.94025	0.294658	82.2108	37.1098	94.9909	PF02365	NULL	NULL	NULL	NULL	AT5G64530.1	XND1	xylem NAC domain 1
Eucgr.B00137	09869m	1.52375	2.96761	3.83403	0.0502222	0.193662	2.18842	2.96761	20.3612	6.41171e-06	7.58837e-05	2.88616	2.96761	10.6716	0.00108791	0.0340846	-3.06383	2.96761	9.17671	0.00245114	0.135923	0.414635	4.08773	7.22019	13.6266	1.45922	0.533558	43.7368	17.6795	11.5645	1.48119	2.3421	9.55338	14.2	9.79837	PF00501	PTHR11968	KOG1176	NULL	NULL	AT5G63380.1	NULL	AMP-dependent synthetase and ligase family protein
Eucgr.H02960	23663m	2.83705	4.46047	10.424	0.00124388	0.0148405	3.98223	4.46047	59.5612	1.1855e-14	1.51378e-12	4.5928	4.46047	22.2526	2.39032e-06	0.00042456	-3.2113	4.46047	9.1786	0.00244862	0.135923	0.147329	1.7175	7.18768	39.3207	0.345529	0.973268	24.8067	40.1058	21.0804	2.55715	0.62651	71.6524	272.465	17.6573	PF03767	NULL	NULL	NULL	NULL	AT1G04040.1	NULL	HAD superfamily, subfamily IIIB acid phosphatase
Eucgr.B00091	29153m	5.54092	2.82332	21.1053	4.34734e-06	0.000186383	-0.683988	2.82332	1.54337	0.214117	0.403343	3.75393	2.82332	9.20875	0.00240861	0.0574734	-4.12356	2.82332	9.13532	0.00250722	0.138707	0	0.145922	2.50604	2.22178	5.95807	5.91038	31.5284	3.54949	7.39432	13.5842	3.68958	13.1482	3.18129	8.57397	PF03134	PTHR12300	NULL	NULL	NULL	AT5G50720.1	HVA22E	HVA22 homologue E
Eucgr.H00279	11505m	1.72106	4.02044	5.87058	0.015396	0.0891372	-1.16924	4.02044	8.03365	0.00459163	0.0213184	1.91838	4.02044	5.79896	0.0160357	0.188463	-2.82665	4.02044	9.12534	0.00252093	0.13914	10.2145	2.31209	31.1049	25.4509	22.2624	34.475	21.984	4.35367	36.4002	4.08489	23.3161	14.5067	4.81346	5.71691	NULL	PTHR11926	KOG1192	2.4.1.-	K13691	AT2G43820.1	UGT74F2	UDP-glucosyltransferase 74F2
Eucgr.A02535	24218m	-1.87243	0.278323	3.64407	0.0562692	0.20851	-1.66556	0.278323	5.94036	0.014798	0.0550594	-2.91685	0.278323	4.20503	0.0403044	0.317316	4.94021	0.278323	9.11172	0.00253978	0.139853	3.24124	0.572499	0	0.127252	0.345529	0.778614	0.145922	0.177853	0.197013	0.451262	2.50604	4.07326	1.71754	0.263542	PF00097	PTHR15898	NULL	NULL	NULL	AT2G38920.1	NULL	SPX (SYG1/Pho81/XPR1) domain-containing protein / zinc finger (C3HC4-type RING finger) protein-related
Eucgr.B02122	30679m	-1.51015	2.98782	1.43246	0.231363	0.477293	-2.66553	2.98782	8.14407	0.00432022	0.0203017	-7.20376	2.98782	12.597	0.000386374	0.015929	6.46358	2.98782	9.10505	0.00254905	0.140038	0.156628	21.292	0	0	40.9088	0.988281	12.6223	0.509006	0.902523	25.0206	4.12521	4.00749	0.138212	1.55723	PF00967	PTHR22595	NULL	NULL	NULL	AT3G04720.1	PR4	pathogenesis-related 4
Eucgr.C03310	16976m	-2.70997	2.58218	10.5683	0.00115045	0.0140088	-3.986	2.58218	41.0642	1.47307e-10	6.07532e-09	-4.13005	2.58218	10.9487	0.000936679	0.0307322	4.25561	2.58218	9.09684	0.00256052	0.140341	25.4329	4.53129	2.02982	0.0658854	2.20994	6.29749	0.414635	0	1.02145	2.45433	12.2162	0.752103	0.156628	0.555445	PF03088	PTHR10426	KOG1520	NULL	NULL	AT3G51420.1	SSL4	strictosidine synthase-like 4
Eucgr.C03627	48444m	2.37746	2.83807	2.97509	0.0845552	0.267729	-3.10274	2.83807	19.3818	1.07022e-05	0.00011931	5.77024	2.83807	13.3128	0.000263606	0.0122609	-5.19182	2.83807	9.07998	0.00258423	0.140987	0	0.147329	32.8109	0.350618	3.20599	0.345529	1.16792	0.437765	0.444632	3.43579	5.26472	0.939765	0.370296	0.780702	NULL	PTHR18958:SF80	NULL	NULL	NULL	AT3G18670.1	NULL	Ankyrin repeat family protein
Eucgr.H00168	28483m	-7.05411	7.95679	16.0387	6.20605e-05	0.00152714	-6.00877	7.95679	15.9544	6.48884e-05	0.00057475	-7.08536	7.95679	9.64036	0.00190348	0.0488759	7.36747	7.95679	9.08238	0.00258083	0.140987	0.329427	1570.6	0	8.70198	623.787	3.76051	2.97592	2.59208	7.80702	417.33	53.1404	7.73384	6.93626	3.1522	NULL	NULL	NULL	NULL	NULL	NULL	NULL	NULL
Eucgr.B01337	37392m	4.19806	2.28104	15.9895	6.36935e-05	0.00155598	-0.465105	2.28104	0.828143	0.36281	0.567255	3.24059	2.28104	8.51127	0.00352954	0.0727314	-3.74473	2.28104	9.0739	0.00259284	0.14113	0	0.197656	6.89544	2.35726	8.06422	4.45381	16.095	3.44581	11.294	5.03799	1.65854	14.0151	3.64804	2.75672	NULL	NULL	NULL	NULL	NULL	NULL	NULL	NULL
Eucgr.A01661	21211m	2.63219	5.34012	15.8563	6.83369e-05	0.00165064	0.0389701	5.34012	0.0114675	0.91472	0.957354	2.43677	5.34012	11.7314	0.000614554	0.0226131	-2.45538	5.34012	9.05678	0.00261722	0.14213	4.07205	10.5294	12.3008	83.5064	24.8255	40.3623	98.6807	25.6294	80.6422	56.3257	19.2081	167.855	31.9704	32.0599	PF00722,PF06955	NULL	NULL	2.4.1.207	K08235	AT2G36870.1	XTH32	xyloglucan endotransglucosylase/hydrolase 32
Eucgr.E01651	09843m	2.9481	1.30213	4.94277	0.0262	0.126107	-2.22691	1.30213	10.8105	0.00100928	0.006036	4.58536	1.30213	9.80828	0.00173728	0.0463919	-4.92042	1.30213	9.04121	0.00263961	0.143017	0.131771	0	11.3443	2.40449	2.92679	1.35379	0.548196	0.370296	2.81053	1.65854	3.69842	0.729608	0	1.37909	PF00023	PTHR18958	KOG4412	NULL	NULL	AT4G10720.2	NULL	Ankyrin repeat family protein
Eucgr.E02037	52775m	1.16093	2.06525	1.27147	0.259491	0.510659	-1.45196	2.06525	5.03786	0.0247991	0.0823487	4.20083	2.06525	10.9158	0.00095345	0.0310239	-4.24778	2.06525	8.99152	0.00271235	0.146288	1.31329	0.444632	3.33267	29.9789	7.28947	2.94658	1.374	0.898376	2.14119	1.25182	6.31113	1.90877	0.902523	1.01808	PF10551	NULL	NULL	NULL	NULL	AT4G38180.1	FRS5	FAR1-related sequence 5
Eucgr.F01330	04299m	5.56094	3.21183	30.7925	2.87146e-08	2.87426e-06	-1.02022	3.21183	5.23996	0.0220737	0.0751582	3.37414	3.21183	10.639	0.0011073	0.0343697	-3.42589	3.21183	8.99246	0.00271095	0.146288	0.370296	0	2.84564	1.97013	5.27083	14.0247	25.4503	11.1311	6.18679	12.081	12.7095	8.2927	21.0226	9.4849	PF00560,PF11721,PF00069,PF07714	PTHR23258	KOG1187	NULL	NULL	AT3G14840.2	NULL	Leucine-rich repeat transmembrane protein kinase
Eucgr.G00359	02449m	4.52951	1.22686	12.5318	0.000400091	0.00647797	-0.158567	1.22686	0.0715853	0.789042	0.888562	3.85544	1.22686	8.06833	0.00450456	0.0857464	-4.51722	1.22686	8.97678	0.00273433	0.147137	0	0	1.15604	3.1522	1.91068	1.75309	6.61708	2.25631	2.8193	2.50459	0.572499	2.3496	2.5305	2.62659	PF00931,PF00560	PTHR23155	KOG4658	NULL	NULL	AT1G27170.1	NULL	transmembrane receptors;ATP binding
Eucgr.K01668	10774m	4.29721	4.70013	27.5176	1.55672e-07	1.1528e-05	0.497473	4.70013	1.46754	0.225735	0.417256	3.56224	4.70013	17.5678	2.77241e-05	0.00244376	-2.8123	4.70013	8.96837	0.00274694	0.14748	0.729608	0.889264	5.18415	33.5702	30.931	12.965	26.1059	27.9188	37.5681	23.6529	11.0445	72.7879	88.8986	23.4158	PF00134,PF02984	PTHR10177	KOG0653	NULL	K05868	AT5G06150.1	CYC1BAT	Cyclin family protein
Eucgr.B03569	01838m	4.90384	3.84305	17.6841	2.60797e-05	0.000763422	-0.0588233	3.84305	0.0112466	0.915543	0.957705	5.0819	3.84305	16.9861	3.76541e-05	0.00304624	-3.97587	3.84305	8.91439	0.00282932	0.151558	0.145922	0.177853	7.77623	22.1719	19.5042	1.62062	17.0605	14.7886	6.61822	22.3351	2.10371	30.0314	31.2875	11.6688	PF12619,PF00493,PF07728	PTHR11630	KOG0477	NULL	K02540	AT1G44900.1	MCM2	minichromosome maintenance (MCM2/3/5) family protein
Eucgr.E01031	19955m	2.01776	3.67866	5.60441	0.0179153	0.0982617	0.933901	3.67866	2.87613	0.0899017	0.219577	3.50688	3.67866	13.5787	0.000228761	0.0110511	-3.16496	3.67866	8.8755	0.00289024	0.154471	3.54623	1.32596	14.8242	10.6939	3.20599	1.24391	23.1638	44.9438	9.60405	2.92679	5.8664	16.1326	75.5405	19.5175	PF00249	PTHR10641	KOG0048	NULL	K09422	AT5G49330.1	MYB111	myb domain protein 111
Eucgr.E02035	34227m	0.933646	2.9891	1.42644	0.232347	0.478527	-0.709417	2.9891	2.07888	0.149349	0.314614	-3.69795	2.9891	11.8512	0.000576253	0.021642	3.56068	2.9891	8.87063	0.00289795	0.154533	7.97229	1.95784	0.389307	0.291843	16.8485	5.15263	5.20495	18.5828	12.4707	9.60405	6.89544	17.8268	4.23649	4.28456	NULL	NULL	NULL	NULL	NULL	NULL	NULL	NULL
Eucgr.G00703	32804m	4.14077	2.80563	18.7858	1.46251e-05	0.000494969	0.214177	2.80563	0.210006	0.646762	0.798916	3.55105	2.80563	12.4648	0.000414688	0.0168315	-3.33266	2.80563	8.86439	0.00290787	0.154713	0.389307	0.291843	2.74098	6.66534	2.13423	8.66856	19.1528	11.908	4.63009	3.43509	4.41432	14.726	28.7589	8.42355	NULL	PTHR23329:SF1	NULL	NULL	NULL	AT1G17070.1	NULL	GC-rich sequence DNA-binding factor-like protein with Tuftelin interacting domain
Eucgr.G00798	29643m	4.82038	6.40774	46.0896	1.12965e-11	2.54149e-09	0.480459	6.40774	1.90579	0.167431	0.340147	1.84877	6.40774	7.61666	0.00578314	0.10054	-2.31698	6.40774	8.85519	0.00292257	0.155146	2.77251	3.91276	9.25741	33.5702	130.816	70.4233	176.673	104.626	352.323	32.0203	111.497	157.41	195.547	44.7955	NULL	NULL	NULL	NULL	NULL	NULL	NULL	NULL
Eucgr.D02037	06870m	-1.51657	6.18336	7.74612	0.0053828	0.0425243	-1.06066	6.18336	8.20625	0.00417463	0.0197195	-2.87852	6.18336	15.6613	7.57588e-05	0.00515749	2.44863	6.18336	8.84678	0.00293606	0.155484	118.68	244.984	21.9648	29.1579	32.1521	136.916	45.8106	46.0287	47.4582	58.4896	59.6544	18.0366	140.54	30.4976	PF07690,PF00854	PTHR11654	KOG1237	NULL	NULL	AT1G12110.1	NRT1.1	nitrate transporter 1.1
Eucgr.G00960	05030m	3.91254	5.5385	28.1038	1.14982e-07	8.81891e-06	-0.743832	5.5385	3.99541	0.0456244	0.131904	1.7676	5.5385	5.89418	0.015191	0.181884	-2.5279	5.5385	8.84302	0.00294211	0.155484	6.13582	3.9448	11.3355	9.32929	108.754	31.2472	148.489	27.793	52.5765	105.697	24.5148	43.3071	75.6528	31.3811	PF03000	NULL	NULL	NULL	NULL	AT5G64330.1	NPH3	Phototropic-responsive NPH3 family protein
Eucgr.F00956	00475m	3.76279	5.04312	34.3748	4.5456e-09	5.53509e-07	-0.574524	5.04312	3.05708	0.0803859	0.202113	1.95443	5.04312	9.16242	0.00247036	0.0582206	-2.21231	5.04312	8.82864	0.00296539	0.156365	4.81346	1.25302	22.1905	11.6737	54.8039	30.7596	62.8547	49.4372	43.9018	34.2367	38.2204	48.6186	57.1354	15.6179	PF00931,PF00560	PTHR23155	KOG4658	NULL	NULL	AT4G27220.1	NULL	NB-ARC domain-containing disease resistance protein
Eucgr.J03117	20082m	0.0704028	4.59305	0.0165769	0.897554	0.957115	-0.774797	4.59305	4.89401	0.02695	0.0880432	1.83384	4.59305	7.67111	0.0056112	0.0989943	-2.30294	4.59305	8.79767	0.00301615	0.158687	19.2707	20.2831	29.0544	101.091	12.8054	33.2951	34.6223	10.992	9.12197	18.2684	8.76276	21.7383	15.0157	10.8303	PF03106	NULL	NULL	NULL	NULL	AT1G80840.1	WRKY40	WRKY DNA-binding protein 40
Eucgr.J01695	10773m	-2.34669	7.25166	24.8713	6.12893e-07	3.62867e-05	-0.0815262	7.25166	0.060347	0.805948	0.898082	-2.6752	7.25166	17.6725	2.62398e-05	0.00233911	2.13969	7.25166	8.78985	0.00302911	0.159015	483.647	216.578	90.2214	69.3439	75.7202	102.291	153.131	198.983	130.975	19.97	78.688	155.984	76.4929	97.4719	PF03463,PF03464,PF03465	PTHR10113	KOG0688	NULL	K03265	AT3G26618.1	ERF1-3	eukaryotic release factor 1-3
Eucgr.K02310	19173m	2.86055	2.48895	9.67909	0.00186377	0.0200684	0.204327	2.48895	0.166769	0.682999	0.823524	3.79864	2.48895	14.0763	0.000175543	0.00925636	-3.33031	2.48895	8.7848	0.00303751	0.159102	0.355706	0.591038	12.3351	2.83307	3.24124	1.603	6.97969	13.6258	4.81541	5.60989	3.43579	11.432	12.0603	8.33167	PF05553	NULL	NULL	NULL	NULL	AT1G61260.1	NULL	Protein of unknown function (DUF761)
Eucgr.E01268	29970m	1.17608	6.295	4.07479	0.0435276	0.1765	-0.142516	6.295	0.161787	0.687516	0.826118	-1.98637	6.295	8.47432	0.00360196	0.073734	2.34826	6.295	8.77032	0.00306172	0.159768	14.0336	54.5212	6.48248	10.992	107.273	54.9035	57.1691	162.56	104.614	63.6465	72.4111	233.329	81.3676	182.631	PF03931,PF01466	PTHR11165	KOG1724	NULL	NULL	AT5G42190.1	ASK2	E3 ubiquitin ligase SCF complex subunit SKP1/ASK1 family protein
Eucgr.H03576	13150m	2.23895	2.52959	6.98245	0.0082313	0.0573591	0.0949809	2.52959	0.0389741	0.8435	0.919308	2.16142	2.52959	5.40575	0.0200705	0.213273	-3.22391	2.52959	8.76911	0.00306374	0.159768	1.37909	2.20994	2.7013	12.447	4.00749	2.62602	34.259	7.442	7.7366	3.6903	3.61009	2.2711	13.8861	2.49824	PF00403	PTHR22814	KOG1603	NULL	NULL	AT5G19090.1	NULL	Heavy metal transport/detoxification superfamily protein
Eucgr.G00788	06278m	5.17679	2.03047	15.693	7.45008e-05	0.00177412	0.675132	2.03047	1.19007	0.275315	0.475074	4.03186	2.03047	8.71199	0.00316125	0.0678238	-4.45628	2.03047	8.76313	0.00307382	0.15994	0	0	2.65439	0.85651	2.79925	0.915998	16.309	6.03426	6.85831	4.38273	1.39977	5.1143	3.44581	10.7386	PF00560	PTHR23125	NULL	NULL	NULL	AT3G14460.1	NULL	LRR and NB-ARC domains-containing disease resistance protein
Eucgr.D00322	53639m	3.77635	6.54803	29.3334	6.09358e-08	5.27284e-06	-1.0355	6.54803	8.05757	0.0045314	0.0210927	2.05936	6.54803	8.57513	0.00340786	0.0711033	-2.38395	6.54803	8.75702	0.00308413	0.160124	20.5515	5.62105	15.651	66.1962	82.2908	223.519	118.344	103.64	65.0788	135.985	59.3109	66.5489	356.605	43.3387	PF00504	PTHR21649	NULL	NULL	K08912	AT2G34430.1	LHB1B1	light-harvesting chlorophyll-protein complex II subunit B1
Eucgr.A02128	33759m	-5.08707	2.57897	38.8783	4.51056e-10	7.01006e-08	1.43963	2.57897	5.16251	0.0230795	0.0777311	-3.73071	2.57897	11.7351	0.000613321	0.022603	3.75628	2.57897	8.73196	0.00312681	0.160972	8.0923	73.0917	0	3.03073	0.294658	0.229	0.552847	2.14119	2.48067	0.525928	0.509006	1.35379	1.64459	0.740593	NULL	NULL	NULL	NULL	NULL	NULL	NULL	NULL
Eucgr.D02577	14836m	-3.36287	4.90426	31.6541	1.84224e-08	1.99629e-06	-0.687258	4.90426	2.51214	0.112972	0.258574	-1.53102	4.90426	3.79439	0.0514245	0.35892	2.67382	4.90426	8.73143	0.00312771	0.160972	195.097	15.74	27.2168	44.9684	10.8357	13.8489	7.67148	5.45936	9.53803	3.09661	22.6149	22.6508	73.4052	6.73499	PF03283	PTHR21562	KOG4287	NULL	NULL	AT4G19420.1	NULL	Pectinacetylesterase family protein
Eucgr.F04353	23215m	2.64395	5.77994	14.2114	0.000163373	0.00323601	0.195126	5.77994	0.243695	0.62155	0.781211	3.09953	5.77994	15.6966	7.43586e-05	0.00510632	-2.56905	5.77994	8.73299	0.00312504	0.160972	9.72371	4.35099	37.5162	106.382	26.8131	34.4537	65.081	79.3223	47.086	58.0623	20.7532	163.671	354.438	11.8594	NULL	NULL	NULL	NULL	NULL	AT1G21830.1	NULL	NULL
Eucgr.H01807	06630m	2.02555	1.99434	3.41197	0.0647251	0.227192	0.279903	1.99434	0.194988	0.658797	0.807114	4.33503	1.99434	11.5389	0.000681542	0.0245428	-4.19238	1.99434	8.73566	0.00312047	0.160972	0	0.548196	4.67169	26.5577	2.59208	2.18596	3.1625	1.57778	3.05404	1.42282	4.33428	5.74583	0.801498	1.52033	PF00560	PTHR23155	NULL	NULL	NULL	AT5G45060.1	NULL	Disease resistance protein (TIR-NBS-LRR class) family
Eucgr.D01004	08607m	-7.14938	3.28172	52.0208	5.49159e-13	1.6216e-10	-3.66469	3.28172	23.2905	1.39289e-06	2.00513e-05	-3.37571	3.28172	9.05758	0.00261609	0.060306	4.23037	3.28172	8.69935	0.00318324	0.162414	145.395	7.80844	6.91797	0	0.1145	0	0.194654	0	0	0.127252	1.95547	0	0	0	PF01565,PF08031	PTHR11748	NULL	NULL	NULL	AT5G44400.1	NULL	FAD-binding Berberine family protein
Eucgr.D01921	33735m	-3.69118	2.39815	22.3898	2.22553e-06	0.00010452	0.969467	2.39815	2.93004	0.0869455	0.214343	-2.23097	2.39815	5.0243	0.0249941	0.242478	3.49664	2.39815	8.70198	0.00317865	0.162414	8.89453	18.4075	2.79925	4.80899	0.127252	1.05294	2.34941	3.33267	3.59123	0.207318	3.50376	10.3604	11.1158	3.74324	NULL	NULL	NULL	NULL	NULL	AT5G62100.2	BAG2	BCL-2-associated athanogene 2
Eucgr.J00271	25258m	-1.70988	5.7391	8.82173	0.00297665	0.0277386	-0.0774325	5.7391	0.0383173	0.844807	0.919969	-3.97532	5.7391	25.3219	4.85179e-07	0.000119389	2.51938	5.7391	8.70601	0.00317162	0.162414	48.4651	314.842	3.22838	20.1606	31.1439	32.8944	99.468	79.8191	33.7031	16.5427	23.616	18.0122	45.7316	14.0526	PF00249	PTHR12374	KOG0724	NULL	NULL	AT5G04760.1	NULL	Duplicated homeodomain-like superfamily protein
Eucgr.K02248	25432m	-4.34359	0.836639	14.1771	0.000166379	0.00328626	-0.522662	0.836639	0.39809	0.528077	0.711538	-4.86959	0.836639	9.02803	0.0026587	0.0608002	5.51676	0.836639	8.70693	0.00317003	0.162414	1.9284	13.7432	0.229	0.0691058	0.752103	0.234941	0	0.15614	0.263542	0.194654	1.02145	0.355706	0.197013	1.47329	PF02798,PF00043	PTHR11260	KOG0406	NULL	NULL	AT3G09270.1	GSTU8	glutathione S-transferase TAU 8
Eucgr.H01335	42865m	-2.51416	6.03136	14.3645	0.000150618	0.00304367	1.93498	6.03136	12.6347	0.000378648	0.00265582	-3.92286	6.03136	16.2416	5.57575e-05	0.0040779	3.07203	6.03136	8.68477	0.0032088	0.163365	71.901	238.935	13.8204	5.98278	2.22178	9.05614	92.5031	232.109	47.2103	1.6896	22.4594	69.8339	38.8154	10.9878	PF01679	PTHR21659	KOG1773	NULL	NULL	AT3G05880.1	RCI2A	Low temperature and salt responsive protein family
Eucgr.A01047	23251m	2.00241	9.20096	8.79499	0.0030206	0.0280596	-2.20536	9.20096	31.0669	2.49282e-08	5.62444e-07	1.53586	9.20096	4.36378	0.0367107	0.302588	-2.57239	9.20096	8.66754	0.00323929	0.164563	220.982	122.345	1353.27	103.572	898.412	1281.25	290.728	616.857	506.202	538.901	550.109	485.106	175.031	176.631	PF00504	PTHR21649	NULL	NULL	K08913	AT2G05070.1	LHCB2.2	photosystem II light harvesting complex gene 2.2
Eucgr.F03882	28241m	2.77623	4.18265	10.9628	0.00092957	0.0120457	2.21369	4.18265	20.8249	5.03239e-06	6.14368e-05	3.10684	4.18265	11.4636	0.000709743	0.0251368	-3.06734	4.18265	8.65797	0.00325634	0.165074	0.483741	4.08773	4.21178	30.699	6.85831	0.711411	172.583	30.0551	11.5645	11.6643	2.81053	36.764	46.9829	13.1069	PF00156	NULL	KOG1712	NULL	NULL	AT5G11160.1	APT5	adenine phosphoribosyltransferase 5
Eucgr.A00705	34680m	-1.15464	0.852737	2.01816	0.155428	0.380287	-1.06183	0.852737	3.46359	0.0627338	0.16789	-3.73676	0.852737	9.56855	0.00197939	0.0503327	3.99924	0.852737	8.64038	0.00328792	0.165609	6.69843	2.35726	0.131771	0	0.343499	0.967482	3.50376	2.33474	0.622485	1.78152	2.85799	1.17471	3.51782	0.936842	NULL	PTHR11692	NULL	NULL	NULL	AT2G35040.2	NULL	AICARFT/IMPCHase bienzyme family protein
Eucgr.E00660	31741m	3.4004	4.09734	12.8631	0.00033512	0.00565466	-0.483415	4.09734	0.942331	0.331679	0.534793	3.7668	4.09734	13.2641	0.000270534	0.0124335	-3.36308	4.09734	8.64684	0.00327629	0.165609	1.40247	1.39977	24.9609	6.49595	21.811	3.52412	16.293	12.3351	17.7232	32.8965	17.8024	21.4313	5.51635	34.3277	PF00403	PTHR22814	KOG1603	NULL	NULL	AT1G01490.1	NULL	Heavy metal transport/detoxification superfamily protein
Eucgr.K00167	01335m	2.97936	4.99621	12.5467	0.0003969	0.00644086	2.48538	4.99621	25.9478	3.50774e-07	5.86435e-06	3.42382	4.99621	13.8406	0.000198989	0.0101091	-3.01903	4.99621	8.64194	0.00328512	0.165609	0.752103	3.52412	12.6525	80.6946	12.0346	3.12281	33.8651	196.872	5.72632	7.91445	8.86557	71.7492	181.482	14.5122	PF08263,PF00560,PF07714,PF00069	PTHR23258	KOG1187	NULL	NULL	AT5G61480.1	PXY	Leucine-rich repeat protein kinase family protein
Eucgr.A01283	24550m	2.28804	4.70194	15.944	6.52435e-05	0.00158728	-0.555247	4.70194	2.92993	0.0869514	0.214343	0.689795	4.70194	1.298	0.254578	0.712632	-2.11678	4.70194	8.6185	0.00332766	0.166545	6.77237	7.78614	18.0505	7.83138	31.665	24.9883	149.533	54.6591	42.1359	22.4029	18.893	10.6734	28.0495	16.161	NULL	NULL	NULL	NULL	NULL	AT2G37678.1	FHY1	far-red elongated hypocotyl 1
Eucgr.B00396	03199m	1.42638	4.71637	3.94384	0.0470432	0.185652	-0.01191	4.71637	0.00067512	0.979271	0.990724	2.27685	4.71637	8.11453	0.00439117	0.0839261	-2.72006	4.71637	8.6108	0.00334175	0.166545	19.4406	5.77719	48.0202	27.3848	4.87552	21.3877	66.6798	88.4473	9.00608	8.98707	13.053	15.4106	112.315	15.6136	PF01814,PF05495,PF00097	PTHR21319	KOG1940	NULL	NULL	AT1G74770.1	NULL	zinc ion binding
Eucgr.B01237	49287m	3.56106	2.05254	12.7893	0.000348607	0.00583226	1.73795	2.05254	10.6569	0.00109659	0.00646163	2.74723	2.05254	6.7012	0.00963482	0.138009	-3.54552	2.05254	8.6169	0.00333058	0.166545	0	0.925741	0.729608	4.53525	2.81053	0.527083	15.6025	12.8524	14.1395	1.77311	1.47329	5.03799	6.42684	4.47703	PF00931,PF00560	PTHR23155	KOG4658	NULL	NULL	AT3G14470.1	NULL	NB-ARC domain-containing disease resistance protein
Eucgr.C01912	07976m	1.35144	2.61414	2.43692	0.118509	0.325755	-1.07548	2.61414	3.98429	0.0459264	0.132614	-4.57636	2.61414	12.3123	0.000449989	0.0178657	4.19778	2.61414	8.61955	0.00332574	0.166545	2.62964	3.05404	0	0	13.8387	4.22894	14.997	7.18245	3.6237	13.4311	7.73384	6.84733	3.94025	4.71453	PF01582,PF00931	PTHR22662	NULL	NULL	NULL	AT5G36930.2	NULL	Disease resistance protein (TIR-NBS-LRR class) family
Eucgr.G00745	18992m	4.65153	2.18418	16.6968	4.38553e-05	0.00116053	0.218029	2.18418	0.161468	0.687809	0.826118	3.81588	2.18418	10.2931	0.0013353	0.0387648	-3.88625	2.18418	8.61268	0.00333831	0.166545	0.127252	0	1.38212	4.47703	0.704824	4.25841	26.5439	2.96484	9.99263	3.21027	4.00169	11.8208	13.7016	2.86249	PF07732,PF00394	PTHR11709	NULL	NULL	NULL	AT4G39830.1	NULL	Cupredoxin superfamily protein
Eucgr.E00105	11338m	2.53921	4.29738	9.11622	0.00253354	0.0248406	1.52803	4.29738	9.859	0.00169003	0.00929317	3.33988	4.29738	12.651	0.000375375	0.0155624	-3.08874	4.29738	8.59545	0.00337004	0.167601	1.145	1.93496	14.8884	43.622	15.183	1.75106	16.3625	124.906	10.313	6.96993	2.22178	47.4667	48.2281	30.8544	PF00295	NULL	NULL	NULL	NULL	AT3G61490.1	NULL	Pectin lyase-like superfamily protein
Eucgr.E03246	20471m	2.44348	8.40361	11.6306	0.000648769	0.0092884	-0.126199	8.40361	0.0970666	0.755379	0.867618	2.92867	8.40361	13.5546	0.000231717	0.0111711	-2.62727	8.40361	8.58376	0.00339174	0.168326	40.3316	60.5435	417.19	338.276	394.098	106.339	380.947	698.611	282.64	514.203	165.156	615.207	617.737	430.768	NULL	NULL	NULL	NULL	NULL	AT1G28400.1	NULL	NULL
Eucgr.F00784	31914m	-2.30629	0.386992	8.66514	0.00324355	0.0296297	0.385249	0.386992	0.426167	0.513876	0.70112	-3.64315	0.386992	10.0864	0.0014937	0.0418573	3.85402	0.386992	8.57451	0.00340902	0.168707	1.65854	6.03426	0	0.234941	0.437765	0.355706	1.5761	1.76795	0.686999	0.370296	0.780702	0.790625	2.98026	0.890761	NULL	NULL	NULL	NULL	NULL	NULL	NULL	NULL
Eucgr.F00904	00783m	2.81363	4.02035	16.9648	3.8079e-05	0.00103158	-0.0423503	4.02035	0.0130266	0.909131	0.953871	2.26029	4.02035	9.6869	0.00185586	0.048026	-2.44569	4.02035	8.57201	0.00341371	0.168707	3.68149	2.16328	10.992	6.97969	16.095	5.56028	101.832	22.4842	9.22395	29.5873	9.77674	16.3625	54.7695	16.9428	PF00931,PF00560	PTHR23155	KOG4658	NULL	NULL	AT4G10780.1	NULL	LRR and NB-ARC domains-containing disease resistance protein
Eucgr.E00357	24470m	-3.65113	5.51766	7.06267	0.00787067	0.0556506	4.63274	5.51766	18.4795	1.71743e-05	0.000180735	-8.30765	5.51766	17.6481	2.65783e-05	0.00236037	5.94099	5.51766	8.55626	0.00344336	0.169817	119.193	99.8891	0	4.55804	0.229	0.414635	406.631	418.065	0.177853	0.509006	0.601682	12.2169	92.389	0	PF03330,PF01357	NULL	NULL	NULL	NULL	AT4G17030.1	EXLB1	expansin-like B1
Eucgr.B00551	04505m	2.4112	5.89866	16.7227	4.32609e-05	0.00114697	0.816568	5.89866	5.88558	0.0152654	0.0564342	2.12596	5.89866	11.1019	0.000862376	0.0290198	-2.15168	5.89866	8.55144	0.00345248	0.169913	5.00729	14.3754	27.2559	78.8903	35.885	30.385	74.9463	308.457	57.1474	20.8009	46.1329	135.123	128.143	100.673	PF00069	PTHR11295	KOG0600	NULL	NULL	AT1G18670.1	IBS1	Protein kinase superfamily protein
Eucgr.F03520	00675m	5.1428	3.54757	16.3322	5.31541e-05	0.00134428	0.779265	3.54757	1.69439	0.193024	0.375377	5.57818	3.54757	16.9176	3.90387e-05	0.00312614	-4.26177	3.54757	8.54684	0.00346123	0.169989	0	0.185148	2.33474	15.3843	8.9	0.197656	21.563	21.3783	6.91935	38.2204	1.0313	21.6405	22.5285	29.9767	PF00225,PF06548	PTHR16012	KOG4280	NULL	NULL	AT3G20150.1	NULL	Kinesin motor family protein
Eucgr.A02633	18207m	3.50143	1.94066	7.96011	0.00478195	0.0392509	0.116583	1.94066	0.0323888	0.857177	0.926181	5.25541	1.94066	14.3918	0.000148448	0.00816778	-4.34254	1.94066	8.51864	0.00351527	0.171928	0	0.197013	13.4281	1.51536	1.32596	0.457999	1.45122	4.28238	7.87976	5.7852	2.54503	5.41514	2.66267	10.7386	PF00400	PTHR19919	KOG0290	NULL	K11805	AT3G26640.1	LWD2	Transducin/WD40 repeat-like superfamily protein
Eucgr.I02142	17020m	-2.53911	2.57981	5.46747	0.0193736	0.103708	-4.40029	2.57981	28.3651	1.0046e-07	1.94363e-06	-4.24381	2.57981	7.6862	0.00556448	0.098612	5.03011	2.57981	8.52197	0.00350885	0.171928	1.0305	2.69513	2.67228	0	18.8814	4.96133	0.800337	0.591038	0	14.0182	11.4792	2.3421	0.329427	0.350618	PF00657	PTHR22835:SF27	NULL	NULL	NULL	AT5G40990.1	GLIP1	GDSL lipase 1
Eucgr.G03202	15745m	1.84626	4.61191	6.15323	0.0131172	0.0797396	-1.20033	4.61191	7.86655	0.00503577	0.0229298	2.76482	4.61191	10.6464	0.00110285	0.0343697	-2.83186	4.61191	8.50491	0.00354189	0.172872	12.6223	3.43579	41.3344	19.0041	43.622	2.8193	34.993	19.2053	15.4831	70.6592	11.8196	20.9866	18.3222	14.5856	PF07859	PTHR23024	NULL	NULL	NULL	AT1G68620.1	NULL	alpha/beta-Hydrolases superfamily protein
Eucgr.C03488	30059m	3.27065	3.2516	3.81754	0.0507188	0.194552	-4.20889	3.2516	32.9127	9.6391e-09	2.42239e-07	7.40219	3.2516	17.3368	3.13066e-05	0.00267955	-5.57229	3.2516	8.48206	0.00358667	0.173965	0	0	31.5814	7.59149	2.89761	1.29604	0	0	0.876546	20.2831	9.69298	0.394025	0	1.2595	PF00190,PF07883	NULL	NULL	NULL	NULL	AT5G20630.1	GER3	germin 3
Eucgr.F04121	50318m	4.21303	3.80867	15.4415	8.5101e-05	0.0019748	2.84232	3.80867	24.1958	8.70227e-07	1.32032e-05	3.9548	3.80867	12.2596	0.000462867	0.0181935	-3.62322	3.80867	8.48367	0.00358348	0.173965	0	0.552847	0.890761	33.8446	6.81288	1.60514	4.26847	95.3541	6.62981	1.25302	3.88811	40.1281	57.7815	19.9853	NULL	NULL	NULL	NULL	NULL	AT1G71970.1	NULL	NULL
Eucgr.G01573	10337m	-0.294942	0.602554	0.0995862	0.752327	0.886262	0.308816	0.602554	0.237917	0.625715	0.783985	-3.03485	0.602554	4.79674	0.0285137	0.261787	4.51281	0.602554	8.48905	0.00357291	0.173965	1.05294	0.548196	0	0	0.555445	0.15614	1.58125	1.9284	0.890761	1.3339	2.75818	5.15652	2.29	1.72765	PF01582	NULL	NULL	NULL	NULL	AT1G27170.1	NULL	transmembrane receptors;ATP binding
Eucgr.H01152	19170m	-2.27238	4.71515	15.6245	7.72492e-05	0.00182122	2.35457	4.71515	28.2176	1.08417e-07	2.08561e-06	-2.05327	4.71515	7.2145	0.0072317	0.115663	2.61188	4.71515	8.47848	0.00359373	0.173965	23.4253	84.6153	8.59015	16.0337	0.967482	6.03426	46.8408	39.0387	16.155	3.45967	2.50604	80.9098	172.379	5.53437	PF03105,PF00097	PTHR23327	NULL	NULL	NULL	AT1G02860.1	NLA	SPX (SYG1/Pho81/XPR1) domain-containing protein
Eucgr.F01887	34749m	2.73558	3.17979	2.69211	0.100846	0.297245	-1.53913	3.17979	2.15782	0.141845	0.303104	7.7389	3.17979	13.9495	0.000187783	0.00972401	-6.12428	3.17979	8.4692	0.0036121	0.174254	0.127252	0.150421	2.83334	116.792	0.234941	13.1455	0	0.0658854	0.876546	0.437765	6.13592	9.85063	0.294658	7.67148	PF00249	PTHR11821:SF29	NULL	NULL	NULL	AT1G75250.1	RL6	RAD-like 6
Eucgr.H02200	07204m	-1.44613	2.08172	2.79664	0.0944619	0.286376	-0.223749	2.08172	0.151921	0.696706	0.831809	0.228921	2.08172	0.0506702	0.821901	0.968195	3.63797	2.08172	8.46801	0.00361447	0.174254	2.06261	1.0305	2.98026	1.39977	0.0691058	0.194654	1.75106	0.711411	0.78805	7.22019	6.50004	17.4039	7.33859	6.12734	PF03552	NULL	NULL	NULL	NULL	AT2G21770.1	CESA9	cellulose synthase A9
Eucgr.E02175	53009m	5.00843	1.92464	17.4465	2.95508e-05	0.00084336	0.26461	1.92464	0.231292	0.630567	0.78744	3.97105	1.92464	9.74704	0.00179612	0.047249	-4.07828	1.92464	8.45138	0.00364766	0.17514	0	0	2.29053	1.80505	5.06099	2.33474	6.4027	11.8208	7.21912	1.40965	3.33267	13.8965	2.50364	7.71361	NULL	PTHR11079	NULL	NULL	NULL	AT1G48175.1	emb2191	Cytidine/deoxycytidylate deaminase family protein
Eucgr.F03305	37313m	3.58832	9.02118	15.4084	8.66045e-05	0.00200143	0.745426	9.02118	2.26067	0.132697	0.289152	3.9518	9.02118	16.0404	6.20039e-05	0.00443854	-3.11867	9.02118	8.45254	0.00364533	0.17514	23.2475	58.7843	53.6307	1584.62	406.932	62.8172	419.868	1022.33	324.581	531.148	432.158	1178.62	1930.54	742.759	NULL	NULL	NULL	NULL	NULL	NULL	NULL	NULL
Eucgr.F01599	46785m	4.33283	5.22524	21.3146	3.89753e-06	0.000170443	2.67366	5.22524	29.0301	7.12632e-08	1.42424e-06	4.18281	5.22524	17.7775	2.48308e-05	0.00223707	-3.13147	5.22524	8.43761	0.00367538	0.17595	0.207318	1.75188	3.45967	34.693	7.73384	2.22316	23.2475	50.8285	88.1648	23.3287	3.90351	65.4901	176.536	122.798	PF07716,PF00170	NULL	NULL	NULL	NULL	AT4G34590.1	GBF6	G-box binding factor 6
Eucgr.H01587	05170m	0.940528	4.89012	1.96317	0.161175	0.387485	0.262586	4.89012	0.402935	0.525577	0.710153	2.05534	4.89012	6.80206	0.00910525	0.134347	-2.67996	4.89012	8.43561	0.00367943	0.17595	19.2707	16.3432	25.217	118.31	13.4279	23.8385	92.6699	8.47298	29.7155	24.514	3.36015	44.8792	12.8524	33.5438	PF00069,PF07714	PTHR23258	KOG1187	NULL	NULL	AT5G38280.1	PR5K	PR5-like receptor kinase
Eucgr.K02918	06790m	-1.78108	4.87639	6.33155	0.0118609	0.0743447	-2.36815	4.87639	21.9727	2.76555e-06	3.66408e-05	-2.253	4.87639	5.57961	0.0181707	0.20143	3.22291	4.87639	8.42137	0.00370837	0.176975	89.8011	15.1146	45.5489	2.48067	38.5108	12.1789	7.51093	2.45433	14.2522	30.8575	86.2915	29.3185	1.374	9.53661	PF00854	PTHR11654	KOG1237	NULL	NULL	AT5G62680.1	NULL	Major facilitator superfamily protein
Eucgr.C01020	42826m	-2.67146	3.82287	12.4981	0.000407366	0.00656427	-2.08898	3.82287	15.0152	0.000106646	0.000886452	3.67021	3.82287	15.0652	0.000103858	0.00639854	-3.21202	3.82287	8.40097	0.00375021	0.177183	6.84733	2.16714	155.984	10.6075	0.589316	0.572499	0.414635	0.583961	0.437765	2.45433	0.76351	1.95547	0	0.185148	NULL	PTHR11926	KOG1192	NULL	NULL	AT5G17050.1	UGT78D2	UDP-glucosyl transferase 78D2
Eucgr.E03041	05043m	1.29723	3.25694	2.91832	0.0875789	0.273656	0.0489639	3.25694	0.0108506	0.917037	0.958626	-3.37689	3.25694	11.0494	0.000887151	0.0296844	3.28675	3.25694	8.40852	0.00373467	0.177183	2.11447	7.59108	0.291843	0.266779	12.4912	2.96484	51.8915	12.3434	11.7328	10.8357	12.523	28.8539	3.17887	14.0151	PF01657,PF08693,PF00069,PF07714,PF11883	PTHR23258	KOG1187	NULL	NULL	AT4G05200.1	CRK25	cysteine-rich RLK (RECEPTOR-like protein kinase) 25
Eucgr.F02366	14655m	3.73388	2.51458	4.84794	0.0276791	0.130382	1.01267	2.51458	1.02053	0.312394	0.515045	7.40431	2.51458	13.4671	0.000242784	0.0115166	-6.07953	2.51458	8.40382	0.00374434	0.177183	0	0	14.8901	1.57778	0.915998	0.0691058	17.5188	5.10725	0.0889264	2.41778	0.451262	13.7049	35.1782	0	PF01734	PTHR18958:SF28	KOG0513	NULL	NULL	AT2G26560.1	PLA2A	phospholipase A 2A
Eucgr.H03450	21366m	2.48185	4.38175	16.9185	3.90198e-05	0.00105104	-0.766852	4.38175	5.40285	0.0201039	0.0699329	2.95951	4.38175	19.7217	8.95804e-06	0.00110794	-2.16321	4.38175	8.40676	0.00373829	0.177183	4.20742	2.16328	27.2509	8.15449	14.4404	7.83138	39.6217	22.3281	9.22395	34.6483	43.9224	26.589	42.3577	26.8139	PF04570	NULL	NULL	NULL	NULL	AT3G22550.1	NULL	Protein of unknown function (DUF581)
Eucgr.I00422	49649m	0.906975	4.34562	2.34293	0.125853	0.33629	0.616776	4.34562	2.77471	0.095764	0.229505	3.28254	4.34562	21.0322	4.51624e-06	0.000680311	-2.31051	4.34562	8.40931	0.00373304	0.177183	3.0235	7.8805	56.0544	25.1023	4.27254	5.83949	18.1748	26.6675	11.9656	6.31113	15.1429	51.8951	40.6449	27.7722	PF00847	NULL	NULL	NULL	NULL	AT4G39780.1	NULL	Integrase-type DNA-binding superfamily protein
Eucgr.G00462	18455m	-1.32003	3.93886	6.83554	0.00893614	0.0606605	-0.710352	3.93886	4.23593	0.039577	0.118181	-2.2842	3.93886	11.6844	0.000630271	0.0229944	2.23216	3.93886	8.3871	0.00377893	0.178183	32.8614	12.8537	7.6351	5.8664	17.1295	12.8411	11.3826	23.8385	15.6169	5.95185	19.8109	25.9193	6.58854	13.1482	NULL	PTHR10584	NULL	NULL	NULL	AT1G49350.1	NULL	pfkB-like carbohydrate kinase family protein
Eucgr.F02944	33266m	-0.956633	5.14098	4.67719	0.0305658	0.138792	0.0400329	5.14098	0.0179936	0.893292	0.946458	-1.51522	5.14098	7.23765	0.00713902	0.114511	1.91211	5.14098	8.3574	0.00384121	0.180759	24.3556	85.9088	15.3218	16.1846	25.1386	11.5958	51.015	38.43	43.7724	37.8264	35.359	66.1809	36.4879	45.3543	PF02597	NULL	KOG3474	2.-.-.-	K03635	AT4G10100.1	CNX7	co-factor for nitrate, reductase and xanthine dehydrogenase 7
Eucgr.K01492	22610m	-1.38708	5.58532	6.91402	0.00855223	0.0589179	-1.16502	5.58532	10.4314	0.00123893	0.00716103	-2.33561	5.58532	11.2582	0.000792734	0.0273783	2.30877	5.58532	8.31987	0.00392137	0.184164	123.527	104.162	9.4875	25.5951	52.5554	15.2033	37.1788	53.5532	25.7887	69.8611	48.285	25.3737	46.6574	24.0456	PF00106	PTHR19410	KOG0725	1.1.1.100	K00059	AT3G03980.1	NULL	NAD(P)-binding Rossmann-fold superfamily protein
Eucgr.A02022	12421m	-1.25662	4.81244	6.6877	0.00970803	0.0643832	-0.744782	4.81244	4.97889	0.0256585	0.0845843	-2.33154	4.81244	12.9967	0.000312036	0.0136891	2.1354	4.81244	8.29406	0.00397749	0.186429	67.238	31.1689	25.8889	7.73384	24.4396	31.2281	14.2971	49.7878	25.1958	10.4933	42.7517	25.3406	44.4259	6.35774	PF00903	PTHR11959	KOG0638	1.13.11.27	K00457	AT1G06570.1	PDS1	phytoene desaturation 1
Eucgr.F01017	02730m	-1.05698	0.267958	0.66404	0.415137	0.661136	-0.142078	0.267958	0.0333746	0.855043	0.925357	-1.05659	0.267958	0.418901	0.517486	0.877761	5.45264	0.267958	8.28155	0.004005	0.187271	0	0.300841	0	0	0	0	0.15614	0	0	2.91843	1.3339	4.92532	11.0497	0.915998	PF00931,PF00560	PTHR23155	KOG4658	NULL	NULL	AT4G27220.1	NULL	NB-ARC domain-containing disease resistance protein
Eucgr.H01414	05341m	2.44739	2.0119	3.77021	0.0521731	0.198379	-0.983512	2.0119	2.44283	0.118063	0.266312	6.027	2.0119	17.2491	3.27851e-05	0.00276601	-4.4467	2.0119	8.27869	0.00401131	0.187271	0	0.15614	9.15942	20.8833	0.85651	1.05186	0.381755	0.752103	1.09639	7.07179	2.1755	3.93903	0.778614	2.18882	PF00916,PF01740	PTHR11814	KOG0236	NULL	NULL	AT3G51895.1	SULTR3;1	sulfate transporter 3;1
Eucgr.A02197	06077m	-2.22969	4.48848	10.6914	0.00107637	0.0133968	-0.500644	4.48848	0.946059	0.330724	0.533728	-4.28731	4.48848	17.4853	2.89536e-05	0.00252387	3.12036	4.48848	8.27078	0.00402882	0.187348	66.7873	118.747	3.55781	2.27902	6.98448	5.80489	64.041	21.7423	19.6527	4.58106	18.953	3.13255	2.03663	12.4912	PF07690,PF00854	PTHR11654	KOG1237	NULL	NULL	AT1G68570.1	NULL	Major facilitator superfamily protein
Eucgr.B02381	34164m	5.71538	3.29374	20.2909	6.65151e-06	0.000266202	2.02447	3.29374	11.5947	0.000661389	0.00423759	3.79969	3.29374	8.54156	0.00347129	0.0718688	-4.12633	3.29374	8.27274	0.00402446	0.187348	0	0.197013	0.936842	3.1625	6.62981	0.343499	9.53661	110.758	2.91843	5.25928	1.78152	34.4463	20.4399	15.1822	NULL	NULL	NULL	NULL	NULL	AT5G59305.1	NULL	NULL
Eucgr.K02682	23254m	0.40838	3.53379	0.135272	0.713027	0.863911	3.29642	3.53379	13.059	0.000301838	0.00217587	3.07413	3.53379	5.07721	0.0242424	0.238417	-4.50872	3.53379	8.25505	0.00406389	0.188608	1.80505	7.20487	33.8697	4.37765	0.370296	0.624561	20.0292	10.8692	68.2069	0.177853	0.985063	11.7863	0.457999	7.73985	PF03083,PF04193	PTHR10791	KOG1623	NULL	NULL	AT5G23660.1	MTN3	homolog of Medicago truncatula MTN3
Eucgr.F03669	01009m	3.18187	3.40334	11.7127	0.000620756	0.00899639	1.66671	3.40334	10.6837	0.00108084	0.00638478	3.4582	3.40334	11.7907	0.000595269	0.0221101	-3.23572	3.40334	8.23913	0.00409967	0.189895	0.254503	1.80505	2.4187	29.782	2.58435	1.85148	85.5649	4.54609	7.36299	5.69094	2.93457	74.6678	30.9391	3.32049	PF08263,PF00560,PF00069,PF07714	PTHR23258	KOG1187	NULL	NULL	AT5G56040.2	NULL	Leucine-rich receptor-like protein kinase family protein
Eucgr.B01448	11984m	2.70121	4.42201	13.8814	0.000194712	0.00371241	-1.38595	4.42201	11.177	0.000828191	0.00511888	1.56452	4.42201	4.41623	0.0355985	0.297996	-2.53387	4.42201	8.21698	0.00415002	0.190361	5.95185	2.77722	31.0813	4.89095	25.7632	8.5651	80.6422	42.2475	34.2959	57.9217	14.5856	15.801	5.52847	15.7669	PF02458	NULL	NULL	NULL	NULL	AT5G17540.1	NULL	HXXXD-type acyl-transferase family protein
Eucgr.B01756	54792m	3.90814	1.09909	8.64819	0.00327386	0.0298488	-0.70145	1.09909	1.22716	0.26796	0.466643	4.56336	1.09909	10.2588	0.00136035	0.0391898	-4.50945	1.09909	8.22521	0.00413125	0.190361	0	0	6.61822	2.33474	3.51782	0.15614	2.04245	4.55804	1.52702	1.51175	3.94025	2.20994	1.2595	1.24391	PF01582,PF00931,PF00560	PTHR23155	KOG4658	NULL	NULL	AT5G36930.2	NULL	Disease resistance protein (TIR-NBS-LRR class) family
Eucgr.E00847	09812m	5.0903	5.41859	16.9776	3.78244e-05	0.00102586	0.0985499	5.41859	0.0261428	0.871552	0.934066	5.28714	5.41859	16.5704	4.6877e-05	0.00366681	-3.92992	5.41859	8.22099	0.00414086	0.190361	0.0658854	1.57778	5.30384	57.5934	44.0291	2.25631	18.0905	98.1286	19.8298	75.4636	7.59149	76.317	109.468	61.4679	PF00505	PTHR13711	KOG0381	NULL	NULL	AT4G11080.1	NULL	HMG (high mobility group) box protein
Eucgr.G00248	03997m	0.432413	2.52483	0.303937	0.581425	0.786115	-0.902011	2.52483	3.0938	0.0785912	0.198782	-4.48456	2.52483	14.7509	0.000122687	0.00713849	3.66813	2.52483	8.22038	0.00414225	0.190361	7.51378	4.00749	0.175309	0.127252	4.14635	12.4578	20.2831	3.0235	9.25959	3.76051	4.15063	10.3683	2.3421	2.04245	PF00931,PF00560	NULL	KOG4658	NULL	NULL	AT1G12280.1	NULL	LRR and NB-ARC domains-containing disease resistance protein
Eucgr.G00800	37444m	3.49794	1.84334	11.1756	0.000828795	0.0110614	1.09901	1.84334	4.04841	0.044213	0.12861	3.05394	1.84334	7.34534	0.00672367	0.110917	-3.62904	1.84334	8.22423	0.00413347	0.190361	0.294658	0.1145	1.05186	6.61708	1.1748	2.9198	13.7166	5.24666	9.65362	1.65463	0.62651	12.0346	6.24561	2.2401	NULL	NULL	NULL	NULL	NULL	NULL	NULL	NULL
Eucgr.D01325	28019m	1.44597	3.20822	3.50558	0.0611626	0.219548	3.21181	3.20822	39.3774	3.49322e-10	1.30364e-08	2.29378	3.20822	6.86336	0.00879811	0.13171	-2.94079	3.20822	8.21327	0.00415852	0.190381	0.291843	4.44632	3.14752	41.8456	2.95519	1.17863	21.068	6.97969	34.259	0.461198	0.350618	23.1598	32.3404	2.89761	PF04520	NULL	NULL	NULL	NULL	AT4G04630.1	NULL	Protein of unknown function, DUF584
Eucgr.K02983	22081m	2.59753	7.16446	18.3248	1.86265e-05	0.000600099	-2.04829	7.16446	35.9594	2.01467e-09	6.10944e-08	1.08761	7.16446	3.02528	0.0819763	0.44641	-2.12132	7.16446	8.19051	0.00421101	0.192411	101.124	6.31377	190.147	44.3438	227.944	445.818	175.643	64.4066	249.741	60.0875	203.534	93.7844	132.821	28.5845	PF00504	PTHR21649	NULL	NULL	K08915	AT3G08940.2	LHCB4.2	light harvesting complex photosystem II
Eucgr.G01341	49920m	1.43508	5.22735	0.911207	0.339794	0.59415	5.97651	5.22735	35.8699	2.10942e-09	6.33981e-08	4.49514	5.22735	6.95216	0.00837182	0.12751	-5.60473	5.22735	8.18588	0.00422177	0.19253	0.177853	2.36415	0.624561	204.113	0.147329	0	31.9269	130.223	0.437765	0	0.127252	16.2454	29.3677	0	PF04450	NULL	NULL	NULL	NULL	AT2G15220.1	NULL	Plant basic secretory protein (BSP) family protein
Eucgr.D02651	04074m	3.30491	5.16252	26.1993	3.07929e-07	2.01502e-05	-0.119939	5.16252	0.113073	0.736672	0.856165	0.834984	5.16252	1.66069	0.19751	0.650627	-2.19385	5.16252	8.18033	0.00423471	0.192749	10.3432	4.1993	13.8545	3.10976	45.2766	25.217	243.655	85.0965	40.7831	23.7477	16.4891	25.2551	117.42	24.162	PF00249	NULL	NULL	NULL	K12133	AT1G01060.4	LHY	Homeodomain-like superfamily protein
Eucgr.H01911	29650m	0.482705	2.89207	0.375102	0.540236	0.756073	-0.0869389	2.89207	0.028003	0.867102	0.931451	-2.83078	2.89207	7.52753	0.00607632	0.104015	3.36114	2.89207	8.17098	0.0042566	0.193372	2.95519	8.1031	0.0658854	1.40247	5.61049	2.21139	11.6792	11.8196	7.46982	5.21732	20.758	8.30126	15.1822	8.9	NULL	NULL	NULL	NULL	NULL	NULL	NULL	NULL
Eucgr.E01119	16591m	-2.11972	5.13961	12.0441	0.000519568	0.00794417	-1.39563	5.13961	10.5978	0.00113225	0.00663701	-2.8118	5.13961	12.3498	0.000441029	0.0176298	2.59123	5.13961	8.16336	0.00427451	0.193813	40.0119	70.5607	17.7135	17.8024	62.0247	36.2246	11.6617	27.6989	17.688	25.7887	59.4978	25.9299	13.3965	4.6992	PF08240,PF00107	PTHR11695	KOG0023	NULL	NULL	AT1G72680.1	CAD1	cinnamyl-alcohol dehydrogenase
Eucgr.D00040	23834m	4.05361	4.40774	15.4069	8.66723e-05	0.00200143	-2.77483	4.40774	27.8677	1.29898e-07	2.44508e-06	3.09445	4.40774	8.40093	0.00375029	0.0762418	-3.4584	4.40774	8.13416	0.00434389	0.196582	2.96237	0.624561	21.2534	4.7283	40.4536	8.23953	9.67112	9.17565	8.61452	58.7843	4.12199	8.77644	6.42357	8.60937	PF00249	PTHR10641	NULL	NULL	NULL	AT4G21440.1	MYB102	MYB-like 102
Eucgr.A00492	25275m	4.08314	3.83248	20.3174	6.56012e-06	0.000264003	-0.342658	3.83248	0.576331	0.447754	0.645942	3.4522	3.83248	13.2931	0.00026638	0.0123352	-2.99999	3.83248	8.12601	0.00436346	0.19709	1.97013	0.147329	3.09661	15.9531	15.343	2.83334	21.8012	36.7722	8.18123	26.5956	5.56556	17.7772	43.5098	24.8263	NULL	PTHR13286	NULL	NULL	NULL	AT1G19330.2	NULL	NULL
Eucgr.F04341	20932m	-1.60231	6.08663	6.79424	0.00914526	0.0614822	-1.84927	6.08663	18.6309	1.58625e-05	0.000168869	-2.63956	6.08663	10.45	0.0012265	0.0368045	2.63939	6.08663	8.09929	0.00442825	0.198876	115.055	152.044	18.6456	21.7383	60.9139	42.5692	44.965	21.8882	40.8172	62.6078	162.605	27.6448	18.5148	33.2579	PF02365	NULL	NULL	NULL	NULL	AT1G01720.1	ATAF1	NAC (No Apical Meristem) domain transcriptional regulator superfamily protein
Eucgr.H02194	22090m	0.888704	2.32752	1.33972	0.247084	0.495921	0.345704	2.32752	0.471745	0.492186	0.684114	-3.44692	2.32752	9.90013	0.00165267	0.0450301	3.46687	2.32752	8.10242	0.00442063	0.198876	3.06435	1.86745	0.370296	0	4.7283	3.38857	15.2285	5.11383	9.34337	1.91068	3.8568	8.1441	20.758	3.994	PF02798,PF00043	PTHR11260	KOG4420	NULL	NULL	AT1G77290.1	NULL	Glutathione S-transferase family protein
Eucgr.H02734	16133m	3.71708	3.6336	24.0858	9.21387e-07	5.0826e-05	1.29002	3.6336	10.3808	0.00127335	0.00732776	2.02738	3.6336	6.63257	0.0100131	0.141038	-2.56748	3.6336	8.10234	0.00442083	0.198876	0.194654	2.62659	1.48796	11.4792	3.46813	15.17	59.8156	24.9609	13.6138	3.90351	3.88724	41.0224	37.1575	11.7328	PF00646	NULL	NULL	NULL	NULL	AT3G06240.1	NULL	F-box family protein
Eucgr.K03116	20125m	-0.376806	5.0873	0.40531	0.52436	0.745035	-2.11865	5.0873	26.0974	3.24629e-07	5.48156e-06	-0.868511	5.0873	1.35256	0.24483	0.70384	2.47865	5.0873	8.09375	0.00444183	0.199107	83.6225	5.85357	11.221	4.97562	47.9842	19.1086	19.996	14.8333	1.58125	82.7278	52.9695	52.1109	112.888	19.0054	PF00702	PTHR19288	KOG3109	NULL	NULL	AT5G02230.1	NULL	Haloacid dehalogenase-like hydrolase (HAD) superfamily protein
Eucgr.G03393	48008m	5.55297	5.75778	21.726	3.14505e-06	0.000140711	2.82783	5.75778	21.6602	3.2547e-06	4.23379e-05	4.90513	5.75778	15.8534	6.84449e-05	0.00478365	-3.7237	5.75778	8.08544	0.00446224	0.199643	0.175309	0.76351	1.2595	36.4188	15.6437	1.80122	38.5108	211.414	5.46849	25.8889	8.02569	100.042	1035.7	45.672	PF08263,PF00560	PTHR23258	NULL	NULL	NULL	AT3G12610.1	DRT100	Leucine-rich repeat (LRR) family protein
Eucgr.G02431	23212m	-2.4331	0.289087	4.11915	0.0424004	0.173741	-0.470279	0.289087	0.297094	0.58571	0.75557	-4.66215	0.289087	7.61804	0.00577872	0.10054	5.37247	0.289087	8.08067	0.004474	0.199791	9.64201	0.127252	0	0	0.150421	0.234941	1.48119	1.24912	0.263542	0.194654	1.16737	0.266779	6.3044	0.589316	NULL	PTHR11054	KOG3147	3.1.1.31	K01057	AT1G13700.1	PGL1	6-phosphogluconolactonase 1
Eucgr.D00376	17827m	4.47566	1.52861	12.007	0.000530021	0.00804671	0.0541706	1.52861	0.00781613	0.929552	0.964628	4.33679	1.52861	9.8446	0.00170331	0.0459856	-4.31039	1.52861	8.06785	0.00450574	0.200829	0	0	0.355706	8.07752	1.44948	3.8568	2.54503	5.71598	1.95784	3.38857	1.374	4.83741	5.25565	2.77251	PF00752	PTHR11081	NULL	NULL	NULL	AT1G29630.2	NULL	5\'-3\' exonuclease family protein
Eucgr.C04130	12815m	1.97586	4.55884	8.57029	0.00341692	0.0307966	-1.47564	4.55884	13.4408	0.000246205	0.00182234	-3.70287	4.55884	18.4518	1.74258e-05	0.00171598	2.69037	4.55884	8.05712	0.00453251	0.201641	28.926	2.92679	0.801498	0.207318	27.6774	35.3978	81.2801	22.1719	19.4362	17.9081	35.7508	19.5638	17.1401	15.3222	PF10609	PTHR23264	KOG3022	NULL	NULL	AT3G24430.1	HCF101	ATP binding
Eucgr.E01287	15051m	0.408781	2.56622	0.277555	0.598308	0.79771	0.613868	2.56622	1.42459	0.232649	0.42564	-3.33171	2.56622	9.76135	0.00178219	0.0471394	3.38753	2.56622	8.04622	0.00455987	0.202097	5.4503	5.69094	0	1.11089	4.7131	2.75818	11.4917	13.282	2.83334	5.77719	0.988281	17.3556	19.8513	9.17565	PF03931,PF01466,PF04601	PTHR11165	KOG1724	NULL	NULL	AT1G75950.1	SKP1	S phase kinase-associated protein 1
Eucgr.H03470	06544m	1.65728	5.08179	11.1838	0.000825133	0.01102	0.0316696	5.08179	0.011984	0.912829	0.956445	2.13043	5.08179	14.513	0.000139199	0.00781067	-1.82175	5.08179	8.04633	0.00455958	0.202097	14.3819	9.57639	15.8125	72.0521	19.465	12.2317	94.6016	52.9695	21.6091	23.9233	36.7026	38.9219	121.642	42.1579	PF00023	PTHR18958	KOG4412	NULL	NULL	AT4G03500.1	NULL	Ankyrin repeat family protein
Eucgr.C04266	03391m	-2.12368	7.29979	11.8295	0.000582994	0.00862371	0.475711	7.29979	1.19096	0.275137	0.474905	-4.24324	7.29979	23.1754	1.47879e-06	0.000281721	2.65412	7.29979	8.0114	0.00464838	0.205634	188.457	956.678	11.45	25.9838	98.8263	48.0063	193.48	205.637	129.531	88.9567	13.2789	31.5689	83.1393	55.985	PF05691	NULL	NULL	NULL	NULL	AT5G20250.4	DIN10	Raffinose synthase family protein
Eucgr.F02898	30845m	5.41027	5.26464	39.1688	3.88698e-10	6.20419e-08	-1.78418	5.26464	19.3066	1.11321e-05	0.000123462	0.487482	5.26464	0.355352	0.551099	0.890525	-2.70026	5.26464	8.00464	0.00466576	0.205793	3.74737	0.395312	5.51635	1.76795	61.5335	142.649	102.436	35.7894	82.7613	16.8315	17.9675	42.2398	2.91843	4.89095	PF04969,PF00011	PTHR11527	NULL	NULL	NULL	AT5G37670.1	NULL	HSP20-like chaperones superfamily protein
Eucgr.I02694	03642m	1.40773	4.4925	6.59241	0.0102415	0.0667221	-1.0064	4.4925	9.6758	0.00186711	0.0101162	1.88547	4.4925	9.21277	0.00240333	0.057425	-2.04554	4.4925	8.00323	0.0046694	0.205793	16.3535	3.54949	43.1261	28.6316	10.7805	32.3125	48.0082	14.0504	29.7489	30.6858	12.2169	33.1415	34.1947	6.85208	PF00350	PTHR11566	KOG0446	NULL	NULL	AT3G19720.1	ARC5	P-loop containing nucleoside triphosphate hydrolases superfamily protein
Eucgr.B02200	36956m	2.78566	4.90552	18.5985	1.61346e-05	0.000537178	-2.04196	4.90552	33.6502	6.59671e-09	1.73149e-07	2.36554	4.90552	11.6829	0.000630757	0.0229944	-2.23428	4.90552	7.99105	0.00470091	0.206796	9.92733	2.33474	16.5242	20.3663	40.7283	71.5156	15.6169	14.7705	9.32929	47.1544	22.5328	58.5533	21.3783	15.0421	NULL	NULL	NULL	NULL	NULL	AT1G48330.1	NULL	NULL
Eucgr.F00117	34766m	-0.249549	5.31576	0.262637	0.608314	0.803433	1.08086	5.31576	10.5446	0.00116527	0.00680353	-3.48218	5.31576	27.7838	1.35656e-07	4.34851e-05	2.04879	5.31576	7.98567	0.00471489	0.207026	31.8231	86.7908	3.68149	8.52586	13.683	33.6751	98.3511	73.2753	175.735	14.4404	5.40365	49.6197	71.3561	10.7393	NULL	NULL	NULL	NULL	NULL	AT5G43150.1	NULL	NULL
Eucgr.B02605	03112m	-1.94386	1.37968	4.87255	0.0272871	0.129217	-1.67762	1.37968	7.16341	0.00744058	0.0316312	-3.0745	1.37968	6.20447	0.0127428	0.163867	3.98915	1.37968	7.97675	0.0047382	0.207663	2.48067	3.73491	2.22178	0	3.34921	1.76795	0.686999	0.483741	2.33584	2.04245	6.31113	3.18129	1.50421	0.939765	PF01453,PF00069,PF07714	PTHR23258	KOG1187	NULL	NULL	AT5G60900.1	RLK1	receptor-like protein kinase 1
Eucgr.E02391	03502m	4.66994	3.25758	14.7175	0.000124885	0.00263439	-0.0438115	3.25758	0.00574167	0.939599	0.96988	5.04177	3.25758	14.8112	0.00011883	0.00703537	-4.01974	3.25758	7.95842	0.00478642	0.209388	0.131771	0	2.65192	14.5415	8.90761	0.902523	4.62051	25.5505	7.80702	13.061	3.30911	24.3689	14.3171	18.7162	PF00493	PTHR11630	KOG0479	NULL	K02541	AT5G46280.1	MCM3	Minichromosome maintenance (MCM2/3/5) family protein
Eucgr.G00715	13306m	4.74524	3.09049	23.7776	1.08135e-06	5.84548e-05	0.654356	3.09049	1.95112	0.162466	0.333646	3.34282	3.09049	10.9271	0.000947689	0.030879	-3.17716	3.09049	7.9445	0.00482337	0.210615	0.145922	0.177853	3.51782	5.15263	5.12233	3.83055	39.2734	6.42684	19.66	4.28255	9.81732	14.3794	29.7833	6.03016	NULL	NULL	NULL	NULL	NULL	AT4G26090.1	RPS2	NB-ARC domain-containing disease resistance protein
Eucgr.D02381	10699m	1.59902	5.69961	6.93184	0.00846745	0.0585044	0.997849	5.69961	7.28443	0.00695546	0.0299179	2.55188	5.69961	13.6178	0.000224048	0.0108833	-2.22085	5.69961	7.9358	0.00484662	0.211239	4.27254	22.7855	33.1334	166.445	17.0691	27.4462	57.0553	53.4448	103.432	35.1984	19.97	105.534	224.998	22.5987	NULL	PTHR13683	KOG1339	NULL	NULL	AT1G01300.1	NULL	Eukaryotic aspartyl protease family protein
Eucgr.C02649	02365m	-0.271071	1.6803	0.0878166	0.766972	0.894297	0.722056	1.6803	1.2587	0.261898	0.459996	-4.08784	1.6803	9.19136	0.0024316	0.0577228	4.2147	1.6803	7.92167	0.00488462	0.212504	5.12233	3.24124	0.0658854	0	1.7175	0.138212	26.4729	4.81541	1.06712	2.29053	1.05294	2.34941	11.6643	7.65087	PF01582,PF00560	PTHR23155	NULL	NULL	NULL	AT4G16890.1	SNC1	disease resistance protein (TIR-NBS-LRR class), putative
Eucgr.E03684	20755m	-3.51895	2.43592	14.8444	0.000116754	0.00251994	-2.73801	2.43592	17.7182	2.5617e-05	0.000256419	-3.71538	2.43592	9.18976	0.00243373	0.0577228	3.90969	2.43592	7.88464	0.00498565	0.2165	18.1028	18.9698	1.33133	1.66633	3.73491	9.65362	1.17863	0.343499	0.414635	8.58772	2.30599	3.50618	1.52702	0	PF00067	PTHR19383	NULL	NULL	NULL	AT2G45550.1	CYP76C4	cytochrome P450, family 76, subfamily C, polypeptide 4
Eucgr.F03192	01766m	4.42357	3.63839	15.817	6.97717e-05	0.00168059	0.305313	3.63839	0.30871	0.578473	0.750179	4.72302	3.63839	15.7146	7.3652e-05	0.00507254	-3.61934	3.63839	7.87292	0.00501806	0.216604	0.175309	0.381755	1.9465	11.8862	13.3874	0.783138	19.2554	29.1982	2.10833	43.4077	3.3562	20.7198	55.1635	18.1215	PF00225	PTHR16012	KOG0239	NULL	K10406	AT1G72250.2	NULL	Di-glucose binding protein with Kinesin motor domain
Eucgr.G03386	10719m	-2.89512	3.4459	20.145	7.17871e-06	0.000280216	-0.800044	3.4459	3.15302	0.0757864	0.193525	-1.88614	3.4459	4.99308	0.0254488	0.245283	2.80996	3.4459	7.87631	0.00500865	0.216604	39.9262	21.984	12.9729	6.99884	2.83334	1.36258	8.46345	1.60067	9.85063	10.0782	6.96993	13.1455	9.99298	2.76719	NULL	PTHR11926	KOG1192	NULL	NULL	AT1G22400.1	UGT85A1	UDP-Glycosyltransferase superfamily protein
Eucgr.H05003	22096m	4.90732	2.87234	16.5999	4.61525e-05	0.00120471	1.82608	2.87234	10.126	0.00146192	0.00822459	4.30673	2.87234	11.64	0.000645471	0.0233864	-3.89751	2.87234	7.8792	0.00500065	0.216604	0	0.0658854	1.77311	10.1657	3.8568	0.76351	7.82187	21.3797	10.5534	4.80899	0.483741	30.366	27.871	9.4262	PF03330,PF01357	NULL	NULL	NULL	NULL	AT4G38210.1	EXPA20	expansin A20
Eucgr.K01781	04702m	5.41128	2.64706	24.0824	9.23013e-07	5.0826e-05	-0.689282	2.64706	1.87276	0.171159	0.345234	3.3721	2.64706	8.57821	0.00340209	0.0710589	-3.5678	2.64706	7.87052	0.00502473	0.216604	0.127252	0	1.86586	0.973268	4.38557	9.07226	22.0158	4.48021	10.8692	4.96133	5.33558	18.9132	15.1749	4.80899	PF11721,PF00069,PF07714	PTHR23258	KOG1187	NULL	NULL	AT3G14840.2	NULL	Leucine-rich repeat transmembrane protein kinase
Eucgr.A02624	09301m	4.24241	2.394	9.21317	0.00240281	0.0239399	0.764105	2.394	1.0175	0.313113	0.515734	5.99975	2.394	15.0554	0.000104402	0.00639854	-4.6335	2.394	7.86329	0.00504485	0.216681	0	0	15.7778	0.890761	0.760164	0.583961	6.42055	8.0923	2.56116	3.76051	1.40965	11.6643	51.5263	2.83307	PF05577	PTHR11010	KOG2183	NULL	NULL	AT2G24280.1	NULL	alpha/beta-Hydrolases superfamily protein
Eucgr.C01931	20131m	-0.0918231	2.20762	0.00377703	0.950995	0.979864	-1.40537	2.20762	2.77793	0.0955717	0.229184	-0.044471	2.20762	0.000559545	0.981128	0.996706	6.40416	2.20762	7.86401	0.00504285	0.216681	0	0	0	0	0	0	0	0	0	9.16271	25.5505	22.4842	0.197656	6.83706	PF02893	NULL	NULL	NULL	NULL	AT1G28200.1	FIP1	FH interacting protein 1
Eucgr.F02480	38067m	3.48062	2.79293	11.6895	0.000628535	0.00907298	-1.08853	2.79293	4.37261	0.0365209	0.111091	3.65411	2.79293	11.1404	0.000844655	0.0287511	-3.42278	2.79293	7.85918	0.00505633	0.21678	1.0305	0	7.25334	8.42355	17.3242	2.0429	5.0688	15.564	5.89316	7.98801	6.29504	15.7702	5.27083	5.25928	NULL	NULL	NULL	NULL	NULL	AT5G16030.1	NULL	NULL
Eucgr.K02288	11607m	-0.609943	4.54049	1.1095	0.29219	0.546311	-0.916024	4.54049	5.60287	0.0179311	0.0640631	-3.72259	4.54049	21.7977	3.02958e-06	0.000514876	2.44678	4.54049	7.85456	0.00506927	0.216941	35.9384	47.8466	3.32049	1.52033	20.0059	31.1689	45.3613	35.1316	13.9018	9.14872	26.7036	8.80371	30.537	7.95577	PF12146,PF00561	PTHR11614	KOG1455	NULL	NULL	AT1G73480.1	NULL	alpha/beta-Hydrolases superfamily protein
Eucgr.A00027	29699m	-3.08053	0.793708	12.4823	0.000410822	0.00661497	-0.955072	0.793708	2.12055	0.145335	0.308523	-4.59452	0.793708	11.9613	0.000543183	0.0206296	4.20234	0.793708	7.84713	0.00509014	0.217048	8.74386	3.1625	0.591038	0	1.75309	0.509006	0.752103	0.234941	1.48119	0.457999	0.207318	2.33584	0.145922	0.266779	PF01535	PTHR10483	NULL	NULL	NULL	AT1G74750.1	NULL	Pentatricopeptide repeat (PPR) superfamily protein
Eucgr.I01719	18434m	-2.86752	5.07588	37.2513	1.03843e-09	1.47777e-07	-0.0116921	5.07588	0.0012628	0.971652	0.986647	-1.59168	5.07588	6.69424	0.00967251	0.138306	2.02189	5.07588	7.84758	0.00508888	0.217048	109.055	98.0742	10.1586	76.4989	9.78922	9.25741	24.2017	10.4758	24.8939	15.7595	10.3155	57.3307	45.0827	13.74	PF00227	PTHR11599	KOG0173	NULL	NULL	AT5G40580.1	PBB2	20S proteasome beta subunit PBB2
Eucgr.F01666	28947m	-5.11389	7.05564	54.5158	1.542e-13	5.20381e-11	-1.01464	7.05564	4.04258	0.0443658	0.128975	3.48637	7.05564	14.9086	0.000112844	0.00672406	-2.84975	7.05564	7.84037	0.00510922	0.217468	101.179	16.4713	1925.21	213.774	0.350618	1.14526	3.15883	1.17471	2.77722	0.229	2.76423	2.14119	2.48067	2.04531	PF00160	PTHR11071	KOG0865	5.2.1.8	K01802	AT2G16600.1	ROC3	rotamase CYP 3
Eucgr.K00087	09281m	1.61287	5.34273	5.03357	0.0248607	0.121869	-0.240535	5.34273	0.292559	0.588586	0.757754	3.41099	5.34273	15.4732	8.36827e-05	0.005476	-2.68636	5.34273	7.82568	0.00515091	0.218849	3.75547	10.6939	161.031	25.7624	21.251	12.9362	13.7049	37.2148	71.2	15.4106	48.0794	51.6562	18.141	121.557	PF00501	PTHR11968	KOG1176	6.2.1.12	K01904	AT1G65060.1	4CL3	4-coumarate:CoA ligase 3
Eucgr.H02033	04845m	0.71521	4.50195	1.57623	0.209305	0.452807	0.154293	4.50195	0.18789	0.664678	0.810787	2.09496	4.50195	9.77489	0.00176911	0.0469569	-2.17221	4.50195	7.80789	0.00520185	0.220616	12.6952	6.4027	62.5801	58.8649	14.973	11.7863	33.8919	15.687	46.3276	7.77448	14.2	43.9018	13.6883	12.3736	PF00560	PTHR23155	NULL	NULL	NULL	AT5G17680.1	NULL	disease resistance protein (TIR-NBS-LRR class), putative
Eucgr.H02660	30944m	-3.86399	1.86269	19.2271	1.16055e-05	0.000410414	-0.963399	1.86269	2.27369	0.131586	0.287553	-3.63117	1.86269	8.84487	0.00293914	0.0647075	3.8753	1.86269	7.79422	0.00524137	0.221894	11.4846	23.3474	0.783138	1.85148	0.889264	1.37909	0.736645	0.801498	1.03659	0.624561	2.10833	1.22716	0.509006	1.20336	NULL	NULL	NULL	NULL	NULL	NULL	NULL	NULL
Eucgr.A01642	21147m	-2.00758	3.95329	4.88539	0.027085	0.128686	1.00692	3.95329	2.29904	0.129454	0.284342	4.88312	3.95329	16.3441	5.28214e-05	0.00396262	-3.63386	3.95329	7.78795	0.00525958	0.221987	1.79675	3.50376	115.523	44.0123	0.145922	0.0889264	0.197013	5.89316	0.801498	0.925741	0.780702	0.395312	20.6865	2.03603	PF00194	PTHR18952	KOG0382	NULL	NULL	AT1G08080.1	ACA7	alpha carbonic anhydrase 7
Eucgr.J01082	05921m	2.32131	4.24127	8.05441	0.0045393	0.0378644	2.97565	4.24127	36.4429	1.57208e-09	4.89291e-08	3.73667	4.24127	16.994	3.74989e-05	0.00304484	-2.79193	4.24127	7.787	0.00526236	0.221987	0.345529	3.30911	9.62692	20.4399	1.75106	0.444632	50.8293	72.0439	11.1065	6.85048	1.40526	20.1609	194.418	28.3771	PF00651,PF03000	NULL	NULL	NULL	NULL	AT5G03250.1	NULL	Phototropic-responsive NPH3 family protein
Eucgr.C03763	23247m	2.8438	2.49386	8.64486	0.00327985	0.0298919	1.0223	2.49386	3.61802	0.0571568	0.156502	2.9985	2.49386	8.1232	0.00437023	0.0838237	-3.36119	2.49386	7.78062	0.00528095	0.222374	0.350618	1.14526	1.832	7.46343	3.91093	1.17471	23.5138	5.93333	8.16979	5.06099	3.21027	6.04699	6.3044	8.25042	NULL	PTHR23079	NULL	NULL	NULL	AT2G19930.1	NULL	RNA-dependent RNA polymerase family protein
Eucgr.E03836	20175m	3.58759	5.85886	24.6113	7.01383e-07	4.07095e-05	-0.883033	5.85886	5.56612	0.0183113	0.0650673	2.66852	5.85886	12.8823	0.000331709	0.0142472	-2.36744	5.85886	7.76984	0.00531256	0.223307	4.25841	6.40175	25.4329	40.3876	63.8429	39.7952	42.8838	60.9203	35.946	109.023	42.5939	39.5976	125.162	94.1194	PF00348	PTHR11525	KOG0711	2.5.1.1,2.5.1.10	K00787	AT5G47770.1	FPS1	farnesyl diphosphate synthase 1
Eucgr.A02895	00769m	3.80328	3.49469	11.2123	0.000812562	0.0109063	0.124464	3.49469	0.0433533	0.835061	0.915093	4.56193	3.49469	13.4822	0.000240842	0.0114937	-3.77234	3.49469	7.75845	0.00534618	0.224321	0.0783138	1.11089	2.0429	20.6309	14.8333	0.592968	13.1482	19.4695	8.12271	40.7816	3.83055	19.694	8.91465	17.1295	PF02463,PF04508,PF06470	PTHR18937	KOG0933	NULL	K06674	AT5G62410.1	SMC2	structural maintenance of chromosomes 2
Eucgr.A00649	29474m	0.389901	4.37999	0.456232	0.49939	0.726735	-0.306605	4.37999	0.692514	0.40531	0.60803	-1.53142	4.37999	4.79743	0.0285022	0.261787	2.27273	4.37999	7.72702	0.00544006	0.225203	21.8596	4.28255	6.89544	5.15652	15.2519	17.4335	54.9035	10.1025	22.0326	16.488	12.9919	147.742	35.7508	11.8272	NULL	NULL	NULL	NULL	NULL	NULL	NULL	NULL
Eucgr.B03773	12803m	-1.61784	6.22284	13.3169	0.000263028	0.00472151	-0.401843	6.22284	1.75593	0.185133	0.364334	-1.72023	6.22284	8.94276	0.00278571	0.0626587	1.86757	6.22284	7.74206	0.00539491	0.225203	96.4562	167.42	55.985	42.0214	44.7926	50.09	68.2896	92.9444	53.8684	24.187	78.64	113.381	85.3693	59.6948	PF00069,PF07714,PF03822	PTHR22982	KOG0583	NULL	NULL	AT2G26980.4	CIPK3	CBL-interacting protein kinase 3
Eucgr.D01339	08843m	3.65806	3.93608	19.7142	8.99328e-06	0.000336152	-0.461471	3.93608	1.20826	0.271676	0.47124	3.41544	3.93608	15.0712	0.000103528	0.00639854	-2.71833	3.93608	7.73748	0.00540862	0.225203	0.621953	0.973268	6.01682	9.94585	20.8668	4.53525	26.5967	24.4566	9.73248	50.7306	9.6807	14.363	49.4372	16.4155	PF00332,PF07983	NULL	NULL	NULL	NULL	AT1G11820.2	NULL	O-Glycosyl hydrolases family 17 protein
Eucgr.D01920	32497m	-3.05953	1.2534	11.3637	0.000748946	0.0103048	-0.163086	1.2534	0.0623439	0.802829	0.896223	-2.93791	1.2534	5.71412	0.016829	0.192705	4.00154	1.2534	7.72588	0.00544347	0.225203	6.4027	7.68349	1.09298	0.395312	0.294658	0.801498	1.24391	0.778614	1.02145	0.175309	2.03603	1.65463	5.79522	0.555445	NULL	NULL	NULL	NULL	NULL	AT5G52060.1	BAG1	BCL-2-associated athanogene 1
Eucgr.E01587	23681m	-0.374664	4.14294	0.442943	0.505705	0.73162	0.213385	4.14294	0.317655	0.57302	0.746263	-3.31491	4.14294	18.9613	1.33397e-05	0.00140773	2.35097	4.14294	7.73388	0.0054194	0.225203	36.8149	25.5776	1.9465	1.72765	21.3597	5.95185	41.6583	67.4526	12.7159	18.4921	3.06435	16.1846	46.298	9.28173	PF00300	PTHR23029	KOG3734	NULL	NULL	AT3G60440.1	NULL	Phosphoglycerate mutase family protein
Eucgr.H00460	11250m	2.95653	3.53485	5.22008	0.0223275	0.113931	0.0119099	3.53485	0.000226466	0.987993	0.995367	3.86226	3.53485	7.52297	0.00609173	0.104128	-4.43334	3.53485	7.74569	0.00538408	0.225203	2.81053	0.197656	47.086	13.2596	2.27902	11.4526	39.2598	0.391569	42.3989	0.343499	4.07724	27.0568	1.02145	12.6275	PF01490	PTHR22950	KOG1303	NULL	NULL	AT5G16740.1	NULL	Transmembrane amino acid transporter family protein
Eucgr.J01637	26610m	0.423414	2.62877	0.330515	0.565356	0.774765	-0.323507	2.62877	0.43689	0.508627	0.6969	-4.03011	2.62877	14.5984	0.000133025	0.00755398	3.23436	2.62877	7.727	0.00544009	0.225203	8.1031	4.46549	0.701237	0	2.62602	11.6792	24.5148	7.64767	11.0327	4.51262	1.95784	15.3673	6.71403	2.7013	PF00111,PF10588	PTHR11615	NULL	NULL	NULL	AT5G37510.1	EMB1467	NADH-ubiquinone dehydrogenase, mitochondrial, putative
Eucgr.K01308	39231m	3.60997	1.78231	9.91448	0.00163983	0.0181612	-0.641608	1.78231	1.37917	0.240243	0.43531	4.55182	1.78231	13.4673	0.000242753	0.0115166	-3.79553	1.78231	7.73563	0.00541417	0.225203	0	0.147329	1.51536	8.41484	2.86249	1.10569	1.55723	4.52357	1.77853	5.09006	4.96388	2.19279	11.294	3.90351	PF00036	PTHR10891	KOG0027	NULL	K13448	AT4G20780.1	CML42	calmodulin like 42
Eucgr.A00058	13640m	-2.0257	1.79304	7.06625	0.00785494	0.0556153	-1.34694	1.79304	6.6049	0.0101698	0.0408089	-1.37847	1.79304	2.00274	0.157015	0.594684	3.25619	1.79304	7.699	0.00552515	0.228183	11.2198	2.67228	2.29	0.691058	1.95547	0.783138	3.14752	1.09298	0.131771	8.3701	4.81541	4.97988	3.34921	4.41987	PF00069,PF00036	PTHR22982	KOG0033	NULL	NULL	AT2G31500.1	CPK24	calcium-dependent protein kinase 24
Eucgr.B02928	33575m	-2.59213	2.5839	4.42055	0.0355086	0.153377	-0.415517	2.5839	0.151251	0.697342	0.832238	2.30224	2.5839	2.66348	0.102676	0.496451	-4.93671	2.5839	7.69161	0.0055478	0.228718	10.6175	1.12005	80.1841	2.94658	0	0	1.05294	0.156628	4.81385	0	0	0	0	0.0889264	PF00407	NULL	NULL	NULL	NULL	AT1G70830.2	MLP28	MLP-like protein 28
Eucgr.F01098	14951m	1.29322	6.75107	5.89616	0.0151739	0.0882022	-1.56913	6.75107	24.1968	8.69768e-07	1.32032e-05	1.02852	6.75107	2.95645	0.0855356	0.4553	-1.97003	6.75107	7.67682	0.00559346	0.229002	75.8792	24.099	214.031	89.3123	210.015	256.058	107.859	47.9594	151.635	51.2588	103.783	83.3498	78.8204	20.5182	PF00106	PTHR19410	KOG1208	1.3.1.33	K00218	AT5G54190.1	PORA	protochlorophyllide oxidoreductase A
Eucgr.G00656	05426m	-1.02195	5.53573	3.75153	0.0527592	0.199573	0.653904	5.53573	3.10321	0.0781381	0.197905	-2.02884	5.53573	9.33991	0.00224216	0.0550848	2.13196	5.53573	7.67946	0.0055853	0.229002	46.675	83.5018	21.1586	9.87083	19.0491	8.96041	179.692	104.601	33.6942	30.1429	22.394	109.576	80.1628	38.5414	PF00036,PF02666	PTHR10067	KOG2419	4.1.1.65	K01613	AT5G57190.1	PSD2	phosphatidylserine decarboxylase 2
Eucgr.H02157	04137m	3.95841	2.8423	19.822	8.50007e-06	0.00032179	0.258503	2.8423	0.320462	0.57133	0.744965	2.2114	2.8423	5.60397	0.0179198	0.199964	-2.94821	2.8423	7.68556	0.00556644	0.229002	0.294658	0.686999	4.73335	2.03603	4.49188	7.39684	35.1671	9.51512	17.9281	3.91093	2.66267	19.2554	21.2351	2.63542	PF01582,PF00931,PF00249	PTHR10641	NULL	NULL	NULL	AT5G17680.1	NULL	disease resistance protein (TIR-NBS-LRR class), putative
Eucgr.J02510	48286m	-4.81454	-0.205013	13.5556	0.000231605	0.00426772	-1.6401	-0.205013	2.8763	0.0898924	0.219577	-5.19895	-0.205013	7.20022	0.00728945	0.116093	6.14608	-0.205013	7.67743	0.00559156	0.229002	3.79396	2.84564	0	0	0.197013	0.147329	0	0	0	0	1.40247	0.127252	0.150421	0	PF00646,PF03478	NULL	NULL	NULL	NULL	AT5G60060.1	NULL	Protein of unknown function (DUF295)
Eucgr.D01296	27174m	2.75818	4.83333	18.2947	1.89232e-05	0.000605721	-1.04656	4.83333	8.98883	0.00271635	0.0138503	1.94164	4.83333	8.10167	0.00442246	0.0844557	-2.1845	4.83333	7.6678	0.00562151	0.229356	6.69843	5.00919	7.6427	27.5235	33.6629	23.2196	71.6325	41.7336	12.3608	30.4131	50.8422	23.1809	67.2088	9.83684	PF00786	PTHR23177	NULL	NULL	NULL	AT4G04900.1	RIC10	ROP-interactive CRIB motif-containing protein 10
Eucgr.I01436	18558m	-2.89586	3.63089	13.1029	0.000294846	0.00512898	0.942506	3.63089	2.85247	0.0912334	0.22196	-2.61123	3.63089	7.71292	0.00548271	0.0976758	3.04269	3.63089	7.66793	0.00562109	0.229356	34.5364	7.59108	5.69094	6.4027	1.5614	0.790625	28.7507	15.2702	15.1925	5.31934	4.86186	20.0375	9.12197	18.8814	NULL	PTHR13789	KOG2614	NULL	NULL	AT5G05320.1	NULL	FAD/NAD(P)-binding oxidoreductase family protein
Eucgr.C01779	30107m	-1.00909	1.36321	0.804163	0.369852	0.621718	-2.8887	1.36321	13.4523	0.0002447	0.00181265	3.81345	1.36321	7.25	0.0070901	0.114076	-4.66278	1.36321	7.66248	0.00563809	0.229635	1.17471	0.370296	18.3861	5.33558	0.468421	1.05417	0	0	0	0	0.736645	0	0.0691058	0	PF00641	PTHR23111	NULL	NULL	NULL	AT3G15680.1	NULL	Ran BP2/NZF zinc finger-like superfamily protein
Eucgr.H00689	04438m	3.1772	6.39451	17.0761	3.5912e-05	0.000986695	1.22129	6.39451	8.36988	0.0038149	0.0182909	2.98994	6.39451	13.3491	0.000258549	0.012124	-2.54144	6.39451	7.63782	0.00571569	0.232396	7.28947	11.639	13.9677	163.038	52.4409	4.49188	220.348	205.458	90.3492	81.0593	12.3345	118.724	486.384	166.914	PF02181	PTHR23213	NULL	NULL	NULL	AT3G25500.1	AFH1	formin homology 1
Eucgr.A00034	25050m	-2.25904	4.16387	20.2629	6.74953e-06	0.000268425	-0.536348	4.16387	2.33864	0.1262	0.279243	-2.41536	4.16387	12.7325	0.00035935	0.0151859	2.14655	4.16387	7.6335	0.00572939	0.232552	47.7194	62.4245	6.28863	13.0418	3.60243	18.3297	21.7035	8.03802	17.005	9.19306	8.18123	21.6714	12.3756	6.98448	PF01535	PTHR10483	NULL	NULL	NULL	AT3G46870.1	NULL	Pentatricopeptide repeat (PPR) superfamily protein
Eucgr.A01847	44628m	-2.90926	-0.671473	5.73449	0.0166349	0.0937491	-1.05959	-0.671473	1.49282	0.22178	0.412657	-3.51064	-0.671473	4.16483	0.0412716	0.321158	5.54411	-0.671473	7.6176	0.00578013	0.232626	0.780702	0.790625	0	0	0.175309	0.127252	0	0	0.185148	0.801498	0.621953	1.36258	0.583686	0.266779	PF00646	NULL	NULL	NULL	NULL	AT3G59200.1	NULL	F-box/RNI-like superfamily protein
Eucgr.D02559	05479m	2.79187	2.83507	7.70776	0.0054984	0.0432291	1.45546	2.83507	6.60966	0.0101427	0.0407485	3.34569	2.83507	9.1594	0.00247443	0.0582206	-3.45311	2.83507	7.6175	0.00578047	0.232626	0.294658	1.2595	5.43459	17.179	1.79675	0.973268	50.4889	7.02518	6.3044	5.71598	0.861452	34.0673	17.0193	0.922395	PF00005,PF01061	PTHR19241	KOG0061	NULL	NULL	AT1G31770.1	ABCG14	ATP-binding cassette 14
Eucgr.E03394	55063m	-4.03793	1.50008	16.6741	4.43826e-05	0.00116884	0.424986	1.50008	0.363278	0.546691	0.726309	-2.15866	1.50008	2.93682	0.0865812	0.457359	4.2564	1.50008	7.61719	0.00578144	0.232626	5.59907	13.0866	0.345529	5.25565	0	0.925741	0.936842	0	1.40247	1.45922	1.15604	4.53129	0.441987	4.57999	PF03140	NULL	NULL	NULL	NULL	AT5G22560.1	NULL	Plant protein of unknown function (DUF247)
Eucgr.E03903	07383m	2.57006	3.81385	10.3147	0.00131976	0.01548	0.495252	3.81385	1.15341	0.282836	0.483079	2.01164	3.81385	5.73511	0.0166291	0.191477	-2.70467	3.81385	7.62655	0.00575151	0.232626	4.06136	0.939765	17.5188	12.1115	4.07326	14.521	28.4625	28.4001	39.448	2.13423	14.5789	34.475	11.7935	8.84555	PF00083,PF07690	PTHR11600	KOG0569	NULL	K08150	AT4G16480.1	INT4	inositol transporter 4
Eucgr.F01171	14193m	-1.37516	4.14546	5.76111	0.0163847	0.0927526	-2.15249	4.14546	29.548	5.45478e-08	1.11953e-06	-2.38787	4.14546	9.79353	0.00175127	0.0465882	2.42733	4.14546	7.61444	0.00579029	0.232626	31.1638	18.9334	12.3756	2.63349	29.2679	10.6799	3.75906	8.33167	13.1158	13.3374	16.9349	14.884	6.04699	9.25959	PF00155	PTHR11751	KOG0259	2.6.1.5	K00815	AT5G53970.1	NULL	Tyrosine transaminase family protein
Eucgr.J01837	08379m	3.56493	1.34662	9.09169	0.00256774	0.0250396	-1.89241	1.34662	10.3908	0.00126643	0.00729145	2.91646	1.34662	5.26621	0.0217433	0.224063	-3.96331	1.34662	7.62332	0.00576184	0.232626	0.15614	0.0658854	3.1522	1.76795	8.23953	5.98083	2.55715	0.861452	2.40693	2.061	0.967482	0.389307	2.18882	0.800337	PF03000	NULL	NULL	NULL	NULL	AT3G19850.1	NULL	Phototropic-responsive NPH3 family protein
Eucgr.B03508	25254m	-2.38589	3.69489	16.0569	6.14658e-05	0.00151408	0.631852	3.69489	2.16954	0.140768	0.301566	-3.6846	3.69489	19.8623	8.32254e-06	0.0010685	2.52007	3.69489	7.60917	0.00580721	0.23291	25.3659	47.3335	3.09391	4.00749	2.67228	6.31766	15.1146	19.8109	24.0456	0.621953	5.06099	8.46345	4.80202	11.2297	NULL	NULL	NULL	NULL	NULL	AT1G27300.1	NULL	NULL
Eucgr.B01307	43817m	7.30093	4.35214	16.6645	4.46086e-05	0.00117218	1.6325	4.35214	3.74542	0.0529526	0.148176	4.71827	4.35214	7.50744	0.00614447	0.104651	-5.21818	4.35214	7.59686	0.00584701	0.232924	0	0	3.38857	2.061	0.890761	12.4849	37.5123	3.88811	156.14	0.276423	16.9349	42.0254	0.444632	94.172	NULL	NULL	NULL	NULL	NULL	AT5G24860.1	FPF1	flowering promoting factor 1
Eucgr.B01554	47209m	2.32316	3.68655	5.31664	0.0211226	0.109674	-0.458614	3.68655	0.521907	0.470029	0.665832	3.32332	3.68655	9.65793	0.00188536	0.0485162	-3.32533	3.68655	7.60159	0.00583168	0.232924	2.48781	0.194654	50.3909	2.89761	3.64804	5.15773	31.522	12.965	22.442	5.92474	11.7105	10.0146	13.8494	18.8332	NULL	NULL	NULL	NULL	NULL	NULL	NULL	NULL
Eucgr.C03832	44554m	7.6047	4.50795	56.7159	5.03559e-14	1.85868e-11	0.976372	4.50795	5.01771	0.0250894	0.0831257	3.19446	4.50795	7.87325	0.00501714	0.0919472	-3.35176	4.50795	7.60083	0.00583415	0.232924	0	0	0.97819	0.591038	3.95312	11.921	85.2586	88.8986	33.1267	11.3443	15.343	38.8375	77.2775	31.8109	PF07714,PF00069	PTHR23258	KOG1187	NULL	NULL	AT3G24550.1	PERK1	proline extensin-like receptor kinase 1
Eucgr.F01030	02938m	2.0581	4.22254	12.6317	0.000379265	0.00622657	-0.291292	4.22254	0.752626	0.385646	0.589766	-1.98209	4.22254	8.03344	0.00459215	0.0869931	2.18863	4.22254	7.59948	0.0058385	0.232924	5.60989	5.21732	1.0305	0.621953	23.616	8.37957	64.4316	32.7895	11.2664	36.7895	24.3689	24.0101	56.1486	27.8452	PF01453,PF00954,PF08276,PF00069,PF07714,PF11883	PTHR23258	KOG1187	NULL	NULL	AT4G27290.1	NULL	S-locus lectin protein kinase family protein
Eucgr.F02877	30592m	0.139038	4.71145	0.0500147	0.823038	0.922173	2.18497	4.71145	25.615	4.16777e-07	6.83243e-06	-1.6545	4.71145	4.66778	0.0307337	0.272735	2.45595	4.71145	7.58193	0.00589562	0.23438	5.24666	26.9907	1.71754	5.20495	7.80844	3.20599	20.5244	115.43	21.8882	5.7852	9.03486	106.799	145.664	23.699	PF04828	NULL	KOG4192	NULL	NULL	AT5G16940.1	NULL	carbon-sulfur lyases
Eucgr.G01007	21786m	0.420564	4.15283	0.560203	0.454178	0.691617	-0.168952	4.15283	0.226422	0.63419	0.790004	1.71501	4.15283	6.58328	0.0102941	0.143298	-2.15562	4.15283	7.57955	0.00590341	0.23438	16.781	4.97988	37.7702	59.4895	20.2923	11.0497	26.3349	11.9553	26.6675	6.06146	8.59015	25.5776	17.7496	5.71691	NULL	PTHR14152:SF7	NULL	NULL	NULL	AT5G16780.1	DOT2	SART-1 family
Eucgr.B03689	47484m	2.90421	4.03079	16.1231	5.93564e-05	0.00147133	1.48988	4.03079	13.2175	0.000277346	0.00202551	2.03158	4.03079	6.98329	0.00822743	0.12637	-2.4377	4.03079	7.57229	0.00592725	0.234518	1.37909	4.5672	2.83307	19.4593	6.52649	2.28049	59.3693	109.587	10.4044	8.52586	5.56556	28.193	36.1039	21.2351	NULL	NULL	NULL	NULL	NULL	AT1G51355.1	NULL	NULL
Eucgr.B03797	00333m	3.95068	3.72925	14.1577	0.000168106	0.00331207	0.234801	3.72925	0.183553	0.668337	0.81328	4.23957	3.72925	13.9967	0.000183135	0.00959243	-3.41673	3.72925	7.56577	0.00594873	0.234518	0.389307	0.875529	0.783138	39.8069	9.51512	3.1522	18.7108	17.5185	5.66668	37.4737	1.84479	30.1532	33.7217	17.7496	PF00225	PTHR16012	KOG4280	NULL	NULL	AT3G44050.1	NULL	P-loop containing nucleoside triphosphate hydrolases superfamily protein
Eucgr.C00012	28480m	4.92853	4.64647	37.7775	7.92908e-10	1.14913e-07	-1.76719	4.64647	20.6999	5.37198e-06	6.51115e-05	2.39278	4.64647	8.57243	0.0034129	0.0711033	-2.52037	4.64647	7.56341	0.00595652	0.234518	2.33474	0.0889264	3.70296	6.24561	56.3456	60.4049	25.0754	9.26018	31.7285	16.4713	65.741	32.1947	24.5186	7.83138	PF00512	PTHR23283	NULL	NULL	NULL	AT5G35750.1	HK2	histidine kinase 2
Eucgr.C00546	24797m	2.74537	3.89726	13.5045	0.000237991	0.00436834	-0.0292679	3.89726	0.005116	0.942979	0.97169	2.28118	3.89726	8.26556	0.00404042	0.0796561	-2.52595	3.89726	7.56401	0.00595452	0.234518	4.41987	0.801498	12.6223	16.0337	5.25204	14.599	29.768	13.7836	63.2411	11.2815	9.0844	35.5485	21.0789	9.4875	PF00847	NULL	NULL	NULL	K09286	AT5G11590.1	TINY2	Integrase-type DNA-binding superfamily protein
Eucgr.K02223	28454m	1.30734	7.55316	4.93517	0.0263154	0.126454	-3.38996	7.55316	83.2235	7.32807e-20	3.26625e-17	0.696083	7.55316	1.10599	0.292956	0.743979	-2.18256	7.55316	7.56752	0.00594294	0.234518	182.911	15.4278	591.747	33.1242	417.324	683.738	40.4536	58.7286	97.3475	90.2603	233.066	55.985	18.6635	10.5732	PF12338,PF00101	NULL	NULL	NULL	NULL	AT5G38410.1	NULL	Ribulose bisphosphate carboxylase (small chain) family protein
Eucgr.K03248	28723m	-3.53175	3.92573	26.2982	2.92561e-07	1.9359e-05	2.6126	3.92573	22.4497	2.1572e-06	2.95075e-05	-4.49337	3.92573	19.2761	1.13116e-05	0.00127853	3.08114	3.92573	7.5577	0.00597542	0.234871	19.1102	146.887	0.329427	6.48644	0.343499	0.82927	22.3852	31.9568	2.04531	0.254503	0.601682	1.95784	21.6623	0.624561	PF04520	NULL	NULL	NULL	NULL	AT3G45210.1	NULL	Protein of unknown function, DUF584
Eucgr.H03768	29593m	-1.16878	3.66672	3.22533	0.072507	0.243335	-1.24953	3.66672	7.53409	0.00605424	0.0267747	-4.22285	3.66672	19.5854	9.62021e-06	0.0011775	2.87005	3.66672	7.54942	0.00600293	0.235169	64.8019	22.0158	0.533558	2.75818	6.85208	18.4075	14.6339	12.6353	9.71091	14.8802	2.97699	2.48781	5.4503	3.50212	NULL	NULL	NULL	NULL	NULL	NULL	NULL	NULL
Eucgr.I01669	51554m	-2.30257	2.67523	8.84711	0.00293553	0.0274638	0.0812294	2.67523	0.0184898	0.891839	0.945683	-5.93147	2.67523	21.8229	2.99011e-06	0.000514876	3.67022	2.67523	7.54974	0.00600186	0.235169	29.0421	12.2547	0.78805	0	1.22716	5.21732	16.6967	2.8193	11.294	0.229	0.414635	4.08773	0.729608	1.06712	NULL	NULL	NULL	NULL	NULL	AT3G27250.1	NULL	NULL
Eucgr.C02418	26744m	5.98684	2.60993	15.461	8.42239e-05	0.00195829	-0.416436	2.60993	0.342242	0.558538	0.735348	4.08678	2.60993	6.9564	0.00835198	0.12751	-4.66155	2.60993	7.5383	0.00604009	0.235843	0	0	0.147329	3.66399	16.67	5.8664	1.01808	24.4396	4.52807	4.42277	1.75188	10.6523	6.84733	8.27453	PF00188	PTHR10334	KOG3017	NULL	NULL	AT4G25780.1	NULL	CAP (Cysteine-rich secretory proteins, Antigen 5, and Pathogenesis-related 1 protein) superfamily protein
Eucgr.G01134	45568m	0.0640113	4.16503	0.00580444	0.93927	0.975222	-2.64049	4.16503	21.1321	4.2868e-06	5.36941e-05	-6.6039	4.16503	23.9428	9.92389e-07	0.000200696	3.8123	4.16503	7.53934	0.00603662	0.235843	32.4124	12.595	0.525928	0	16.3781	91.6818	43.7765	1.51175	18.9132	4.66304	8.92777	3.51782	0	0.922395	PF00188	PTHR10334	KOG3017	NULL	NULL	AT2G14610.1	PR1	pathogenesis-related gene 1
Eucgr.D01468	49647m	0.948659	2.26689	1.0774	0.299279	0.553935	0.186543	2.26689	0.0994948	0.752437	0.866043	-3.82321	2.26689	8.56945	0.00341851	0.0711033	3.96364	2.26689	7.53132	0.00606354	0.236368	0.883974	3.89299	0	0.127252	2.76423	2.72515	20.8668	2.04531	10.2447	9.77734	1.48796	9.81286	4.84035	4.21666	PF00931,PF00560	PTHR23155	KOG4658	NULL	NULL	AT4G27190.1	NULL	NB-ARC domain-containing disease resistance protein
Eucgr.F03077	30268m	3.83217	3.41266	4.69448	0.0302597	0.137731	-2.51063	3.41266	7.36366	0.00665553	0.0289067	5.10603	3.41266	6.55597	0.0104533	0.14463	-6.08655	3.41266	7.52022	0.00610103	0.237047	0.197656	0.350618	62.7622	4.69449	0.509006	26.474	0.0783138	0.185148	14.9895	0	26.6675	0.291843	0.0889264	5.51635	PF01627	NULL	KOG4747	NULL	K14490	AT3G16360.2	AHP4	HPT phosphotransmitter 4
Eucgr.K00900	10305m	0.508013	3.5285	0.595449	0.44032	0.681943	-0.172648	3.5285	0.166041	0.683655	0.823726	-2.14199	3.5285	6.86636	0.00878334	0.131662	2.59374	3.5285	7.52044	0.00610028	0.237047	10.1491	3.22838	2.75818	1.62062	8.94077	4.1993	36.7026	10.8073	19.4406	16.717	6.21953	41.2666	14.3003	9.4262	PF02458	NULL	NULL	NULL	NULL	AT1G03940.1	NULL	HXXXD-type acyl-transferase family protein
Eucgr.B01524	12426m	4.32934	3.54818	9.917	0.00163759	0.0181534	-0.948952	3.54818	2.03604	0.153609	0.320784	5.54983	3.54818	13.5204	0.000235988	0.0113308	-4.39697	3.54818	7.51575	0.00611617	0.237118	0.0889264	0.394025	20.4544	8.1039	15.0276	5.72499	9.60571	6.22891	0	25.2445	11.9617	62.2741	9.00608	0.185148	PF00067	PTHR19383	KOG0157	NULL	NULL	AT5G63450.1	CYP94B1	cytochrome P450, family 94, subfamily B, polypeptide 1
Eucgr.E02174	03222m	2.93011	1.6575	7.86012	0.00505371	0.0407593	0.342388	1.6575	0.386611	0.534086	0.716533	3.78219	1.6575	11.0785	0.000873365	0.0292645	-3.47354	1.6575	7.50846	0.006141	0.237118	0.131771	0.175309	5.30384	3.77849	1.14526	1.50421	4.22894	4.25841	6.40175	1.38212	2.14119	9.19306	2.13423	7.28947	PF01582,PF00931,PF00560	PTHR23155	NULL	NULL	NULL	AT5G17680.1	NULL	disease resistance protein (TIR-NBS-LRR class), putative
Eucgr.G03151	22570m	-1.3738	5.8192	6.80946	0.00906764	0.0611664	0.223938	5.8192	0.37658	0.539439	0.721135	-1.80975	5.8192	7.27543	0.00699043	0.113261	2.14737	5.8192	7.51136	0.00613111	0.237118	122.136	60.7367	45.3613	30.1351	21.6714	29.4658	116.675	32.7562	85.4529	7.44505	80.9929	138.577	147.111	14.1748	PF00561	PTHR10992	KOG1454	NULL	NULL	AT3G10870.1	MES17	methyl esterase 17
Eucgr.H04069	28879m	0.594297	4.75297	0.532108	0.465722	0.700536	5.40733	4.75297	68.4298	1.31473e-16	2.70069e-14	0.768958	4.75297	0.676133	0.410922	0.822331	-3.18822	4.75297	7.50787	0.006143	0.237118	0.394025	65.4141	0.395312	142	0.457999	1.1748	188.23	10.6523	70.7854	0.127252	0.150421	18.5604	5.73959	16.2386	PF04043	NULL	NULL	NULL	NULL	AT1G47960.1	C/VIF1	cell wall / vacuolar inhibitor of fructosidase 1
Eucgr.A00203	07659m	6.65435	4.30316	25.4571	4.52335e-07	2.78995e-05	-1.83348	4.30316	11.2593	0.000792236	0.00493279	5.38586	4.30316	15.8854	6.72952e-05	0.00473129	-4.00926	4.30316	7.50136	0.00616525	0.237589	0	0	18.2974	2.0429	47.9534	2.65439	1.31771	27.3482	6.99884	41.9733	38.8115	18.2688	29.0829	16.1708	PF00501	PTHR11968	KOG1176	NULL	NULL	AT3G16910.1	AAE7	acyl-activating enzyme 7
Eucgr.H00646	05063m	-0.563798	3.01992	0.52668	0.468006	0.702039	0.123102	3.01992	0.060651	0.80547	0.897782	0.448251	3.01992	0.238795	0.625078	0.916929	3.05627	3.01992	7.49325	0.00619307	0.238272	3.69842	1.75106	1.17471	5.92474	0.444632	0.78805	5.30384	3.32049	0.414635	10.3053	11.8594	28.5754	21.251	25.8723	PF03552	NULL	NULL	NULL	NULL	AT2G21770.1	CESA9	cellulose synthase A9
Eucgr.H03784	33047m	0.769546	4.34184	1.91825	0.16605	0.393915	-0.128376	4.34184	0.135189	0.713111	0.843336	-2.60724	4.34184	13.8524	0.000197739	0.010089	2.17095	4.34184	7.48624	0.00621721	0.23858	13.053	7.67075	1.90877	3.30925	31.5339	25.0985	27.834	61.2709	33.591	10.9639	16.6633	64.1737	8.63099	24.1927	NULL	PTHR10799	NULL	NULL	NULL	AT3G06400.3	CHR11	chromatin-remodeling protein 11
Eucgr.J02462	10645m	4.29104	3.81226	13.0085	0.000310077	0.00532336	-0.0058622	3.81226	6.48241e-05	0.993576	0.997477	5.21234	3.81226	16.2295	5.61144e-05	0.00408945	-3.7602	3.81226	7.48507	0.00622128	0.23858	0	0.589316	1.58125	39.7952	12.137	0.552847	10.7059	17.2187	5.0688	40.7205	2.10589	14.0965	52.2118	25.2947	PF00515,PF07719	PTHR23083	NULL	NULL	NULL	AT3G51280.1	NULL	Tetratricopeptide repeat (TPR)-like superfamily protein
Eucgr.C03348	27018m	-2.02283	3.26336	11.0922	0.000866919	0.0113963	-0.0485344	3.26336	0.0128656	0.909692	0.954232	-2.63318	3.26336	10.3411	0.00130099	0.0380834	2.56944	3.26336	7.47644	0.00625115	0.23895	33.2701	14.2282	5.73959	4.99649	6.10739	6.04049	8.12948	6.97969	10.7059	1.44948	7.36299	15.2702	9.17565	4.07232	NULL	NULL	NULL	NULL	NULL	AT2G06010.1	ORG4	OBP3-responsive gene 4
Eucgr.K02678	28523m	1.03977	1.34498	0.489178	0.484294	0.715425	2.3331	1.34498	4.159	0.0414138	0.122412	4.27342	1.34498	5.66521	0.0173047	0.196061	-5.55714	1.34498	7.47785	0.00624628	0.23895	0.229	0.552847	10.6891	0.150421	0	0	7.20304	3.34921	9.42906	0	0.185148	2.02982	0.0658854	3.68149	PF03083	PTHR10791	KOG1623	NULL	NULL	AT3G48740.1	SWEET11	Nodulin MtN3 family protein
Eucgr.H00812	04936m	2.10289	4.1963	9.56916	0.00197873	0.0209425	1.84547	4.1963	20.7262	5.29849e-06	6.43859e-05	3.11046	4.1963	16.3641	5.22666e-05	0.00395736	-2.36061	4.1963	7.46744	0.00628247	0.239759	0.76351	5.56556	2.3496	94.407	3.21087	4.07326	25.9193	20.688	27.1729	13.2789	3.3792	65.6052	49.2079	30.1134	PF00560	PTHR23258	KOG1187	NULL	NULL	AT3G24660.1	TMKL1	transmembrane kinase-like 1
Eucgr.F01247	24507m	-0.840973	4.54918	2.19345	0.138598	0.356114	1.06976	4.54918	7.15201	0.00748801	0.0318089	-1.30002	4.54918	3.41897	0.0644511	0.397527	2.2713	4.54918	7.45326	0.00633218	0.240978	27.5235	23.287	7.44248	4.97562	9.02523	1.95784	84.983	44.5	6.65442	17.5188	12.1115	66.1612	180.07	19.8894	NULL	NULL	NULL	NULL	NULL	AT1G78780.2	NULL	pathogenesis-related family protein
Eucgr.F03621	24283m	-4.56856	3.48302	40.981	1.53718e-10	2.67005e-08	-0.504345	3.48302	0.941704	0.33184	0.53498	-4.78161	3.48302	21.4217	3.68579e-06	0.000604649	3.05085	3.48302	7.45251	0.00633482	0.240978	15.7561	129.834	2.25631	1.56628	2.33474	1.95638	11.8208	3.5359	0.686999	1.29604	1.40526	0.592968	0.525928	0.381755	PF04640	NULL	NULL	NULL	NULL	AT1G21000.1	NULL	PLATZ transcription factor family protein
Eucgr.H02860	12625m	3.9689	6.78449	15.3238	9.05686e-05	0.00207141	2.52247	6.78449	20.2409	6.82764e-06	8.02036e-05	5.37477	6.78449	22.2791	2.35753e-06	0.00042456	-3.20052	6.78449	7.4492	0.00634648	0.241034	1.05186	2.41778	14.7705	124.943	19.5547	1.09639	79.6137	197.674	13.1771	68.3234	13.1329	113.826	2355.68	121.546	PF00544	NULL	NULL	4.2.2.2	K01728	AT4G13710.1	NULL	Pectin lyase-like superfamily protein
Eucgr.D02093	14587m	3.80073	2.93871	13.0499	0.000303295	0.00523738	0.515431	2.93871	0.856439	0.354737	0.55926	3.61043	2.93871	10.825	0.0010014	0.0321851	-3.32778	2.93871	7.42818	0.00642103	0.242435	0.345529	0	7.52103	2.97592	5.25318	1.06712	20.8833	33.2964	4.46549	4.999	6.24561	16.5372	17.8815	10.0529	PF05703,PF08458	NULL	NULL	NULL	NULL	AT4G17350.1	NULL	Plant protein of unknown function (DUF828) with plant pleckstrin homology-like region
Eucgr.F00108	01952m	1.97061	7.87475	8.34983	0.00385724	0.0335121	2.10964	7.87475	24.8444	6.21499e-07	9.71652e-06	2.54392	7.87475	11.0349	0.000894144	0.0297588	-2.37676	7.87475	7.42565	0.00643006	0.242435	11.5958	72.9286	98.8578	496.7	49.8826	65.4329	628.468	458.797	290.421	29.0936	82.5331	604.991	892.198	328.42	PF02018,PF00331	NULL	NULL	NULL	NULL	AT1G58370.1	RXF12	glycosyl hydrolase family 10 protein / carbohydrate-binding domain-containing protein
Eucgr.F01855	04737m	1.8692	5.72839	8.13441	0.00434329	0.0366303	0.603076	5.72839	2.43238	0.118852	0.26742	2.35832	5.72839	10.321	0.00131525	0.0384057	-2.29552	5.72839	7.42364	0.00643724	0.242435	2.43776	31.5557	39.1895	105.454	52.9367	12.0336	38.687	161.82	85.4087	31.1667	30.5606	100.394	66.428	84.1244	PF01301	PTHR23421	KOG0496	NULL	NULL	AT1G45130.1	BGAL5	beta-galactosidase 5
Eucgr.H02476	24671m	-3.6498	1.32718	14.5328	0.00013774	0.00282954	-0.0523915	1.32718	0.0057752	0.939423	0.96988	-3.74218	1.32718	8.37295	0.00380848	0.0770148	4.05357	1.32718	7.42149	0.00644495	0.242435	5.25318	10.5822	0	1.71754	1.18208	1.32596	0.457999	0.483741	0.583961	0.658854	0.175309	0.76351	2.25631	0.861452	PF02657	NULL	NULL	NULL	NULL	AT1G67810.1	SUFE2	sulfur E2
Eucgr.J02430	16990m	0.961888	7.10027	1.44335	0.229598	0.475391	1.33223	7.10027	5.63777	0.0175775	0.0630289	3.48938	7.10027	12.8498	0.00033752	0.0143662	-2.9305	7.10027	7.4301	0.00641417	0.242435	34.1947	19.0409	634.381	138.784	35.4125	12.9797	105.746	67.4282	524.155	41.1054	18.1057	300.545	188.239	233.432	PF03171	PTHR10209	KOG0143	1.14.11.9	K00475	AT3G51240.1	F3H	flavanone 3-hydroxylase
Eucgr.J02520	06845m	3.70183	4.61877	30.944	2.65584e-08	2.69265e-06	-0.386643	4.61877	1.20222	0.272879	0.4727	0.867832	4.61877	1.68522	0.194233	0.648054	-2.12533	4.61877	7.42917	0.00641749	0.242435	1.93496	3.89307	10.2286	1.95784	26.8496	19.2081	190.511	55.101	45.4564	18.7	25.9193	12.8477	45.7557	14.1249	PF01554	PTHR11206	KOG1347	NULL	NULL	AT4G38380.1	NULL	MATE efflux family protein
Eucgr.G01615	10896m	4.7632	2.91361	10.8148	0.00100694	0.012759	-2.16374	2.91361	8.51861	0.00351533	0.0171647	4.21749	2.91361	7.73235	0.005424	0.0969965	-4.58319	2.91361	7.41338	0.00647406	0.242941	0.701237	0	18.549	0	6.46808	8.22295	19.2554	0.936842	4.08489	5.25565	14.884	6.84733	1.18208	4.86186	NULL	PTHR13683	KOG1339	NULL	NULL	AT5G10770.1	NULL	Eukaryotic aspartyl protease family protein
Eucgr.G03067	05267m	0.834072	5.15387	2.90909	0.0880818	0.274665	0.0731817	5.15387	0.0585945	0.808731	0.89989	2.15517	5.15387	13.7915	0.000204263	0.0102592	-1.81322	5.15387	7.41202	0.00647897	0.242941	8.81648	9.67482	60.699	79.5725	26.0836	19.5535	38.683	60.8769	41.8414	18.3254	38.5108	43.0947	36.5664	49.6125	PF00023,PF00642	PTHR14493	KOG1595	NULL	NULL	AT2G40140.1	CZF1	zinc finger (CCCH-type) family protein
Eucgr.J02266	14570m	3.16685	4.53073	13.924	0.000190352	0.00364992	2.83951	4.53073	32.7616	1.04181e-08	2.58245e-07	2.82007	4.53073	9.79844	0.0017466	0.046537	-2.78244	4.53073	7.40842	0.00649194	0.243041	0.138212	7.59149	2.40673	29.3677	10.6523	0.622485	38.0234	65.7087	51.5249	8.88711	2.96667	21.2151	81.1682	64.8983	PF00544	NULL	NULL	4.2.2.2	K01728	AT3G27400.1	NULL	Pectin lyase-like superfamily protein
Eucgr.E00837	34705m	-3.44301	4.6508	30.8229	2.82678e-08	2.84158e-06	-4.8198	4.6508	100.463	1.20607e-23	9.19061e-21	-3.58532	4.6508	17.1015	3.54335e-05	0.00293219	2.68127	4.6508	7.39042	0.00655723	0.245097	324.086	9.87104	11.0687	0.525928	7.67148	11.8171	2.33584	1.45922	0.444632	2.16328	17.9	0.62651	0	0.624561	NULL	NULL	NULL	NULL	NULL	AT5G41761.1	NULL	NULL
Eucgr.E02936	46108m	4.59688	1.50259	13.1754	0.000283641	0.00497805	-0.230211	1.50259	0.140684	0.707602	0.839435	3.92296	1.50259	8.51029	0.00353143	0.0727314	-4.0106	1.50259	7.36655	0.00664484	0.247201	0	0	2.74799	0.414635	1.80505	0.62651	14.4416	5.62105	2.37187	4.08773	3.79396	3.3792	4.13727	3.68323	PF01582,PF00931	NULL	NULL	NULL	NULL	AT5G17680.1	NULL	disease resistance protein (TIR-NBS-LRR class), putative
Eucgr.H01559	09618m	0.803971	2.97911	0.979174	0.322403	0.578601	-0.615084	2.97911	1.55277	0.212726	0.401582	3.21133	2.97911	10.5638	0.00115324	0.0353346	-3.03844	2.97911	7.3637	0.00665537	0.247201	2.94658	1.9465	28.0495	26.4683	2.76423	4.08773	10.5064	1.24497	9.85063	9.62692	2.03616	11.6643	2.49824	2.50364	PF00069,PF07714	PTHR23258	KOG1187	NULL	NULL	AT5G38280.1	PR5K	PR5-like receptor kinase
Eucgr.H03081	16659m	-6.1545	2.90201	31.5223	1.97164e-08	2.09802e-06	-2.70148	2.90201	10.0783	0.00150026	0.00841418	-4.71071	2.90201	9.03229	0.00265252	0.0607764	4.50674	2.90201	7.37194	0.00662496	0.247201	1.80505	38.2171	18.2974	0.291843	3.33267	0.624561	0.592968	0.525928	0.76351	1.86745	4.7283	0.441987	0.229	0.0691058	PF02095	NULL	NULL	NULL	NULL	NULL	NULL	NULL
Eucgr.J01646	26104m	-1.75208	4.33974	12.5537	0.000395415	0.0064287	0.300676	4.33974	0.729507	0.393043	0.596483	-1.55836	4.33974	6.00638	0.0142542	0.175745	2.03085	4.33974	7.36548	0.00664877	0.247201	28.0118	57.1337	19.0491	5.27083	8.1031	6.18299	17.8984	35.2323	16.1973	12.0963	10.3074	41.2152	37.3557	18.8851	PF00071,PF08477	PTHR11708	KOG0092	NULL	NULL	AT4G19640.1	ARA7	Ras-related small GTP-binding family protein
Eucgr.K00765	09098m	4.33978	4.41744	20.2187	6.90738e-06	0.000272865	0.362115	4.41744	0.530892	0.466232	0.662803	3.53589	4.41744	12.4181	0.000425201	0.0171701	-3.06739	4.41744	7.34092	0.00674024	0.24996	0.686999	0.483741	1.90877	30.0841	30.5606	4.37765	15.2064	74.8648	42.5781	26.2351	15.9227	48.7158	11.0029	46.6323	PF00759	PTHR22298	NULL	NULL	NULL	AT2G32990.1	GH9B8	glycosyl hydrolase 9B8
Eucgr.E03115	07639m	-0.0670691	6.92694	0.00718583	0.932445	0.9722	-6.64412	6.92694	119.609	7.70531e-28	1.30016e-24	-2.27789	6.92694	4.81534	0.0282075	0.260597	3.19534	6.92694	7.33004	0.00678115	0.251083	64.4303	4.0858	21.458	0.555445	65.8055	258.481	5.74583	3.20599	0.691058	168.632	372.516	14.3754	1.39977	0.451262	PF01397,PF03936	NULL	NULL	4.2.3.-	K14184	AT5G23960.2	TPS21	terpene synthase 21
Eucgr.F01703	03831m	2.59175	4.87889	6.02591	0.0140974	0.0838848	2.34395	4.87889	13.8027	0.000203046	0.00154334	3.83888	4.87889	10.2925	0.00133575	0.0387648	-3.59239	4.87889	7.32468	0.00680142	0.25144	0.621953	7.59149	20.9085	48.0847	3.3562	3.73491	114.661	2.65192	89.7678	6.29504	10.9298	41.4419	1.9284	76.0965	PF00924	NULL	KOG4629	NULL	NULL	AT1G53470.1	MSL4	mechanosensitive channel of small conductance-like 4
Eucgr.H03862	09577m	2.84755	5.22668	16.7734	4.2119e-05	0.001123	-0.143382	5.22668	0.143926	0.704409	0.837034	2.09003	5.22668	8.12562	0.0043644	0.0838214	-2.29644	5.22668	7.3036	0.00688165	0.254008	7.9808	7.15016	9.71091	54.0633	36.3709	24.4296	113.001	37.6704	33.3781	73.0737	8.30156	90.2842	34.2307	44.5245	PF01344,PF07646	PTHR23244	KOG0379	NULL	NULL	AT5G18590.1	NULL	Galactose oxidase/kelch repeat superfamily protein
Eucgr.B02023	10910m	1.66995	2.3238	2.13891	0.143604	0.363168	1.09822	2.3238	2.15473	0.142132	0.303606	3.0572	2.3238	6.35292	0.0117188	0.155415	-3.77696	2.3238	7.2824	0.00696336	0.256623	1.06712	0.394025	14.2088	2.7013	1.32596	0.343499	10.9187	8.75941	16.0514	0.876546	1.27252	6.01682	2.2711	10.9237	PF00083,PF07690	PTHR11600	KOG0254	NULL	NULL	AT1G54730.2	NULL	Major facilitator superfamily protein
Eucgr.D02394	34405m	-0.975705	0.231425	0.974296	0.323611	0.579388	-0.367137	0.231425	0.273199	0.601194	0.766557	-3.59806	0.231425	5.91327	0.0150273	0.180863	4.51022	0.231425	7.24879	0.00709487	0.261063	1.80505	0.783138	0	0	0.555445	0.15614	1.05417	1.05186	1.14526	0.444632	4.53129	3.09391	0.572499	0.483741	NULL	NULL	NULL	NULL	NULL	NULL	NULL	NULL
Eucgr.F00620	06935m	0.378761	3.75894	0.382545	0.536244	0.753223	0.47319	3.75894	1.35572	0.24428	0.440136	1.51145	3.75894	4.31203	0.0378437	0.306311	-2.32765	3.75894	7.23887	0.00713418	0.261459	11.3951	9.54387	25.6479	11.5407	6.16724	6.18679	61.6544	18.5807	7.31328	2.5305	5.25318	10.0487	35.6593	11.0497	PF00642,PF00076	PTHR10432	NULL	NULL	NULL	AT2G05160.1	NULL	CCCH-type zinc fingerfamily protein with RNA-binding domain
Eucgr.G00690	39540m	3.85687	3.1499	17.8977	2.331e-05	0.000704159	0.529825	3.1499	1.26491	0.260725	0.458642	2.27401	3.1499	5.75644	0.0164283	0.190246	-2.92683	3.1499	7.24309	0.00711743	0.261459	0.533558	0.78805	1.5614	4.01901	9.72371	4.46549	15.6179	22.1905	28.7465	9.11608	4.58106	17.4488	4.5422	16.8485	PF00931,PF00560	PTHR23154	KOG4658	NULL	NULL	AT4G27190.1	NULL	NB-ARC domain-containing disease resistance protein
Eucgr.J01323	45649m	4.80312	2.58663	22.4973	2.1044e-06	9.96237e-05	0.833242	2.58663	2.98226	0.0841816	0.209372	2.76279	2.58663	6.63368	0.0100068	0.141038	-3.20109	2.58663	7.2377	0.00713885	0.261459	0.0691058	0.194654	1.20336	1.64459	3.64804	3.64598	31.719	20.4787	7.44248	5.18415	2.18596	6.325	31.205	5.47182	PF01582	NULL	NULL	NULL	NULL	AT5G38344.1	NULL	Toll-Interleukin-Resistance (TIR) domain family protein
Eucgr.B03951	10370m	3.58915	6.21094	17.6182	2.69991e-05	0.000787408	0.202419	6.21094	0.204949	0.650755	0.801477	2.83883	6.21094	10.3623	0.00128616	0.037884	-2.69487	6.21094	7.21956	0.00721132	0.26362	4.23649	4.14635	28.5044	82.1296	139.177	8.60937	71.6747	330.39	107.845	86.5367	22.5881	178.937	79.7213	95.0176	PF01436	NULL	NULL	NULL	NULL	AT1G70280.2	NULL	NHL domain-containing protein
Eucgr.I00200	28429m	2.71736	8.03569	17.2577	3.26375e-05	0.000915672	-2.25955	8.03569	37.318	1.00352e-09	3.32953e-08	1.43764	8.03569	4.50695	0.0337575	0.289273	-2.15251	8.03569	7.21736	0.00722017	0.26362	134.749	9.42161	463.965	60.1102	454.401	741.113	239.77	127.573	294.941	204.84	139.11	409.356	181.818	51.3994	PF05479	NULL	NULL	NULL	K02701	AT5G64040.2	PSAN	photosystem I reaction center subunit PSI-N, chloroplast, putative / PSI-N, putative (PSAN)
Eucgr.F01553	10085m	-1.46696	1.40352	2.76149	0.0965585	0.290093	2.20983	1.40352	9.90944	0.00164433	0.00908631	-4.61669	1.40352	10.5205	0.00118055	0.0358633	4.26512	1.40352	7.20692	0.00726229	0.264748	0.1145	7.73985	0	0.150421	0.973268	0.437765	3.73491	3.74324	4.86186	0.0783138	0.740593	2.18596	3.42604	3.33088	PF00067	PTHR19383	KOG0157	NULL	NULL	AT1G75130.1	CYP721A1	cytochrome P450, family 721, subfamily A, polypeptide 1
Eucgr.K01344	16324m	-4.45587	0.899305	17.8253	2.42142e-05	0.000726827	-2.4636	0.899305	10.0412	0.00153077	0.00856092	-4.29563	0.899305	8.27501	0.00401944	0.0793906	4.54168	0.899305	7.19894	0.00729467	0.265519	7.88891	8.1441	1.374	0	1.35379	0.313255	0.740593	0.15614	0	0.194654	2.62659	0.266779	0.197013	0.147329	PF02535	PTHR11040	KOG1558	NULL	NULL	AT3G12750.1	ZIP1	zinc transporter 1 precursor
Eucgr.J01257	14840m	-3.76051	5.23591	63.8075	1.37187e-15	7.04516e-13	-0.101921	5.23591	0.095683	0.757073	0.868776	-1.60157	5.23591	6.92396	0.00850487	0.128953	1.91679	5.23591	7.19557	0.00730836	0.265608	79.8531	151.467	34.6223	55.6469	8.65311	10.9807	7.98801	14.4416	18.893	5.18294	12.2632	28.4547	13.4279	23.6415	NULL	PTHR10209	KOG0143	NULL	NULL	AT5G48020.1	NULL	2-oxoglutarate (2OG) and Fe(II)-dependent oxygenase superfamily protein
Eucgr.D01305	29759m	2.68456	4.72346	12.1227	0.000498128	0.00769057	2.80175	4.72346	37.5705	8.81677e-10	2.9543e-08	3.04445	4.72346	13.0433	0.000304368	0.0134394	-2.53644	4.72346	7.18919	0.00733443	0.266146	0.902523	2.58435	8.75941	53.4073	2.40693	6.55789	20.4904	131.482	24.5596	0.711411	13.0028	89.8707	169.345	12.5773	NULL	NULL	NULL	NULL	NULL	AT4G21780.1	NULL	NULL
Eucgr.E03817	33767m	-2.15132	3.91607	4.56306	0.0326687	0.145056	3.02099	3.91607	13.9894	0.000183842	0.00142437	-5.88129	3.91607	13.2863	0.000267352	0.0123352	4.49808	3.91607	7.17839	0.00737868	0.266932	23.5531	82.1538	0	3.14752	1.95638	3.54623	7.21912	74.7683	0.276423	0.780702	0.0658854	59.0792	17.688	0	PF12609	NULL	NULL	NULL	NULL	NULL	NULL	NULL
Eucgr.K03086	33295m	2.24372	2.61547	6.56106	0.0104234	0.0676463	-2.38742	2.61547	22.9408	1.67065e-06	2.34636e-05	1.77289	2.61547	3.47217	0.0624092	0.392793	-2.99893	2.61547	7.17952	0.00737404	0.266932	5.3693	0.468421	8.00337	3.34921	4.28255	20.3359	6.61708	2.85799	3.44581	4.71453	5.15249	2.3496	2.14119	1.02145	NULL	NULL	NULL	NULL	NULL	AT5G02120.1	OHP	one helix protein
Eucgr.A00219	22367m	-2.13994	4.24164	18.9663	1.33046e-05	0.000459493	0.0178167	4.24164	0.00271014	0.958482	0.979419	-1.61796	4.24164	6.38513	0.011508	0.153698	2.01741	4.24164	7.16939	0.00741579	0.267336	57.3959	58.0842	7.64767	29.3549	4.54609	9.99263	15.1429	26.3236	5.40365	16.3535	6.29749	14.7886	37.3735	14.4462	NULL	NULL	NULL	NULL	NULL	AT2G43110.1	NULL	NULL
Eucgr.F02389	08829m	3.00767	6.1587	18.0588	2.14183e-05	0.000664869	1.13727	6.1587	7.83599	0.00512161	0.0232624	2.44743	6.1587	11.1034	0.000861713	0.0290198	-2.256	6.1587	7.16966	0.00741469	0.267336	12.0963	2.67228	21.6405	38.9757	32.4908	9.6326	316.048	223.437	64.8971	67.9341	28.1629	176.163	278.576	109.171	PF01490	PTHR22950	KOG1303	NULL	NULL	AT1G47670.1	NULL	Transmembrane amino acid transporter family protein
Eucgr.H03551	27462m	0.0207403	1.48964	0.000467731	0.982745	0.993937	-0.200883	1.48964	0.0984172	0.753737	0.866534	-3.70983	1.48964	7.13961	0.00753995	0.119301	4.15723	1.48964	7.16745	0.00742381	0.267336	1.14526	3.91093	0	0.194654	2.19279	0.925741	4.84035	0.461198	6.66175	6.85831	0.533558	6.50142	3.5359	3.77849	NULL	NULL	NULL	NULL	NULL	NULL	NULL	NULL
Eucgr.C02985	02918m	-2.70219	3.58717	15.3751	8.81421e-05	0.00202509	0.969955	3.58717	3.73613	0.0532478	0.148825	-2.89896	3.58717	9.26018	0.0023419	0.0565095	2.90617	3.58717	7.15388	0.00748019	0.268858	28.5668	68.2133	1.84479	8.06422	2.63349	1.03659	15.5723	6.85831	13.1611	3.81755	3.30925	3.28918	6.48019	18.5807	PF00560,PF00069,PF07714	PTHR23258	KOG1187	2.7.1.-	K00924	AT5G25930.1	NULL	Protein kinase family protein with leucine-rich repeat domain
Eucgr.K01352	43676m	2.63739	3.68615	5.86215	0.0154699	0.0893945	0.517056	3.68615	0.723797	0.394901	0.598245	5.0628	3.68615	15.7824	7.10596e-05	0.00495175	-3.60461	3.68615	7.15181	0.00748883	0.268858	0	2.10371	10.1657	51.9829	7.76235	0.902523	1.95784	6.29504	14.0526	9.39839	7.00753	21.7423	5.33558	43.1458	PF00234	NULL	NULL	NULL	NULL	AT3G22142.1	NULL	Bifunctional inhibitor/lipid-transfer protein/seed storage 2S albumin superfamily protein
Eucgr.A02003	34951m	-2.20623	1.81041	8.91425	0.00282954	0.0268243	-1.31741	1.81041	6.66136	0.00985256	0.0398062	-1.45141	1.81041	2.33786	0.126263	0.543693	3.0477	1.81041	7.1392	0.00754168	0.270345	5.72499	2.55692	1.90877	2.40673	2.14119	1.75106	1.06712	1.37909	1.17863	2.11447	12.9604	4.99649	1.64713	2.80495	NULL	NULL	NULL	NULL	NULL	NULL	NULL	NULL
Eucgr.H04419	37062m	-1.06324	5.69647	5.35213	0.020697	0.108289	0.263504	5.69647	0.708308	0.400006	0.603406	-1.70071	5.69647	8.2807	0.00400687	0.0793413	1.8418	5.69647	7.12956	0.00758235	0.271391	40.8015	142.194	16.1973	29.1679	39.3474	13.3088	57.3261	83.6043	74.6086	63.6351	34.6223	91.5998	39.2521	62.4838	NULL	NULL	NULL	NULL	NULL	NULL	NULL	NULL
Eucgr.C02179	26887m	-1.79512	3.72224	11.2226	0.000808054	0.0108705	0.255955	3.72224	0.465788	0.494931	0.686702	-2.11867	3.72224	8.9116	0.00283365	0.0631916	2.20086	3.72224	7.1249	0.00760205	0.271684	13.8725	60.8769	5.46491	5.13906	6.33515	5.49599	8.56912	29.9767	10.6523	11.5704	7.12609	21.9614	7.90969	13.3307	PF03871,PF01191	PTHR10535	KOG3218	NULL	NULL	AT3G22320.1	NRPB5	Eukaryotic rpb5 RNA polymerase subunit family protein
Eucgr.C00285	25966m	1.16581	1.92763	1.40132	0.236504	0.483005	-1.37586	1.92763	5.46979	0.019348	0.0679336	3.12921	1.92763	7.50475	0.00615364	0.104656	-3.48743	1.92763	7.10768	0.00767544	0.27184	0.572499	0.621953	6.48983	13.9891	9.73268	2.33474	1.15604	1.5761	3.38857	2.03616	4.999	3.27895	0.527083	1.40247	NULL	NULL	NULL	NULL	NULL	AT5G06590.1	NULL	NULL
Eucgr.C04278	29535m	-1.54104	-0.0143714	2.99138	0.0837086	0.266108	-0.255314	-0.0143714	0.154666	0.694116	0.830394	-3.28863	-0.0143714	6.22714	0.0125806	0.162756	3.9914	-0.0143714	7.11218	0.00765619	0.27184	1.14526	2.55715	0.0691058	0	0.156628	0.370296	0.936842	0.592968	1.22716	1.31329	0.711411	1.18208	2.35726	0.572499	NULL	PTHR12434:SF3	NULL	NULL	NULL	NULL	NULL	NULL
Eucgr.F01534	25898m	2.78671	5.22938	17.9599	2.25607e-05	0.000693045	0.303361	5.22938	0.704978	0.401116	0.604463	2.40266	5.22938	11.6561	0.000639937	0.0232573	-2.14245	5.22938	7.10861	0.00767148	0.27184	4.52807	3.29427	18.9132	57.311	53.8199	14.3794	48.5858	51.4522	66.0979	42.2504	12.6464	140.54	78.5058	30.235	NULL	PTHR13286	NULL	NULL	NULL	AT1G19330.2	NULL	NULL
Eucgr.H00205	05231m	5.33979	2.99079	12.4118	0.000426625	0.00680956	-2.84854	2.99079	17.2549	3.26857e-05	0.000317099	4.41816	2.99079	7.92536	0.00487467	0.0901756	-4.59432	2.99079	7.10967	0.00766692	0.27184	0.147329	0	6.66175	2.03603	11.3334	21.0226	4.81541	1.24497	4.53129	22.1118	3.83738	15.3673	0	0.197656	PF11594	NULL	NULL	NULL	NULL	AT3G01680.1	NULL	NULL
Eucgr.H02748	00310m	4.18148	3.80418	14.3792	0.00014944	0.00302504	0.345354	3.80418	0.377686	0.538844	0.720625	4.54195	3.80418	14.6221	0.000131363	0.00749561	-3.46462	3.80418	7.11766	0.00763285	0.27184	0.291843	0.355706	4.07326	31.5403	16.7461	1.0313	12.366	16.1708	12.8471	18.6456	2.98026	37.7937	33.2429	8.69283	PF02518,PF00204,PF00521	PTHR10169	KOG0355	5.99.1.3	K03164	AT3G23890.1	TOPII	topoisomerase II
Eucgr.K02234	43153m	3.93591	7.23121	13.3064	0.000264498	0.00473709	1.89368	7.23121	9.26809	0.00233181	0.0122022	3.06266	7.23121	7.61642	0.00578393	0.10054	-3.38326	7.23121	7.11437	0.00764687	0.27184	4.85545	3.33267	22.7638	147.707	79.4754	6.78619	319.589	1114.09	48.7363	98.3093	20.4787	232.206	400.192	174.799	PF00234	NULL	NULL	NULL	NULL	AT3G18280.1	NULL	Bifunctional inhibitor/lipid-transfer protein/seed storage 2S albumin superfamily protein
Eucgr.H03077	27060m	-1.46211	4.16361	2.45242	0.117344	0.324234	-2.43718	4.16361	11.5376	0.000682023	0.00434622	-4.6885	4.16361	11.2991	0.000775452	0.026939	3.88718	4.16361	7.09091	0.0077476	0.273985	1.06712	63.044	6.71403	0.197656	47.1453	7.32798	6.63416	10.5113	22.326	45.0545	23.796	3.61009	0.469883	8.88711	NULL	NULL	NULL	NULL	NULL	NULL	NULL	NULL
Eucgr.K01303	30263m	-1.35929	6.07742	7.325	0.0068002	0.050216	-0.295349	6.07742	0.725315	0.394406	0.597843	-1.91405	6.07742	8.59779	0.0033657	0.0707997	2.01621	6.07742	7.08686	0.00776514	0.274194	72.5334	199.909	14.2358	66.5715	25.217	57.0257	107.112	27.1448	110.094	39.3988	69.7183	103.235	88.8394	31.9454	NULL	NULL	NULL	NULL	NULL	AT5G01990.1	NULL	Auxin efflux carrier family protein
Eucgr.E02588	02050m	-0.222501	1.94338	0.0570286	0.811256	0.916513	1.54927	1.94338	5.06242	0.0244501	0.0813959	-4.03903	1.94338	8.72464	0.00313938	0.0677894	4.09156	1.94338	7.08289	0.00778235	0.274392	1.7175	3.10976	0	0.300841	0.973268	0.145922	16.2735	8.27453	8.98707	1.25302	3.33267	8.9	0.592968	7.88891	PF01582,PF00931,PF00560	PTHR23155	KOG4658	NULL	NULL	AT5G17680.1	NULL	disease resistance protein (TIR-NBS-LRR class), putative
Eucgr.G00847	18936m	-2.89357	4.28634	29.702	5.0384e-08	4.52555e-06	1.43412	4.28634	13.6175	0.000224081	0.0016778	-1.63597	4.28634	5.60017	0.0179587	0.200207	2.17156	4.28634	7.07631	0.00781095	0.274543	13.74	55.8375	8.01685	31.5883	5.25565	2.48067	11.4715	33.2951	10.313	1.33133	11.1089	23.421	18.8432	15.4272	PF03060	NULL	NULL	NULL	NULL	AT5G64250.2	NULL	Aldolase-type TIM barrel family protein
Eucgr.I00277	#N/A	-6.70102	1.2693	35.3588	2.74231e-09	3.58339e-07	1.22036	1.2693	1.54935	0.213231	0.402227	-4.11935	1.2693	9.79762	0.00174738	0.046537	4.55895	1.2693	7.07686	0.00780858	0.274543	1.62062	22.5565	0	1.27252	0	0	0	0	0	0	0	0	0.15614	0.0658854	#N/A	#N/A	#N/A	#N/A	#N/A	#N/A	#N/A	#N/A
Eucgr.I01835	21851m	3.24401	5.33029	8.25205	0.0040706	0.0347524	1.10232	5.33029	2.88907	0.0891824	0.218317	4.71099	5.33029	13.093	0.000296399	0.013211	-3.80263	5.33029	7.0739	0.0078215	0.274543	2.54503	0.752103	5.11383	251.687	10.1808	0.925741	34.8193	61.3393	24.368	52.9695	1.6896	150.912	55.2484	65.2649	PF02704	NULL	NULL	NULL	NULL	AT5G14920.1	NULL	Gibberellin-regulated family protein
Eucgr.B03944	17239m	2.59673	3.88439	8.79349	0.00302307	0.0280715	0.00987265	3.88439	0.000443449	0.983199	0.992739	3.12015	3.88439	10.4682	0.00121445	0.0365929	-2.88583	3.88439	7.0564	0.00789828	0.2756	1.11089	3.90351	8.71479	41.1756	7.24739	12.2716	41.3568	23.3152	0.861452	17.3848	11.7935	14.5122	74.747	3.79396	PF00892	NULL	NULL	NULL	NULL	AT5G40240.2	NULL	nodulin MtN21 /EamA-like transporter family protein
Eucgr.F00746	14884m	-3.66492	3.78847	43.9653	3.34242e-11	6.41934e-09	0.678007	3.78847	2.88676	0.0893103	0.218493	-2.23854	3.78847	9.50343	0.00205088	0.0514622	2.25806	3.78847	7.05885	0.00788745	0.2756	20.2752	117.617	7.65087	8.96041	2.50459	1.7175	5.66668	12.0685	7.29608	2.45433	4.45381	13.237	4.22894	4.07326	PF00657	PTHR22835:SF27	NULL	NULL	NULL	AT5G55050.1	NULL	GDSL-like Lipase/Acylhydrolase superfamily protein
Eucgr.H04468	19070m	4.00256	5.7199	20.1731	7.07405e-06	0.000277132	3.24766	5.7199	42.5322	6.95296e-11	3.11669e-09	3.61754	5.7199	15.0527	0.000104552	0.00639854	-2.74332	5.7199	7.06165	0.00787515	0.2756	0.583961	4.0858	2.19279	104.979	5.51344	0.78805	93.1119	204.955	29.6464	25.607	2.17422	205.112	301.459	104.693	PF00010	NULL	NULL	NULL	NULL	AT1G72210.1	NULL	basic helix-loop-helix (bHLH) DNA-binding superfamily protein
Eucgr.I02039	01445m	3.30845	3.65368	10.5803	0.001143	0.0139468	-3.03915	3.65368	33.0675	8.9012e-09	2.26832e-07	3.19991	3.65368	8.62197	0.00332132	0.0700532	-3.25903	3.65368	7.05923	0.0078858	0.2756	1.374	0.207318	20.4875	4.06136	47.8848	16.9269	7.38089	1.97013	2.79925	16.8375	16.293	15.1456	1.05417	1.57778	NULL	NULL	NULL	NULL	NULL	AT3G02170.1	LNG2	longifolia2
Eucgr.E01779	30264m	-0.0766514	5.52403	0.0226585	0.880349	0.949583	-1.17506	5.52403	12.2957	0.00045401	0.00309258	-2.11989	5.52403	10.6958	0.00107379	0.0337473	1.97505	5.52403	7.04886	0.00793156	0.276353	51.7914	49.4884	11.6789	7.9808	30.2291	71.6524	68.0772	23.3893	73.9805	51.3644	42.0622	69.5455	46.556	35.1514	PF00036	PTHR10891	NULL	NULL	NULL	AT2G44310.1	NULL	Calcium-binding EF-hand family protein
Eucgr.C01957	52447m	4.646	2.68257	20.947	4.72164e-06	0.000199534	1.24769	2.68257	6.27718	0.0122302	0.0472469	2.70527	2.68257	6.39941	0.0114158	0.152878	-3.16717	2.68257	7.04375	0.00795424	0.276735	0	0.207318	1.14526	3.30925	6.81288	2.18882	18.0521	32.5071	12.6703	2.58435	1.66633	15.614	9.4875	10.6939	PF00560	PTHR23155	NULL	NULL	NULL	AT3G44630.3	NULL	Disease resistance protein (TIR-NBS-LRR class) family
Eucgr.H03531	18847m	3.82816	4.15763	9.64937	0.00189417	0.0203206	2.00136	4.15763	8.86343	0.0029094	0.0146606	4.82504	4.15763	13.1997	0.000279996	0.0127444	-3.79447	4.15763	7.0383	0.00797848	0.27717	0.78805	0	3.75547	47.1582	3.89299	0.207318	13.8204	84.3427	0.800337	6.48983	3.15883	24.2773	213.661	26.3877	PF01564	PTHR11558	KOG1562	NULL	NULL	AT5G19530.1	ACL5	S-adenosyl-L-methionine-dependent methyltransferases superfamily protein
Eucgr.K02328	13597m	0.28993	4.42954	0.284629	0.593683	0.794548	-1.25672	4.42954	12.3584	0.000439013	0.00300777	-4.49668	4.42954	33.1436	8.55979e-09	4.86869e-06	2.22412	4.42954	7.0319	0.00800704	0.277754	23.9797	23.9424	0.902523	0.783138	29.3302	36.7266	56.7396	41.5468	25.0754	7.77623	16.0825	3.88724	9.99263	4.58106	PF03097	PTHR23030	NULL	NULL	NULL	AT1G73390.1	NULL	Endosomal targeting BRO1-like domain-containing protein
Eucgr.D00928	40997m	1.35852	1.30051	1.17165	0.279063	0.531895	1.20411	1.30051	2.4229	0.119573	0.268658	4.8971	1.30051	10.218	0.00139075	0.0397763	-4.43884	1.30051	7.01866	0.00806645	0.278841	0	0.263542	13.5939	10.313	0.350618	0.127252	6.31766	0.0783138	2.59208	0.686999	0.138212	6.42357	0.145922	1.77853	PF00023	PTHR18958	NULL	NULL	NULL	AT5G15500.2	NULL	Ankyrin repeat family protein
Eucgr.F02302	14128m	2.74576	4.23359	13.4552	0.000244328	0.00445969	0.269448	4.23359	0.426919	0.513504	0.700943	2.72521	4.23359	11.2262	0.000806493	0.0277318	-2.43475	4.23359	7.01442	0.00808559	0.278841	3.61009	0.939765	14.4044	31.2272	23.3287	8.9	10.6075	73.4546	14.6339	16.5403	6.89544	39.6315	54.2729	12.3699	PF00134,PF02984	PTHR10177	KOG0656	NULL	K14505	AT4G34160.1	CYCD3;1	CYCLIN D3;1
Eucgr.G02829	34424m	-1.15912	5.12763	5.51751	0.018827	0.101773	0.611379	5.12763	3.22384	0.0725732	0.187612	-1.18489	5.12763	3.58885	0.0581683	0.378493	1.9644	5.12763	7.02101	0.00805589	0.278841	41.3994	50.3799	20.8618	27.4863	7.46343	19.4654	34.8752	35.4816	48.6621	18.0505	15.8977	91.2781	212.039	12.2547	NULL	NULL	NULL	NULL	NULL	AT5G49015.1	NULL	Expressed protein
Eucgr.H05007	06696m	2.23	2.95878	4.9456	0.0261572	0.126053	-1.893	2.95878	10.776	0.00102825	0.00613392	3.61416	2.95878	9.93001	0.00162606	0.0444587	-3.41051	2.95878	7.0148	0.00808389	0.278841	1.94654	0.875529	3.91569	21.6623	9.7819	5.91038	2.06261	4.35099	2.55692	23.2649	4.28255	7.71361	2.92679	2.85799	PF00368	PTHR10572	KOG2480	NULL	NULL	AT1G76490.1	HMG1	hydroxy methylglutaryl CoA reductase 1
Eucgr.E01669	18146m	5.47914	2.15311	12.4055	0.000428062	0.00681869	0.150508	2.15311	0.0348038	0.852007	0.923667	4.04171	2.15311	6.35823	0.0116838	0.155321	-4.64232	2.15311	7.00767	0.00811614	0.279486	0	0	2.19279	0.185148	1.77853	1.5761	16.3535	2.061	11.6098	3.74737	1.64713	10.1679	0.890761	7.97229	PF00023	PTHR18958	NULL	NULL	NULL	AT5G51160.1	NULL	Ankyrin repeat family protein
Eucgr.D02266	52970m	-3.67126	2.87999	20.6873	5.40727e-06	0.000223315	-3.24743	2.87999	22.4575	2.14849e-06	2.94225e-05	-7.39187	2.87999	25.3522	4.77598e-07	0.000118761	4.29681	2.87999	7.00427	0.00813154	0.279609	60.4445	11.1311	0.0691058	0	1.7229	14.2564	0.312281	0.461198	0.525928	0.583686	0	0.197013	0	0	PF00106	PTHR19410	KOG1208	NULL	NULL	AT3G61220.1	NULL	NAD(P)-binding Rossmann-fold superfamily protein
Eucgr.B02163	16741m	5.21655	4.79562	11.8549	0.000575111	0.00853919	-4.79443	4.79562	47.4162	5.74071e-12	3.56009e-10	6.00474	4.79562	14.0281	0.000180097	0.00945431	-4.52581	4.79562	7.00155	0.0081439	0.279627	0.583961	0	16.6808	5.55445	52.4666	5.91038	1.76795	0.1145	0.967482	134.593	20.8198	22.2643	0.381755	2.10589	PF00657	PTHR22835:SF27	NULL	NULL	NULL	AT3G04290.1	LTL1	Li-tolerant lipase 1
Eucgr.B01412	23325m	1.15862	1.22749	1.06292	0.302549	0.55735	-0.954481	1.22749	2.28193	0.130889	0.286401	4.70575	1.22749	12.9154	0.000325881	0.0140994	-3.8437	1.22749	6.98032	0.00824108	0.282553	0.313255	0	10.0686	6.22485	0.780702	0.197656	1.57778	1.52702	0.150421	0.78805	3.38857	1.145	1.65854	0.389307	PF03478	NULL	NULL	NULL	NULL	AT5G60060.1	NULL	Protein of unknown function (DUF295)
Eucgr.A00726	01746m	3.41295	5.17566	12.1512	0.000490553	0.00759392	1.99467	5.17566	13.2177	0.000277313	0.00202551	3.86022	5.17566	13.1118	0.000293448	0.0131315	-3.07091	5.17566	6.96766	0.00829958	0.284146	1.75188	2.33474	5.40365	104.424	9.7819	2.95519	42.5781	114.156	3.10976	19.3614	2.17422	109.744	347.906	20.6076	PF08263,PF00560,PF00069,PF07714	PTHR23258	KOG1187	NULL	NULL	AT5G01890.1	NULL	Leucine-rich receptor-like protein kinase family protein
Eucgr.J03188	11678m	3.81252	2.79754	9.77615	0.00176791	0.0192858	-2.1946	2.79754	12.5172	0.000403225	0.00280076	3.51191	2.79754	7.64725	0.0056859	0.0994949	-3.76786	2.79754	6.96408	0.0083162	0.284303	0	0.468421	2.48994	6.69843	11.9911	12.2716	2.41778	2.85799	1.48796	12.3756	6.18299	3.04066	3.50376	3.21027	PF01650	PTHR12000	KOG1348	NULL	NULL	AT2G25940.1	ALPHA-VPE	alpha-vacuolar processing enzyme
Eucgr.F02915	26579m	-4.29451	2.88466	17.764	2.50074e-05	0.000741216	-3.54437	2.88466	19.6275	9.41058e-06	0.000106163	-2.86007	2.88466	4.48155	0.0342626	0.29188	4.26206	2.88466	6.94785	0.00839202	0.286093	33.8824	5.79791	1.77311	2.35726	5.43459	2.03603	1.65463	0.0783138	0	16.488	6.35774	1.36258	0	0.355706	PF02798,PF00043	PTHR11260	KOG0867	2.5.1.18	K00799	AT5G17220.1	GSTF12	glutathione S-transferase phi 12
Eucgr.F03476	35266m	-3.45492	2.9342	15.1039	0.000101754	0.00226127	-2.13543	2.9342	11.8939	0.000563177	0.00370789	-2.22786	2.9342	3.64327	0.0562964	0.373505	3.66989	2.9342	6.94769	0.00839276	0.286093	37.2148	17.1754	4.62417	4.53129	1.58125	5.08397	0.509006	0.150421	1.48796	8.25042	12.0225	2.97155	0.194654	3.79396	NULL	NULL	NULL	NULL	NULL	NULL	NULL	NULL
Eucgr.E00381	09283m	3.34216	0.297688	5.45095	0.0195577	0.104433	0.445237	0.297688	0.349503	0.554395	0.731769	3.77704	0.297688	6.02636	0.0140938	0.174488	-4.56014	0.297688	6.92313	0.00850881	0.289631	0	0	1.78152	1.80505	0.778614	0.291843	4.80202	1.5761	2.35726	0.548196	0.185148	0.15614	0.922395	1.75309	PF07649,PF03107,PF07754,PF00130	NULL	NULL	NULL	NULL	AT4G01350.1	NULL	Cysteine/Histidine-rich C1 domain family protein
Eucgr.B03552	15144m	2.62626	3.67943	11.7253	0.00061656	0.00895206	0.408632	3.67943	0.930185	0.334815	0.53805	2.46639	3.67943	8.8293	0.00296433	0.0649595	-2.50048	3.67943	6.91642	0.0085408	0.290301	1.47329	2.40449	10.8692	16.67	5.25204	8.17545	29.0384	15.3843	39.4025	15.3429	4.77714	27.9574	9.36842	11.4641	PF00069	PTHR23258	KOG1187	NULL	NULL	AT5G13290.2	CRN	Protein kinase superfamily protein
Eucgr.H00727	33494m	5.50792	6.52216	18.3301	1.85753e-05	0.000599459	3.24002	6.52216	22.0331	2.67993e-06	3.56464e-05	3.8884	6.52216	8.97597	0.00273553	0.0619913	-3.70576	6.52216	6.91356	0.00855443	0.290347	0.778614	1.75106	0.704824	143.12	19.5638	6.10739	19.7421	469.907	27.3659	23.5772	2.17422	216.507	939.244	96.4196	PF00234	NULL	NULL	NULL	NULL	AT5G48485.1	DIR1	Bifunctional inhibitor/lipid-transfer protein/seed storage 2S albumin superfamily protein
Eucgr.C02714	#N/A	2.2308	3.68583	7.77341	0.0053021	0.0420589	-1.64975	3.68583	12.0648	0.000513822	0.00343173	1.58557	3.68583	3.49725	0.0614707	0.390063	-2.63479	3.68583	6.90661	0.00858777	0.29106	10.379	0.548196	40.4879	3.50212	27.2168	22.3281	17.3937	10.8692	12.5979	4.44632	14.1849	19.8894	6.75549	1.86586	#N/A	#N/A	#N/A	#N/A	#N/A	#N/A	#N/A	#N/A
Eucgr.A01446	35623m	2.52378	5.27739	3.64019	0.0564006	0.208931	-1.10168	5.27739	2.19408	0.138542	0.298192	5.91412	5.27739	13.1114	0.000293503	0.0131315	-4.42748	5.27739	6.89926	0.00862314	0.29184	5.54502	0.177853	234.768	120.54	2.56116	21.952	2.97699	21.8374	0.389307	0.85651	91.6867	75.5875	82.5809	0.156628	NULL	NULL	NULL	NULL	NULL	NULL	NULL	NULL
Eucgr.E02482	00193m	3.05829	6.25727	18.6738	1.55099e-05	0.000518966	1.358	6.25727	11.8724	0.000569726	0.00374788	2.93977	6.25727	15.0797	0.000103064	0.00639023	-2.22706	6.25727	6.89543	0.00864161	0.292047	2.11447	14.997	34.4375	55.0454	39.3474	6.25911	303.636	183.242	63.3271	91.6109	34.6223	121.484	298.745	99.6626	PF00560	PTHR10588	KOG1644	NULL	NULL	AT2G34680.1	AIR9	Outer arm dynein light chain 1 protein
Eucgr.E03690	36140m	-3.26756	5.08217	11.5483	0.000678127	0.00960971	5.36192	5.08217	44.2138	2.94401e-11	1.46106e-09	-3.89447	5.08217	9.50037	0.00205431	0.0514622	3.67632	5.08217	6.89203	0.0086581	0.292186	14.3171	95.1571	0.468421	21.4128	0	1.0305	11.6789	319.621	22.1801	1.22716	0	143.351	88.4163	9.62771	PF12609	NULL	NULL	NULL	NULL	AT4G10270.1	NULL	Wound-responsive family protein
Eucgr.B02398	38216m	1.92384	1.70063	3.14678	0.0760768	0.250283	1.40521	1.70063	4.74122	0.0294482	0.0941983	3.07039	1.70063	6.34367	0.0117801	0.156075	-3.61294	1.70063	6.87988	0.00871712	0.293355	0.985063	0.147329	0.922395	18.0568	1.145	0.483741	6.61822	13.1329	1.42282	0.636258	0.300841	1.80122	15.1822	3.12281	PF12171,PF00096	PTHR11389	NULL	NULL	NULL	AT3G46080.1	NULL	C2H2-type zinc finger family protein
Eucgr.F01108	30321m	4.91217	1.85844	14.4088	0.000147114	0.00298306	-1.08804	1.85844	3.59841	0.0578347	0.1578	4.01825	1.85844	8.65888	0.0032547	0.0692042	-3.95402	1.85844	6.87589	0.00873661	0.293355	0	0	1.832	1.03659	6.16724	1.56628	7.96137	4.52807	2.04245	13.6258	2.62659	5.0688	2.36415	2.50459	NULL	NULL	NULL	NULL	NULL	AT1G12220.1	RPS5	Disease resistance protein (CC-NBS-LRR class) family
Eucgr.H03082	22406m	-2.9892	3.72126	9.78253	0.00176178	0.0192536	-3.75585	3.72126	24.0135	9.56637e-07	1.43211e-05	-4.06702	3.72126	8.74569	0.00310335	0.0673191	3.88428	3.72126	6.87263	0.00875257	0.293355	1.75106	19.7417	18.3297	0.780702	36.6443	8.1031	2.86249	0.760164	6.61822	10.8052	45.931	0.76351	1.05294	1.09639	NULL	NULL	NULL	NULL	NULL	NULL	NULL	NULL
Eucgr.H03859	30401m	-0.0733984	3.76973	0.00491325	0.944118	0.976878	0.0464251	3.76973	0.00410674	0.948903	0.974194	2.1382	3.76973	2.56677	0.109131	0.510043	-4.20169	3.76973	6.87217	0.00875482	0.293355	9.28173	10.534	93.0892	16.9245	0.138212	17.5188	20.5749	0.355706	44.7219	1.65463	0.939765	14.2564	0	0.988281	NULL	NULL	NULL	NULL	NULL	NULL	NULL	NULL
Eucgr.K00034	51274m	0.820645	3.74447	0.886105	0.346535	0.599685	0.117419	3.74447	0.0453185	0.831419	0.912796	2.57652	3.74447	5.9974	0.0143269	0.176365	-3.18705	3.74447	6.87431	0.00874434	0.293355	4.58106	7.82187	21.6992	43.0184	3.28918	8.14652	28.4175	0.790625	42.4248	4.37765	5.42451	26.9907	0.883974	7.78598	PF00069,PF07714	PTHR23258	KOG1187	NULL	NULL	AT4G18250.1	NULL	receptor serine/threonine kinase, putative
Eucgr.E01258	03510m	2.35905	5.38829	13.1874	0.000281838	0.00495745	0.708019	5.38829	3.64262	0.0563183	0.154874	2.72556	5.38829	14.4895	0.000140946	0.00788998	-2.11838	5.38829	6.85844	0.00882233	0.294557	9.25741	5.46491	15.8289	106.19	13.5065	9.11608	60.4445	113.417	26.7833	49.5025	12.595	55.2847	183.364	77.1925	PF02714	PTHR13018	KOG1134	NULL	NULL	AT1G32090.1	NULL	early-responsive to dehydration stress protein (ERD4)
Eucgr.E03521	13518m	-0.792062	6.7319	2.12901	0.144534	0.364438	1.66803	6.7319	18.9931	1.31195e-05	0.000142166	-1.63558	6.7319	5.62779	0.0176779	0.198388	2.11619	6.7319	6.85275	0.00885052	0.294557	53.7004	104.35	15.0157	97.3221	47.4955	32.2487	107.156	403.876	103.425	26.7833	44.4356	244.516	349.588	91.5114	PF00168	PTHR10774	NULL	NULL	NULL	AT1G05500.1	NTMC2T2.1	Calcium-dependent lipid-binding (CaLB domain) family protein
Eucgr.F03544	25657m	-3.12091	2.44357	10.2853	0.00134095	0.0156524	-4.72431	2.44357	40.7689	1.71334e-10	6.86005e-09	-3.86308	2.44357	7.96433	0.0047708	0.0889644	4.01995	2.44357	6.85091	0.0088596	0.294557	12.8176	4.69449	7.88891	0	6.35774	3.11446	0.875529	0.0889264	0.394025	15.7942	3.28918	0.185148	0.468421	0.197656	PF03641	NULL	NULL	NULL	NULL	AT2G28305.1	LOG1	Putative lysine decarboxylase family protein
Eucgr.H04215	31610m	-1.97682	4.10322	12.7418	0.000357582	0.00594452	2.79679	4.10322	42.7879	6.10082e-11	2.79302e-09	-2.30265	4.10322	9.80752	0.001738	0.0463919	2.23414	4.10322	6.85554	0.00883668	0.294557	4.74375	99.5756	1.32596	17.9765	2.16328	2.85799	7.3615	38.5108	35.4438	0.621953	3.30911	50.9266	28.4564	14.7759	NULL	NULL	NULL	NULL	NULL	NULL	NULL	NULL
Eucgr.J00169	46196m	2.84769	2.31098	4.51207	0.0336565	0.148002	2.55064	2.31098	10.5174	0.00118258	0.00689097	5.30938	2.31098	13.6737	0.000217482	0.0106811	-4.09108	2.31098	6.84972	0.00886551	0.294557	0.194654	0	3.68075	6.48019	0.177853	0.197013	8.54508	10.992	1.1748	0.312281	0.329427	17.7062	40.7205	9.4765	PF10604	NULL	NULL	NULL	K14496	AT2G38310.1	PYL4	PYR1-like 4
Eucgr.K02281	27083m	1.41937	7.27227	6.31484	0.0119731	0.0748455	-0.371709	7.27227	1.19984	0.273354	0.473004	2.35667	7.27227	13.3123	0.000263664	0.0122609	-1.92764	7.27227	6.85262	0.00885114	0.294557	81.4729	20.152	333.088	224.472	55.2156	130.807	218.007	143.705	211.001	116.125	93.1151	511.009	344.446	71.9468	PF00293	PTHR12629	KOG2839	NULL	NULL	AT1G18300.1	NUDT4	nudix hydrolase homolog 4
Eucgr.A01486	16477m	-0.306986	6.55879	0.310922	0.577115	0.782765	0.206196	6.55879	0.296555	0.58605	0.755898	-5.49982	6.55879	45.3308	1.66408e-11	3.02389e-08	2.18214	6.55879	6.83967	0.00891552	0.29476	74.3846	282.598	1.76795	6.18299	84.2406	83.9347	164.537	519.526	263.877	8.01628	25.6943	29.4762	8.0923	17.3371	PF00481	PTHR13832	KOG0698	NULL	NULL	AT2G29380.1	HAI3	highly ABA-induced PP2C gene 3
Eucgr.B01357	30952m	-2.17727	2.59912	10.1093	0.00147524	0.0167949	0.439164	2.59912	0.8114	0.367707	0.571695	-2.35177	2.59912	6.6609	0.00985513	0.139824	2.77134	2.59912	6.82497	0.00898918	0.29476	9.33727	23.6415	3.12281	1.58125	1.91528	1.4885	1.65854	13.2364	7.58792	3.33088	3.30854	8.72439	9.6326	5.18415	NULL	NULL	NULL	NULL	NULL	AT5G26731.1	NULL	NULL
Eucgr.C01731	31582m	-2.90982	5.30446	12.4067	0.000427804	0.00681869	2.26869	5.30446	11.9918	0.000534351	0.00354578	-3.71864	5.30446	10.6367	0.00110865	0.0343697	3.30766	5.30446	6.82444	0.00899186	0.29476	66.4099	88.1099	6.48983	8.12271	5.64495	5.10725	70.2518	172.583	3.09391	2.03616	3.14752	27.9491	91.5807	3.15557	NULL	NULL	NULL	NULL	NULL	NULL	NULL	NULL
Eucgr.D02043	45575m	2.21835	2.01857	2.64735	0.103722	0.302311	1.97605	2.01857	6.44199	0.0111454	0.0438885	5.76852	2.01857	13.0347	0.000305775	0.0134763	-4.45729	2.01857	6.84459	0.008891	0.29476	0	0.389307	9.02523	10.3374	0.437765	0	8.66856	0.441987	3.89299	1.11089	0.936842	5.07317	0.350618	10.3074	PF00234	NULL	NULL	NULL	NULL	AT4G12520.1	NULL	Bifunctional inhibitor/lipid-transfer protein/seed storage 2S albumin superfamily protein
Eucgr.E00306	06003m	1.04138	3.57244	1.59223	0.207008	0.450331	0.195816	3.57244	0.1307	0.717707	0.845732	3.50852	3.57244	13.7532	0.000208461	0.0103455	-2.73735	3.57244	6.81907	0.00901896	0.29476	4.66949	0.711411	69.0603	13.1158	1.97013	3.09391	13.8545	8.98376	12.0685	1.64713	11.5704	21.3783	35.8001	6.03016	PF03372	PTHR11200	KOG0565	NULL	NULL	AT4G18010.2	5PTASE2	myo-inositol polyphosphate 5-phosphatase 2
Eucgr.F01179	03675m	1.70867	5.77403	10.4716	0.00121226	0.0145736	-0.0582974	5.77403	0.0349182	0.851767	0.923546	1.54064	5.77403	6.99656	0.00816666	0.125518	-1.77735	5.77403	6.81859	0.00902135	0.29476	28.6141	18.532	35.7894	67.5791	33.3474	34.6742	181.362	68.3564	48.996	70.2631	14.956	105.186	83.3498	65.8842	NULL	NULL	NULL	NULL	NULL	AT3G15095.1	NULL	NULL
Eucgr.F01591	22652m	1.76696	1.48936	2.30614	0.128863	0.34131	-1.09082	1.48936	2.75561	0.0969136	0.231439	4.76613	1.48936	11.8831	0.000566451	0.0213078	-3.95689	1.48936	6.83904	0.00891868	0.29476	0.468421	0.0658854	5.51635	15.4695	3.33088	0.636258	2.10589	0.0783138	1.85148	2.29	1.79675	3.89307	0.583686	1.42282	NULL	NULL	NULL	NULL	NULL	AT5G66440.1	NULL	NULL
Eucgr.F02649	06777m	3.537	5.44336	8.82893	0.00296493	0.0276403	-4.22632	5.44336	37.0785	1.1347e-09	3.69216e-08	-3.74235	5.44336	4.62402	0.0315272	0.277218	4.85794	5.44336	6.83134	0.00895719	0.29476	0.15614	0.329427	0	0	148.312	16.2882	4.06136	1.33133	7.77623	200.833	25.8456	17.7135	2.48067	6.58055	PF07732,PF00394,PF07731	PTHR11709	KOG1263	NULL	NULL	AT5G09360.1	LAC14	laccase 14
Eucgr.H03489	28646m	-2.68802	1.93859	12.0246	0.000525036	0.00801222	-0.480522	1.93859	0.753724	0.3853	0.589427	-3.12847	1.93859	8.32348	0.00391358	0.0781492	3.24169	1.93859	6.82455	0.00899133	0.29476	23.4445	10.9023	0.329427	2.62964	2.40449	0.483741	6.42357	2.0429	0.889264	3.30854	0.601682	1.64459	2.77722	2.96667	PF04366	PTHR15629	NULL	NULL	NULL	AT1G29800.1	NULL	RING/FYVE/PHD-type zinc finger family protein
Eucgr.I01412	02859m	1.56161	1.72055	1.70356	0.191823	0.430785	-3.08387	1.72055	17.2766	3.23148e-05	0.000314274	3.93903	1.72055	7.356	0.00668394	0.11057	-4.31554	1.72055	6.82738	0.00897707	0.29476	2.81053	0	7.8805	8.39775	9.4667	1.78152	0.902523	0.0783138	2.40693	6.41199	0.760164	1.55723	0.145922	0.266779	PF01301,PF02140	PTHR23421	KOG0496	NULL	NULL	AT2G16730.1	BGAL13	glycosyl hydrolase family 35 protein
Eucgr.J02016	22182m	0.764066	2.11927	0.359387	0.548847	0.762818	-3.78187	2.11927	19.7259	8.93803e-06	0.000101707	4.24268	2.11927	7.88661	0.00498022	0.0916259	-4.39598	2.11927	6.82061	0.0090112	0.29476	2.18596	0.197656	3.54623	14.2909	12.0963	8.1441	0.150421	0.156628	0.370296	4.00749	3.04066	1.16792	0	0.444632	PF00106	PTHR19410	KOG0725	1.1.1.206	K08081	AT1G07440.1	NULL	NAD(P)-binding Rossmann-fold superfamily protein
Eucgr.K01338	12549m	-0.654706	5.09557	2.17042	0.140688	0.358941	-0.467408	5.09557	2.48728	0.11477	0.261211	-1.66891	5.09557	8.74397	0.00310627	0.0673206	1.71773	5.09557	6.83825	0.00892265	0.29476	54.5117	40.0749	24.1927	12.7252	13.5447	35.6216	61.1411	30.3239	52.7994	32.3404	22.0845	56.0999	71.2	13.3088	PF07690,PF03092	NULL	NULL	NULL	NULL	AT1G64890.1	NULL	Major facilitator superfamily protein
Eucgr.F00723	24494m	1.51293	5.36779	7.84515	0.00509573	0.0409862	-1.06544	5.36779	10.9297	0.000946369	0.00572059	2.03728	5.36779	10.9343	0.000943987	0.0308008	-1.8642	5.36779	6.81235	0.00905297	0.295384	14.0835	4.97562	86.4038	33.6942	47.1062	59.8278	29.2568	51.8143	39.1895	15.8194	70.7266	71.2	39.07	35.5878	PF01168	PTHR10146	KOG3157	NULL	K06997	AT4G26860.1	NULL	Predicted pyridoxal phosphate-dependent enzyme, YBL036C type
Eucgr.B02785	18586m	5.2187	4.74097	41.8359	9.92634e-11	1.74992e-08	0.693023	4.74097	3.22678	0.0724429	0.187336	2.04908	4.74097	6.61678	0.0101022	0.141724	-2.34971	4.74097	6.8063	0.0090837	0.295978	0.624561	0.527083	4.33428	5.30384	32.4322	10.4346	82.5809	52.3136	85.3533	25.8769	3.31708	137.62	57.639	16.4514	NULL	NULL	NULL	NULL	NULL	NULL	NULL	NULL
Eucgr.K03427	06578m	4.18405	4.25863	14.8029	0.000119349	0.0025561	0.838955	4.25863	2.22794	0.135535	0.293818	4.23337	4.25863	13.1176	0.000292535	0.0131315	-3.33508	4.25863	6.80132	0.00910906	0.296396	1.05186	0.254503	2.74799	18.1057	15.1925	0.704824	27.7722	68.3895	5.53437	44.5757	2.0429	28.5454	168.446	20.1841	PF00786,PF00620	PTHR23177	KOG4270	NULL	NULL	AT4G03100.1	NULL	Rho GTPase activating protein with PAK-box/P21-Rho-binding domain
Eucgr.J01207	12439m	3.01271	5.69777	20.3073	6.59481e-06	0.000264948	-0.956525	5.69777	7.21887	0.0072141	0.0308394	2.4642	5.69777	12.2391	0.000467976	0.0183542	-2.09101	5.69777	6.79641	0.00913414	0.296803	10.5294	2.34941	62.2891	33.1242	115.532	22.6403	62.7888	49.7878	34.9942	77.366	51.2233	137.311	63.2039	19.9025	PF00612	NULL	NULL	NULL	NULL	AT5G13460.1	IQD11	IQ-domain 11
Eucgr.B03036	10387m	3.45165	3.13785	9.913	0.00164116	0.0181673	-0.000684916	3.13785	3.75137e-07	0.999511	0.999806	4.45569	3.13785	13.3482	0.000258667	0.012124	-3.47586	3.13785	6.79045	0.00916467	0.297386	0.350618	0.509006	1.603	12.7155	8.57397	1.17471	6.29504	11.8667	4.9414	32.7018	3.21027	15.3843	24.2326	6.48248	NULL	PTHR13683	KOG1339	NULL	NULL	AT1G25510.1	NULL	Eukaryotic aspartyl protease family protein
Eucgr.J00336	24451m	4.77301	2.94637	13.7392	0.00021002	0.00394066	0.420675	2.94637	0.477892	0.489379	0.681838	4.79333	2.94637	12.3497	0.000441062	0.0176298	-3.86249	2.94637	6.7782	0.00922778	0.299023	0.185148	0	1.51175	16.5491	3.22838	1.22716	5.98083	22.4127	2.89761	17.0902	0.343499	14.4431	29.5873	11.9656	PF00505	PTHR13711	KOG0381	NULL	NULL	AT5G23420.1	HMGB6	high-mobility group box 6
Eucgr.K01627	23060m	-0.431176	3.94332	0.523372	0.469407	0.70347	-1.70202	3.94332	17.9256	2.29715e-05	0.000232501	-2.67313	3.94332	11.3559	0.000752106	0.026205	2.34216	3.94332	6.77282	0.00925565	0.299516	34.6483	17.5106	4.62051	1.29604	10.4044	38.0234	18.7108	6.98448	8.70734	19.0491	9.94869	21.563	9.03486	8.12271	PF08241,PF08242	PTHR10108	KOG3010	NULL	NULL	AT2G41380.1	NULL	S-adenosyl-L-methionine-dependent methyltransferases superfamily protein
Eucgr.H03605	24785m	5.21024	5.55956	51.9435	5.71206e-13	1.66588e-10	-0.934975	5.55956	7.06961	0.00784023	0.0330732	1.95999	5.55956	7.77203	0.00530613	0.0955711	-2.08921	5.55956	6.76283	0.00930759	0.300483	1.24497	1.97013	16.3947	0.85651	67.624	59.3109	54.2481	101.998	64.4973	54.6965	56.3725	116.275	69.8559	48.8791	PF01738	PTHR17630	KOG3043	NULL	NULL	AT3G23570.1	NULL	alpha/beta-Hydrolases superfamily protein
Eucgr.I00029	29905m	3.32452	1.66106	9.18566	0.00243919	0.0242171	-0.0234414	1.66106	0.00183705	0.965812	0.983354	3.34766	1.66106	8.1927	0.00420592	0.0817749	-3.42037	1.66106	6.76218	0.009311	0.300483	0.441987	0	4.55804	3.18129	0.414635	4.28238	9.4849	2.31209	9.25959	1.50421	2.11447	8.14652	11.3982	0.85651	PF01582	NULL	NULL	NULL	NULL	AT4G09430.1	NULL	Disease resistance protein (TIR-NBS-LRR class) family
Eucgr.C01297	08984m	-1.94633	4.73785	19.3055	1.11383e-05	0.000397463	0.171321	4.73785	0.30399	0.581392	0.75256	-2.17704	4.73785	13.7857	0.000204894	0.0102592	1.75661	4.73785	6.75967	0.00932409	0.300495	69.0976	79.5725	7.73985	26.0836	7.75306	17.7742	44.9684	18.5797	30.5038	8.46345	7.91445	36.8414	38.0109	14.5415	PF00071,PF08477	PTHR11708	KOG0096	NULL	NULL	AT5G55190.1	RAN3	RAN GTPase 3
Eucgr.H01050	25169m	-1.80103	4.59873	7.74985	0.0053717	0.0424826	0.908606	4.59873	3.57721	0.0585776	0.159403	-2.56115	4.59873	8.35126	0.00385419	0.077371	2.58433	4.59873	6.75214	0.00936355	0.301356	68.8579	22.0716	4.13727	25.4879	5.08397	19.4695	44.0732	23.964	11.6643	5.15249	3.5244	74.9416	111.484	5.69129	PF00097,PF12428	PTHR23012	NULL	NULL	NULL	AT1G02610.1	NULL	RING/FYVE/PHD zinc finger superfamily protein
Eucgr.B03994	12289m	2.58568	1.37397	5.26092	0.0218095	0.112147	1.22837	1.37397	3.65984	0.0557389	0.153643	2.97051	1.37397	5.66176	0.0173387	0.196258	-3.72581	1.37397	6.74857	0.0093823	0.301548	0	0.936842	1.6896	6.69843	0.85651	1.05186	8.01685	7.82187	2.42773	0.441987	0.801498	4.14635	8.95406	0	NULL	PTHR11926	KOG1192	NULL	NULL	AT2G30140.2	NULL	UDP-Glycosyltransferase superfamily protein
Eucgr.C01607	47456m	3.0935	1.72376	8.02698	0.00460855	0.038242	-0.565255	1.72376	1.00774	0.315445	0.518269	3.25803	1.72376	7.56756	0.00594282	0.102547	-3.46324	1.72376	6.73893	0.00943312	0.302359	0.0658854	0.525928	4.86186	3.20599	3.30854	2.85799	3.52412	4.07326	6.40175	2.21139	4.28238	8.02569	0.355706	3.1522	PF00069,PF07714	PTHR23258	KOG1187	NULL	NULL	AT1G16150.1	WAKL4	wall associated kinase-like 4
Eucgr.F01924	04926m	3.59115	4.35878	11.2938	0.000777678	0.0105439	-2.85139	4.35878	25.9614	3.48319e-07	5.8357e-06	3.63623	4.35878	9.83385	0.00171329	0.0461496	-3.31407	4.35878	6.73915	0.00943195	0.302359	0.437765	0.533558	60.7286	4.68421	38.0234	29.6131	5.26699	0.82927	20.0493	18.3161	68.7212	11.4526	1.20336	4.77714	PF00069,PF07714	PTHR23258	KOG1187	NULL	NULL	AT1G21270.1	WAK2	wall-associated kinase 2
Eucgr.C04102	09702m	1.91996	2.14497	3.83143	0.0503001	0.193721	0.806487	2.14497	1.67741	0.19527	0.378453	1.35861	2.14497	1.54687	0.213598	0.66961	-3.36157	2.14497	6.7324	0.00946772	0.302647	0.62651	2.96237	5.3991	1.42282	1.09298	1.71302	48.736	7.6351	10.9807	0.394025	1.62062	5.03799	0.621953	3.11446	PF00067	PTHR19383	KOG0157	NULL	NULL	AT2G26710.1	BAS1	Cytochrome P450 superfamily protein
Eucgr.H04961	34845m	-3.23969	1.5079	10.9391	0.000941557	0.0121676	-0.325328	1.5079	0.189684	0.66318	0.810081	-5.70822	1.5079	13.2453	0.000273262	0.0125097	4.37188	1.5079	6.73377	0.00946043	0.302647	8.94077	17.8152	0	0.138212	0.601682	0.861452	0.925741	1.71754	1.64713	0	1.60514	0.355706	0	0.441987	NULL	NULL	NULL	NULL	NULL	AT4G33467.1	NULL	NULL
Eucgr.E02143	46168m	5.07369	2.48505	17.3405	3.12457e-05	0.000880807	0.0922638	2.48505	0.026097	0.871664	0.9341	3.47227	2.48505	7.66814	0.00562044	0.0990095	-3.61344	2.48505	6.71921	0.009538	0.303682	0.0783138	0	2.48067	1.42282	7.18245	0.790625	34.8865	7.6351	9.32607	13.0028	1.17863	9.04548	4.14635	13.2364	PF00931,PF00560	PTHR23155	NULL	NULL	NULL	AT5G17680.1	NULL	disease resistance protein (TIR-NBS-LRR class), putative
Eucgr.F01636	34822m	3.674	4.44052	19.7517	8.81831e-06	0.000331184	-0.246832	4.44052	0.340178	0.559727	0.736052	2.60631	4.44052	9.37421	0.0022006	0.0543205	-2.50633	4.44052	6.72319	0.00951671	0.303682	0.691058	3.11446	12.6353	7.43981	29.768	6.66948	15.761	61.2889	33.6629	51.1009	20.9228	30.9661	20.8618	19.8513	NULL	NULL	NULL	NULL	NULL	NULL	NULL	NULL
Eucgr.G01806	18385m	-1.91453	7.70779	14.9877	0.000108213	0.0023824	-0.319034	7.70779	0.884115	0.347077	0.551082	-2.60506	7.70779	15.355	8.90871e-05	0.00571876	1.95005	7.70779	6.719	0.00953913	0.303682	539.777	715.281	69.2724	64.8213	158.844	96.4043	318.085	270.279	89.67	186.867	94.849	118.984	259.86	72.9279	PF00348	PTHR12001	KOG0776	2.5.1.1,2.5.1.10,2.5.1.29	K13789	AT4G38460.1	GGR	geranylgeranyl reductase
Eucgr.I01671	12376m	-2.41709	2.21104	5.83549	0.015706	0.0903394	-1.96296	2.21104	7.66906	0.00561758	0.0251811	-2.93264	2.21104	4.79928	0.0284716	0.261787	4.00357	2.21104	6.71668	0.00955152	0.303682	2.16328	12.4849	1.31301	1.16792	3.75906	1.11089	1.5614	0.329427	2.80495	12.1115	5.33558	4.53129	0.294658	2.86249	PF01490	PTHR22950	KOG1303	NULL	NULL	AT5G40780.1	LHT1	lysine histidine transporter 1
Eucgr.B03192	06010m	-0.283421	5.21309	0.356658	0.550368	0.764406	-0.146883	5.21309	0.22063	0.63856	0.793152	-2.11835	5.21309	12.6301	0.000379593	0.0156768	1.77781	5.21309	6.69539	0.00966628	0.306044	54.8454	45.1262	5.874	16.9349	12.2169	39.6217	123.819	31.3614	68.1953	25.6822	24.8994	66.3933	77.6424	21.984	PF02714	PTHR13018	KOG1134	NULL	NULL	AT1G69450.1	NULL	Early-responsive to dehydration stress protein (ERD4)
Eucgr.B03824	30813m	2.14408	8.32196	10.5594	0.00115597	0.0140615	-2.5669	8.32196	43.4994	4.24088e-11	2.03094e-09	1.50923	8.32196	4.5155	0.0335891	0.288641	-2.16963	8.32196	6.69161	0.00968676	0.306044	125.564	40.7816	550.082	48.3599	503.276	837.337	87.9026	205.165	237.268	365.87	303.877	267.749	107.603	112.94	NULL	NULL	NULL	NULL	K14332	AT1G08380.1	PSAO	photosystem I subunit O
Eucgr.F00121	37776m	2.24223	7.4541	12.7094	0.000363819	0.00603547	1.91889	7.4541	25.5708	4.26443e-07	6.97154e-06	2.44791	7.4541	12.5838	0.000389099	0.0159855	-2.03319	7.4541	6.69389	0.00967436	0.306044	22.6565	38.6002	31.6909	376.74	31.7164	24.0488	634.96	367.722	229.341	26.3411	99.8793	398.304	662.09	406.589	PF05922,PF00082,PF02225	PTHR10795	NULL	NULL	NULL	AT5G67360.1	ARA12	Subtilase family protein
Eucgr.J00741	05262m	3.21515	4.02181	14.9157	0.000112423	0.0024545	-0.249637	4.02181	0.323544	0.569485	0.743462	3.25553	4.02181	13.2418	0.00027378	0.0125097	-2.59971	4.02181	6.69292	0.00967965	0.306044	2.80495	0.636258	8.35848	10.2277	18.2009	1.7229	32.7712	34.6631	7.84036	53.3351	7.442	23.4766	50.8293	21.068	PF00642,PF00076	PTHR10432	NULL	NULL	NULL	AT5G12440.1	NULL	CCCH-type zinc fingerfamily protein with RNA-binding domain
Eucgr.J01169	07726m	-0.312577	3.95642	0.34151	0.558959	0.770828	0.224007	3.95642	0.398593	0.527817	0.711472	-1.4644	3.95642	4.77946	0.0288011	0.262985	2.03173	3.95642	6.6909	0.0096906	0.306044	8.70198	10.8496	3.81755	8.72439	14.7937	7.00423	25.344	29.1579	14.5856	9.47597	24.0693	31.3842	20.2927	22.6149	PF00560	PTHR23155	NULL	NULL	NULL	AT5G45500.1	NULL	RNI-like superfamily protein
Eucgr.C03325	02749m	2.92478	1.83613	5.03829	0.0247929	0.121704	1.82702	1.83613	8.08856	0.00445457	0.0208171	5.66559	1.83613	16.4874	4.8974e-05	0.00376845	-3.94097	1.83613	6.67179	0.00979509	0.307748	0	0	1.7229	20.1812	0.266779	0.197013	1.62062	4.35099	0.898376	1.87368	0.263542	6.83706	23.6688	5.56556	PF05922,PF00082,PF02225	PTHR10795	NULL	NULL	NULL	AT2G05920.1	NULL	Subtilase family protein
Eucgr.E00979	13167m	3.24271	2.09517	12.1697	0.000485726	0.00753897	0.278896	2.09517	0.328634	0.566465	0.741396	2.63211	2.09517	6.95386	0.00836388	0.12751	-2.92963	2.09517	6.6757	0.00977362	0.307748	0.294658	0.457999	4.03211	3.30854	2.69513	3.11446	15.0299	5.42451	7.09245	3.45967	1.09639	12.5901	12.9596	2.17422	PF00069,PF07714	PTHR23258	KOG1187	NULL	NULL	AT1G21230.1	WAK5	wall associated kinase 5
Eucgr.E01346	23370m	-0.749659	0.693816	0.615735	0.432637	0.675714	-1.21982	0.693816	3.29432	0.0695198	0.181727	-4.36085	0.693816	8.59141	0.00337753	0.0709222	4.24357	0.693816	6.67684	0.00976737	0.307748	1.01801	3.30925	0	0	1.40965	1.66633	2.02982	1.05417	1.05186	1.89698	2.04531	2.95519	0.294658	0.572499	PF00389,PF02826	PTHR10996	KOG0069	NULL	NULL	AT2G45630.2	NULL	D-isomer specific 2-hydroxyacid dehydrogenase family protein
Eucgr.E02595	#N/A	-0.0135347	0.740222	0.000175045	0.989444	0.996333	0.999649	0.740222	1.29764	0.254644	0.452018	4.03969	0.740222	7.71541	0.00547514	0.0976146	-4.28909	0.740222	6.6715	0.00979665	0.307748	0.589316	0.1145	12.6223	4.58106	0	0	2.62659	1.15604	0.591038	0	0	2.40693	1.71754	0.197656	#N/A	#N/A	#N/A	#N/A	#N/A	#N/A	#N/A	#N/A
Eucgr.A02875	02781m	4.32401	3.39883	14.5443	0.000136904	0.00282947	0.129622	3.39883	0.0531299	0.817704	0.90495	4.71803	3.39883	15.0595	0.000104174	0.00639854	-3.41309	3.39883	6.65582	0.00988323	0.309234	0	0.583961	1.95547	10.8073	8.90121	1.3339	14.5789	20.0367	4.23649	43.3247	5.62105	13.1771	30.6791	10.8164	PF03999	PTHR19321	KOG4302	NULL	NULL	AT5G51600.1	PLE	Microtubule associated protein (MAP65/ASE1) family protein
Eucgr.B00432	01040m	1.48728	3.38183	4.35677	0.0368622	0.157212	-0.240894	3.38183	0.331896	0.564545	0.739841	2.38579	3.38183	8.58233	0.0033944	0.070961	-2.42127	3.38183	6.65625	0.00988087	0.309234	3.54949	1.24391	13.2342	25.2707	10.3166	7.87976	8.89264	16.5491	19.0054	5.40365	11.1089	21.2351	4.61198	12.6223	PF00168,PF08372	PTHR10024	NULL	NULL	NULL	AT1G74720.1	QKY	C2 calcium/lipid-binding plant phosphoribosyltransferase family protein
Eucgr.E02550	50596m	3.55972	1.86179	10.4773	0.00120849	0.0145431	0.857105	1.86179	2.32529	0.127287	0.281097	3.62481	1.86179	9.46153	0.00209826	0.052286	-3.38656	1.86179	6.66032	0.00985832	0.309234	0.194654	0.145922	1.64459	5.18415	0.97819	1.97013	19.1528	3.54949	1.86586	2.65439	0.790625	12.2716	5.34457	9.02523	PF01582,PF00931,PF00560	PTHR23155	KOG4658	NULL	NULL	AT5G36930.2	NULL	Disease resistance protein (TIR-NBS-LRR class) family
Eucgr.B02746	11658m	1.29072	3.47117	3.25216	0.0713296	0.241199	0.343025	3.47117	0.596186	0.440037	0.639706	2.53344	3.47117	9.41256	0.00215504	0.0535315	-2.4355	3.47117	6.64899	0.0099212	0.310011	4.999	3.74737	16.8071	21.0804	2.17422	6.13582	18.9605	34.7472	3.68075	4.27254	6.64099	8.50002	42.8238	12.8411	PF12043	NULL	NULL	NULL	NULL	AT2G29510.1	NULL	Protein of unknown function (DUF3527)
Eucgr.E02196	04610m	3.32467	2.84322	11.564	0.000672405	0.00954581	0.308953	2.84322	0.367444	0.544401	0.724863	3.74235	2.84322	12.6832	0.000368964	0.015454	-3.03349	2.84322	6.63968	0.00997319	0.310897	0.876546	0.127252	4.12199	5.874	3.61009	1.01808	24.6247	8.9	5.60026	14.0151	6.71239	18.5856	11.2297	8.1031	PF01582,PF00931,PF00560	PTHR23155	NULL	NULL	NULL	AT5G17680.1	NULL	disease resistance protein (TIR-NBS-LRR class), putative
Eucgr.I01747	37467m	1.31995	4.50478	4.39129	0.036123	0.155067	2.82609	4.50478	47.2002	6.4094e-12	3.91452e-10	1.79791	4.50478	6.27599	0.0122385	0.160051	-2.14884	4.50478	6.6392	0.00997588	0.310897	2.77251	6.75841	4.81385	92.9035	6.69843	3.38857	102.706	21.1464	38.1521	1.18594	5.08397	41.3568	100.18	10.2591	NULL	NULL	NULL	NULL	NULL	NULL	NULL	NULL
Eucgr.F01814	20242m	4.53195	3.5981	15.9595	6.4713e-05	0.001576	0.476586	3.5981	0.7347	0.391364	0.595005	4.25137	3.5981	12.6925	0.000367116	0.0154313	-3.37611	3.5981	6.63046	0.0100249	0.312012	0.300841	0.156628	3.69842	17.6565	14.8119	0.936842	6.85208	41.373	9.28937	18.141	1.97013	32.8544	32.2889	9.05286	PF00069,PF07714	PTHR11295	KOG0594	2.7.1.-	K00924	AT1G20930.1	CDKB2;2	cyclin-dependent kinase B2;2
Eucgr.K00471	10274m	3.97797	1.09944	5.99491	0.0143472	0.0849222	-0.15284	1.09944	0.0311004	0.860017	0.927383	4.78901	1.09944	7.22179	0.00720238	0.115272	-5.10154	1.09944	6.62813	0.0100381	0.312012	0	0	7.21912	0.686999	0.890761	2.25631	4.15063	0.185148	4.05965	0.207318	1.94654	4.37765	0	5.31934	PF00023	PTHR18958	KOG4412	NULL	NULL	AT4G03500.1	NULL	Ankyrin repeat family protein
Eucgr.K01940	14492m	0.867808	2.06591	1.24921	0.263703	0.515598	1.17424	2.06591	5.18003	0.022848	0.0771716	-2.63117	2.06591	5.9026	0.0151186	0.181201	3.11786	2.06591	6.62562	0.0100522	0.312041	0.461198	4.03211	0.147329	0.229	0.890761	1.35379	8.45789	10.7386	9.6807	1.52033	5.06099	12.2574	8.0923	9.45661	PF00560	PTHR23155	NULL	NULL	NULL	AT1G69550.1	NULL	disease resistance protein (TIR-NBS-LRR class)
Eucgr.G00789	00719m	3.46636	3.86491	20.4106	6.24833e-06	0.000253181	0.293974	3.86491	0.521354	0.470265	0.665946	1.99189	3.86491	6.29871	0.0120826	0.158658	-2.36231	3.86491	6.61094	0.0101354	0.31421	1.12005	0.876546	4.27254	9.15998	10.5619	9.17565	44.8738	25.1802	33.7263	5.52847	18.6867	23.2015	22.6762	23.6415	PF00931,PF00560	NULL	KOG4658	NULL	NULL	AT4G27190.1	NULL	NB-ARC domain-containing disease resistance protein
Eucgr.H02643	43322m	-0.986541	5.52324	2.27482	0.131491	0.345556	-1.97582	5.52324	19.8413	8.41437e-06	9.6398e-05	-2.94568	5.52324	11.3969	0.000735681	0.0257848	2.52701	5.52324	6.60325	0.0101793	0.315158	93.2645	60.8263	15.6865	3.31708	75.5111	43.8557	39.8069	7.18245	23.9164	66.1822	75.2955	27.9229	8.27453	17.9741	NULL	PTHR11926	KOG1192	NULL	NULL	AT4G15550.1	IAGLU	indole-3-acetate beta-D-glucosyltransferase
Eucgr.D02408	45184m	-1.31038	-0.0712932	1.98101	0.159284	0.385175	-0.275526	-0.0712932	0.174656	0.676007	0.818813	-2.98331	-0.0712932	5.16854	0.0229995	0.231495	3.85362	-0.0712932	6.59688	0.0102158	0.315873	3.1522	0.883974	0.0658854	0	0.1145	0.207318	2.5305	0.729608	0.355706	0.76351	0.902523	0.861452	2.40693	1.71754	NULL	NULL	NULL	NULL	NULL	AT1G01690.1	PRD3	putative recombination initiation defects 3
Eucgr.D02281	39328m	-1.22767	5.95225	7.42499	0.00643241	0.0483618	0.150577	5.95225	0.238471	0.625313	0.783648	-1.40254	5.95225	5.97776	0.0144874	0.17761	1.72729	5.95225	6.57784	0.0103256	0.318436	54.8166	124.47	37.4216	41.6779	42.502	24.9698	42.3678	126.456	66.3596	19.4187	55.2816	160.076	101.287	59.4978	NULL	NULL	NULL	NULL	NULL	AT2G45860.1	NULL	NULL
Eucgr.K01375	32121m	4.38763	1.65675	9.59639	0.0019496	0.0207524	-2.97283	1.65675	22.6011	1.99369e-06	2.75099e-05	4.26124	1.65675	7.91479	0.00490322	0.0904206	-4.25442	1.65675	6.58002	0.010313	0.318436	0	0	4.38273	1.14526	3.80082	8.17545	0.875529	0.0889264	2.36415	6.01682	3.36749	2.40693	1.24912	0.395312	NULL	PTHR22814	NULL	NULL	NULL	AT3G07600.1	NULL	Heavy metal transport/detoxification superfamily protein
Eucgr.E03417	22790m	-1.79107	1.82069	3.53364	0.0601355	0.217457	-2.32158	1.82069	11.8107	0.000588912	0.00384624	-3.47929	1.82069	6.55391	0.0104654	0.14466	3.97588	1.82069	6.5696	0.0103735	0.319496	8.61452	3.88811	1.31329	0.0889264	2.96667	2.17422	1.75309	0	2.10589	3.54623	6.18782	3.66399	0	2.14119	PF00070	PTHR13789	NULL	NULL	NULL	AT5G05320.1	NULL	FAD/NAD(P)-binding oxidoreductase family protein
Eucgr.D00956	10853m	0.460666	5.35328	0.836049	0.360529	0.613734	1.33865	5.35328	16.0303	6.23364e-05	0.00055506	-2.88201	5.35328	20.3413	6.47855e-06	0.000889783	1.83284	5.35328	6.56168	0.0104198	0.320429	35.7631	40.3388	2.29	4.42277	17.2984	15.1929	131.64	223.905	51.1271	14.2097	14.1544	46.5974	150.912	32.2651	NULL	PTHR13697	KOG2440	2.7.1.11	K00850	AT5G47810.1	PFK2	phosphofructokinase 2
Eucgr.J00907	04178m	1.00388	6.68868	1.14919	0.283718	0.537047	1.92663	6.68868	7.97391	0.00474562	0.0218914	4.11516	6.68868	11.5781	0.000667331	0.0241045	-3.30848	6.68868	6.55978	0.0104309	0.320429	8.58748	21.8374	310.367	110.258	14.2097	6.85831	31.0353	73.6827	381.287	10.494	66.0979	166.758	15.8125	404.088	PF00221	NULL	KOG0222	4.3.1.24	K10775	AT3G53260.1	PAL2	phenylalanine ammonia-lyase 2
Eucgr.E01107	19552m	-3.18405	6.32964	38.0907	6.75312e-10	1.00333e-07	0.119191	6.32964	0.106645	0.743996	0.860269	-2.68095	6.32964	14.5425	0.000137034	0.0077259	2.02626	6.32964	6.55558	0.0104556	0.32077	233.263	532.447	21.8739	76.7854	15.6865	13.8903	64.041	107.982	28.6343	13.9977	35.1984	18.2471	71.8375	15.4579	PF08240,PF00107	PTHR11695	KOG0023	NULL	NULL	AT1G72680.1	CAD1	cinnamyl-alcohol dehydrogenase
Eucgr.G02156	39455m	1.97146	4.38106	6.29002	0.012142	0.0754951	0.842353	4.38106	3.10678	0.0779669	0.197631	2.95385	4.38106	10.3635	0.00128533	0.037884	-2.6144	4.38106	6.53946	0.0105507	0.323268	4.25841	5.15263	1.95638	124.315	8.82864	6.48644	9.67112	44.0732	12.9218	13.7016	9.15998	23.496	67.3501	32.3946	PF04043	NULL	NULL	NULL	NULL	AT1G14890.1	NULL	Plant invertase/pectin methylesterase inhibitor superfamily protein
Eucgr.E01648	09499m	0.0178101	1.97038	0.000167439	0.989676	0.996346	-1.11443	1.97038	1.84058	0.174883	0.350369	5.32786	1.97038	10.7602	0.00103704	0.0328393	-4.57808	1.97038	6.53454	0.0105799	0.323325	0	0.555445	42.4632	1.95638	0.624561	0	0.876546	0	0.451262	1.37909	0.441987	0.229	0	1.55723	PF00023	PTHR18958	KOG4412	NULL	NULL	AT5G51160.1	NULL	Ankyrin repeat family protein
Eucgr.G00023	01036m	-3.58326	3.05776	32.3081	1.31562e-08	1.47995e-06	-0.333091	3.05776	0.565067	0.452226	0.65013	-2.00114	3.05776	5.96489	0.0145935	0.178032	2.4761	3.05776	6.53661	0.0105676	0.323325	21.4313	42.3577	9.21228	3.82135	3.09391	0.915998	3.38619	3.89307	2.77251	4.20742	3.30854	4.81346	4.69883	3.88811	PF00498,PF08797	PTHR12415	NULL	NULL	NULL	AT5G07400.1	NULL	forkhead-associated domain-containing protein / FHA domain-containing protein
Eucgr.H03466	07972m	-1.88508	0.957561	1.98338	0.159035	0.385045	0.383732	0.957561	0.200657	0.654191	0.803889	0.527154	0.957561	0.127408	0.721135	0.944123	4.74283	0.957561	6.53021	0.0106057	0.323694	0.254503	0.300841	0.0691058	1.36258	0	0	0	0	0	2.91843	1.42282	3.34921	1.0313	11.908	PF00023	PTHR18958	KOG4412	NULL	NULL	AT4G03500.1	NULL	Ankyrin repeat family protein
Eucgr.A00387	26812m	-2.7781	0.311316	7.08322	0.00778089	0.0552307	-1.67253	0.311316	4.92816	0.0264224	0.0866388	-3.94403	0.311316	6.63304	0.0100104	0.141038	4.45406	0.311316	6.51542	0.0106943	0.325976	1.77891	4.38273	0.147329	0.1145	0.254503	1.50421	0.156628	0	0.780702	0.138212	3.89307	0.875529	0.0889264	0.591038	PF00107	PTHR11695	NULL	NULL	NULL	AT1G26320.1	NULL	Zinc-binding dehydrogenase family protein
Eucgr.C01021	11660m	1.36308	3.20322	1.80862	0.178674	0.412314	-0.731673	3.20322	1.33583	0.247771	0.44407	3.69319	3.20322	10.1354	0.00145449	0.0411756	-3.29583	3.20322	6.51175	0.0107164	0.326047	2.04245	0.350618	52.0071	8.70198	3.30854	2.55715	2.11447	3.51782	16.8632	3.10976	6.42357	18.678	1.51175	10.6387	PF00201	PTHR11926	KOG1192	NULL	NULL	AT5G17050.1	UGT78D2	UDP-glucosyl transferase 78D2
Eucgr.D01751	47801m	2.76489	4.31572	17.2056	3.35444e-05	0.000932259	0.363294	4.31572	0.996504	0.318158	0.520921	2.60157	4.31572	13.0459	0.000303946	0.0134394	-2.08694	4.31572	6.51045	0.0107242	0.326047	2.06261	2.63349	10.1679	26.5956	7.18701	13.2364	22.6178	36.8155	28.9609	27.2261	11.2772	60.1732	72.1368	10.0146	PF03168	NULL	NULL	NULL	NULL	AT1G64450.1	NULL	Glycine-rich protein family
Eucgr.C03326	31494m	0.0822707	4.20726	0.0277539	0.867689	0.942887	0.535925	4.20726	2.73145	0.0983901	0.234042	-1.74921	4.20726	8.01258	0.00464536	0.0875797	1.82738	4.20726	6.50064	0.0107836	0.326683	14.4416	28.7298	2.40101	10.2447	5.20495	16.6544	30.7949	47.0816	15.0362	13.4069	12.366	19.1423	71.0486	24.0771	NULL	PTHR11210	KOG2930	NULL	K03868	AT5G20570.1	RBX1	RING-box 1
Eucgr.H02325	35178m	-4.38582	1.14855	20.3413	6.47879e-06	0.000261621	1.11377	1.14855	2.29555	0.129745	0.28469	-2.57103	1.14855	4.3327	0.037387	0.304444	3.82407	1.14855	6.50013	0.0107866	0.326683	1.38212	22.9691	0.300841	1.7229	0.145922	0	1.97013	0.736645	0.229	0	1.40526	0.329427	5.25928	0.254503	PF06404	NULL	NULL	NULL	NULL	AT3G49780.1	PSK4	phytosulfokine 4 precursor
Eucgr.K01750	02285m	2.26035	5.26455	12.1385	0.000493909	0.00764087	1.22681	5.26455	10.4715	0.00121228	0.0070311	2.83113	5.26455	15.5362	8.09404e-05	0.00534093	-2.05685	5.26455	6.50343	0.0107667	0.326683	7.03563	4.21579	12.3608	107.569	7.90625	7.36299	46.8286	103.339	28.4279	31.8231	9.04548	55.2847	261.809	67.4158	PF08263,PF00560,PF00069	PTHR23258	KOG1187	NULL	NULL	AT2G41820.1	NULL	Leucine-rich repeat protein kinase family protein
Eucgr.G00679	33887m	0.882519	2.8968	1.27547	0.258742	0.509653	0.42718	2.8968	0.757009	0.384266	0.588342	1.81081	2.8968	4.12663	0.0422134	0.324389	-2.67092	2.8968	6.49237	0.0108339	0.327693	8.17545	1.45922	5.16871	30.1792	2.13423	6.3044	31.5284	8.47298	5.32115	2.49824	1.38359	12.7976	6.87159	6.31766	NULL	NULL	NULL	NULL	NULL	NULL	NULL	NULL
Eucgr.D00640	19397m	-4.28581	3.35923	18.5973	1.61451e-05	0.000537178	-1.01607	3.35923	1.57615	0.209316	0.39761	-3.58577	3.35923	7.44907	0.00634693	0.107095	3.86714	3.35923	6.48882	0.0108555	0.327928	10.0476	86.6295	0.329427	9.64201	2.51899	1.38212	2.14119	3.06435	3.46813	4.70831	13.3874	1.09639	0.925741	1.09298	PF12481,PF12504	NULL	NULL	NULL	NULL	AT4G27450.1	NULL	Aluminium induced protein with YGL and LRDR motifs
Eucgr.C00301	37575m	2.90325	3.23511	13.2355	0.000274692	0.00486071	-0.333873	3.23511	0.592717	0.44137	0.640806	2.10855	3.23511	6.2131	0.0126808	0.163426	-2.47856	3.23511	6.48622	0.0108714	0.327988	0.85651	1.57778	10.0184	4.23649	10.0529	6.16724	21.5363	15.3673	16.8632	5.11383	10.3166	16.6351	8.0923	14.7759	NULL	NULL	NULL	NULL	NULL	NULL	NULL	NULL
Eucgr.A01416	25516m	-4.06547	1.38318	20.6356	5.55539e-06	0.000227839	0.0514647	1.38318	0.00454049	0.946277	0.973055	-6.74028	1.38318	19.7567	8.79528e-06	0.00110516	4.34093	1.38318	6.46952	0.010974	0.32985	17.8	6.25911	0	0	0.525928	0.381755	1.95547	1.40965	0.370296	0	0	0	0	0.177853	PF00011	PTHR11527	KOG0710	NULL	NULL	AT4G27670.1	HSP21	heat shock protein 21
Eucgr.A02907	19465m	3.59582	5.34423	34.4149	4.45308e-09	5.45052e-07	-0.169903	5.34423	0.278955	0.597387	0.763821	1.62764	5.34423	6.81155	0.00905703	0.134141	-1.83034	5.34423	6.4671	0.010989	0.32985	3.83055	4.12199	23.4914	8.78036	23.496	47.8848	112.797	63.4934	87.2766	54.1514	16.1326	112.94	135.218	16.6031	PF08240,PF00107	PTHR11695	KOG1197	1.6.5.5	K00344	AT5G61510.1	NULL	GroES-like zinc-binding alcohol dehydrogenase family protein
Eucgr.E02291	28621m	2.70256	2.99341	11.3181	0.000767541	0.0104747	0.2014	2.99341	0.185453	0.666728	0.812029	-3.67169	2.99341	9.73329	0.00180961	0.0473547	3.28467	2.99341	6.46932	0.0109753	0.32985	1.65463	0.939765	0	0	9.62771	8.27544	17.262	15.9531	14.8884	4.62417	8.47154	25.0459	10.534	4.21546	NULL	PTHR11079:SF9	KOG1018	NULL	NULL	AT1G48175.1	emb2191	Cytidine/deoxycytidylate deaminase family protein
Eucgr.J00961	07198m	1.59058	4.27411	3.58209	0.0584058	0.213014	4.32704	4.27411	56.9815	4.3993e-14	4.97247e-12	0.942846	4.27411	0.99316	0.318971	0.76401	-2.81299	4.27411	6.4738	0.0109476	0.32985	0.658854	8.59015	0.294658	46.7159	1.65427	1.65463	101.651	111.644	20.6105	0.345529	0.194654	25.974	32.4581	5.31934	PF07690,PF00854	PTHR11654	KOG1237	NULL	NULL	AT3G45650.1	NAXT1	nitrate excretion transporter1
Eucgr.D02307	02201m	2.12879	3.57973	10.0469	0.00152605	0.0171584	0.271504	3.57973	0.503786	0.477841	0.672107	2.31915	3.57973	9.77143	0.00177244	0.0469926	-2.16321	3.57973	6.45626	0.0110562	0.330191	2.06261	2.63349	13.3235	16.2882	3.66261	7.78614	27.4333	18.141	23.6415	14.4404	6.03016	23.699	27.4807	6.91797	PF01453,PF00954,PF08276,PF00069,PF07714	PTHR23258	KOG1187	NULL	NULL	AT4G00340.1	RLK4	receptor-like protein kinase 4
Eucgr.H00285	31641m	0.973154	4.8933	1.62316	0.202652	0.44458	-3.65072	4.8933	54.5072	1.5488e-13	1.48728e-11	1.59971	4.8933	3.3886	0.0656485	0.400314	-2.60853	4.8933	6.46114	0.0110259	0.330191	19.4695	4.51262	19.7643	23.3584	53.0967	98.1286	2.96667	1.77891	11.2198	41.004	10.6712	12.8058	6.33515	0.686999	NULL	NULL	NULL	NULL	NULL	AT1G21500.1	NULL	NULL
Eucgr.K00772	29371m	-1.86681	3.2606	7.34894	0.00671024	0.0498008	-0.230458	3.2606	0.216253	0.64191	0.795546	-2.12654	3.2606	5.28826	0.0214697	0.222694	2.71622	3.2606	6.45915	0.0110383	0.330191	24.995	27.0123	4.89095	3.34921	2.76719	1.05186	10.9436	13.6883	4.38557	13.7016	3.66399	7.87807	15.3776	9.4849	NULL	NULL	NULL	NULL	NULL	NULL	NULL	NULL
Eucgr.K00881	07203m	3.36905	7.03138	9.07797	0.00258708	0.0251811	-6.75265	7.03138	92.5699	6.49871e-22	4.26442e-19	1.06344	7.03138	0.939987	0.332281	0.773559	-3.3954	7.03138	6.45633	0.0110558	0.330191	140.682	0	241.734	1.47329	73.8052	682.578	24.0673	4.5422	20.5515	3.77849	129.366	6.42357	0.583686	0.97819	PF01397,PF03936	NULL	NULL	4.2.3.15	K12467	AT4G16740.1	TPS03	terpene synthase 03
Eucgr.K01102	16523m	1.1674	5.65912	4.62128	0.0315776	0.141747	-1.81272	5.65912	30.4395	3.44444e-08	7.47868e-07	1.08003	5.65912	3.07825	0.0793456	0.438949	-1.85099	5.65912	6.45093	0.0110894	0.330764	58.2014	15.6136	52.0004	43.8801	32.1024	165.885	44.0514	40.1894	23.8415	45.1245	29.2531	55.7483	23.6688	18.2009	PF08241,PF08242	PTHR10108	NULL	NULL	NULL	AT1G69523.1	NULL	S-adenosyl-L-methionine-dependent methyltransferases superfamily protein
Eucgr.H03301	24183m	-1.13816	4.22735	4.42918	0.0353296	0.152827	0.380608	4.22735	1.02554	0.311209	0.514033	-2.33213	4.22735	10.639	0.00110729	0.0343697	2.07836	4.22735	6.44738	0.0111116	0.330785	11.1158	85.1095	5.77719	4.9414	13.8489	6.52649	11.5407	49.6367	33.562	21.7383	7.6351	32.7917	14.3314	12.9604	NULL	NULL	NULL	NULL	NULL	AT1G09250.1	NULL	basic helix-loop-helix (bHLH) DNA-binding superfamily protein
Eucgr.I01388	09158m	-2.31919	4.07032	7.6754	0.00559787	0.0438166	-1.17941	4.07032	3.6728	0.0553073	0.152899	-1.7768	4.07032	2.33611	0.126405	0.543908	3.44557	4.07032	6.44634	0.0111181	0.330785	10.2591	48.5088	25.8281	0.889264	15.1456	0.0658854	12.447	5.72632	7.67145	63.2411	8.1031	37.6704	3.5244	19.4654	PF01425	PTHR11895	KOG1211	NULL	NULL	AT4G34880.1	NULL	Amidase family protein
Eucgr.A01835	03041m	4.54581	3.62773	15.8928	6.70339e-05	0.00162415	-0.316976	3.62773	0.323635	0.569431	0.743462	4.39396	3.62773	13.1304	0.000290541	0.0131232	-3.34416	3.62773	6.44099	0.0111517	0.330794	0.197656	0.175309	2.50459	12.595	15.9065	1.35379	5.0904	27.0316	8.9	18.1057	4.47703	22.9097	27.1225	25.0206	PF12214,PF06886	PTHR14326	NULL	NULL	NULL	AT1G03780.2	TPX2	targeting protein for XKLP2
Eucgr.B00213	26966m	0.60399	3.10888	0.489399	0.484195	0.715376	-0.115365	3.10888	0.0461406	0.82992	0.912082	3.543	3.10888	10.7933	0.0010187	0.032476	-3.05069	3.10888	6.43959	0.0111604	0.330794	2.16328	2.85799	8.43091	68.5181	1.48796	6.66534	4.68421	0.263542	11.5704	3.3562	4.09061	10.0476	5.89316	7.78598	NULL	NULL	NULL	NULL	NULL	AT5G50200.1	WR3	nitrate transmembrane transporters
Eucgr.E00692	33603m	0.0633901	1.53488	0.00490068	0.94419	0.976878	-0.09837	1.53488	0.0262082	0.871393	0.93398	-2.71614	1.53488	4.81946	0.0281402	0.260179	3.62043	1.53488	6.44284	0.0111401	0.330794	0.898376	3.30911	0.300841	0.0783138	2.91843	1.24497	5.51635	1.0313	2.63349	3.33267	2.18596	8.03802	2.10371	4.96281	NULL	NULL	NULL	NULL	NULL	NULL	NULL	NULL
Eucgr.B01058	19757m	1.62066	6.98301	7.4261	0.00642847	0.0483618	1.94406	6.98301	27.1948	1.83957e-07	3.33252e-06	2.17301	6.98301	10.3444	0.00129871	0.0380637	-1.97294	6.98301	6.43102	0.0112144	0.331977	14.9013	59.0447	31.8309	195.362	42.1178	18.6387	629.689	302.6	58.638	73.5791	47.2786	178.564	832.181	108.287	PF04570	NULL	NULL	NULL	NULL	AT3G22550.1	NULL	Protein of unknown function (DUF581)
Eucgr.C03255	14944m	0.00184759	2.95273	8.36006e-06	0.997693	0.999096	0.202699	2.95273	0.224547	0.635597	0.791206	-2.31503	2.95273	7.62065	0.00577037	0.10054	2.43667	2.95273	6.42678	0.0112412	0.332355	8.06422	8.39861	1.374	0.621953	5.26472	3.13255	23.8841	19.3614	3.95312	6.61822	7.87976	10.5822	35.0682	8.25042	PF00400	PTHR19854	NULL	NULL	NULL	AT3G15880.2	WSIP2	WUS-interacting protein 2
Eucgr.K01678	07890m	4.01828	4.46891	25.7577	3.87072e-07	2.4707e-05	1.03598	4.46891	6.13544	0.0132499	0.0503866	2.75108	4.46891	10.9982	0.000912012	0.0301321	-2.32495	4.46891	6.42275	0.0112668	0.332694	1.75309	0.509006	2.061	10.0895	18.2009	5.40365	54.8039	59.8017	11.7935	18.4921	9.63082	35.5706	230.111	33.149	PF00454	PTHR15245:SF11	KOG2381	NULL	NULL	AT2G40850.1	PI4K	GAMMA 1 phosphoinositide 4-kinase gamma 1
Eucgr.E02444	#N/A	-0.703651	1.10722	0.4515	0.501623	0.728391	-0.766387	1.10722	0.939509	0.332404	0.53567	2.35132	1.10722	3.04951	0.0807617	0.442653	-4.0943	1.10722	6.41956	0.011287	0.332874	1.50421	0.783138	24.3317	1.45922	0.185148	1.09298	1.44948	0	1.01801	0.0889264	0.197013	0.441987	0.1145	0.0691058	#N/A	#N/A	#N/A	#N/A	#N/A	#N/A	#N/A	#N/A
Eucgr.C03994	23073m	2.93865	6.05167	6.97421	0.00826928	0.0575091	-3.19003	6.05167	23.5312	1.22904e-06	1.79553e-05	3.80798	6.05167	9.89124	0.00166067	0.0451439	-3.39024	6.05167	6.41127	0.0113398	0.334016	0.736645	2.51899	113.074	34.6124	77.4676	97.7161	22.1801	1.06712	27.1877	191.335	75.8861	68.8751	1.87368	3.82135	NULL	PTHR11941	NULL	NULL	NULL	AT5G65940.1	CHY1	beta-hydroxyisobutyryl-CoA hydrolase 1
Eucgr.K01467	08142m	4.39302	1.50064	8.61002	0.00334319	0.0302545	-1.96161	1.50064	8.25651	0.0040606	0.0192811	4.30905	1.50064	7.35808	0.0066762	0.11057	-4.4388	1.50064	6.40616	0.0113725	0.334561	0	0	2.58435	2.03663	1.24497	10.4417	2.79925	0.229	1.45122	2.18596	3.09661	5.08397	0.127252	1.50421	PF07645	PTHR23258	NULL	NULL	NULL	AT1G16120.1	WAKL1	wall associated kinase-like 1
Eucgr.E01689	19029m	4.19124	2.93902	6.60546	0.0101667	0.0664143	3.47598	2.93902	12.0159	0.00052749	0.00351011	4.14108	2.93902	5.78816	0.0161345	0.188977	-4.78525	2.93902	6.39887	0.0114193	0.335521	0	0.591038	2.65439	0.790625	0	0.229	15.0651	1.94654	67.1239	0.175309	1.01801	13.0866	1.17471	27.2168	PF03171	PTHR10209	KOG0143	NULL	NULL	AT5G08640.1	FLS1	flavonol synthase 1
Eucgr.D01309	31185m	-2.2745	5.40053	20.5363	5.85115e-06	0.000238725	-0.376711	5.40053	1.16818	0.279775	0.479913	-0.591245	5.40053	0.859175	0.35397	0.786339	1.94197	5.40053	6.38413	0.0115145	0.337897	67.5706	92.9599	25.8456	84.0903	7.83138	32.0306	15.9263	8.63099	27.1729	21.1586	29.8793	132.392	67.4767	37.6704	PF00011	PTHR11527	NULL	NULL	NULL	AT4G21870.1	NULL	HSP20-like chaperones superfamily protein
Eucgr.C02236	36323m	3.00404	1.7301	8.49903	0.00355336	0.0315665	0.303506	1.7301	0.302336	0.582422	0.753188	3.22778	1.7301	8.31247	0.00393738	0.0783594	-3.19239	1.7301	6.38114	0.0115339	0.338044	0.138212	0.389307	4.51262	1.95784	2.33474	1.60067	18.7162	3.24124	2.29	2.96237	1.24912	2.89896	12.9729	4.83556	NULL	NULL	NULL	NULL	NULL	NULL	NULL	NULL
Eucgr.G00692	36388m	4.48568	1.24093	12.6388	0.000377831	0.0062242	0.52244	1.24093	0.685036	0.407858	0.61065	3.20125	1.24093	5.47067	0.0193382	0.208979	-3.80906	1.24093	6.37896	0.0115481	0.338044	0	0	1.76795	0.343499	1.52702	1.05294	5.79522	8.88711	5.93333	0.691058	1.16792	6.27463	2.04531	4.33428	NULL	NULL	NULL	NULL	NULL	NULL	NULL	NULL
Eucgr.F01557	27881m	2.49368	5.93965	20.1776	7.05738e-06	0.000276938	-0.104437	5.93965	0.115561	0.7339	0.854287	1.68367	5.93965	8.144	0.00432038	0.0831788	-1.73014	5.93965	6.36634	0.0116305	0.339676	11.0497	12.137	44.5285	46.5741	39.805	59.564	108.566	67.4951	150.321	80.1742	28.2713	170.336	112.889	37.0935	PF06708	NULL	NULL	NULL	NULL	AT4G36660.1	NULL	Protein of unknown function (DUF1195)
Eucgr.I00971	14566m	6.06397	3.40206	16.7576	4.24716e-05	0.00112858	-1.47224	3.40206	4.35283	0.0369476	0.112022	3.57052	3.40206	6.0267	0.014091	0.174488	-4.08754	3.40206	6.36602	0.0116326	0.339676	0.138212	0	9.17565	0	19.1157	7.7366	23.6415	1.91528	27.1364	17.5891	13.8965	9.88281	1.22716	10.1801	PF01734	NULL	KOG0513	NULL	NULL	AT4G37060.1	PLP5	PATATIN-like protein 5
Eucgr.E03362	34464m	0.811781	2.50009	0.704529	0.401266	0.649788	-3.0619	2.50009	27.8993	1.27795e-07	2.40935e-06	4.08287	2.50009	13.2089	0.000278618	0.0127062	-3.16797	2.50009	6.36298	0.0116525	0.339727	2.16328	0	22.3903	3.89307	1.09639	2.40693	0.15614	0.592968	0.876546	6.1287	2.84564	1.5761	2.79925	0.343499	NULL	NULL	NULL	NULL	NULL	AT1G11112.1	NULL	NULL
Eucgr.J00254	27178m	3.13135	6.05854	12.9226	0.000324638	0.00551324	2.6534	6.05854	27.4244	1.63357e-07	3.01483e-06	3.54713	6.05854	13.9037	0.000192424	0.00990332	-2.64169	6.05854	6.36137	0.0116632	0.339727	1.97013	8.69241	5.07317	196.522	14.9995	0.967482	82.7278	241.646	43.485	31.6856	3.61009	94.6814	640.428	136.467	PF00097	PTHR23012	NULL	NULL	NULL	AT5G05830.1	NULL	RING/FYVE/PHD zinc finger superfamily protein
Eucgr.B01008	24758m	-2.55707	6.3383	12.5735	0.00039126	0.0063831	-2.77889	6.3383	25.1945	5.18292e-07	8.27831e-06	-1.66177	6.3383	2.90602	0.0882495	0.461936	2.81803	6.3383	6.35463	0.0117075	0.340599	391.448	72.523	113.633	4.81385	17.3406	26.7937	26.0772	15.9155	9.12197	19.3614	132.693	88.7065	13.4887	7.97229	PF00504	PTHR14154	NULL	NULL	NULL	AT3G22840.1	ELIP1	Chlorophyll A-B binding family protein
Eucgr.F00098	08385m	4.57075	3.76892	15.9724	6.42735e-05	0.00156691	1.29967	3.76892	4.88728	0.0270553	0.0883	3.5996	3.76892	9.50821	0.00204554	0.051461	-3.336	3.76892	6.35076	0.0117331	0.340924	0.294658	0.457999	3.15557	13.8704	3.45529	0.389307	42.4632	49.2652	15.564	22.7135	0.861452	44.2504	27.4807	9.68515	PF00847	NULL	NULL	NULL	K09285	AT4G37750.1	ANT	Integrase-type DNA-binding superfamily protein
Eucgr.G01330	39852m	3.32009	2.19449	2.95922	0.0853892	0.26942	3.8543	2.19449	12.7903	0.000348412	0.00246972	5.11393	2.19449	5.92894	0.0148942	0.180075	-6.09848	2.19449	6.33464	0.0118402	0.343023	0	0	0	48.5607	0	0	14.4044	25.2444	0	0.127252	0.150421	1.09639	12.9604	0	PF04450	NULL	NULL	NULL	NULL	AT2G15220.1	NULL	Plant basic secretory protein (BSP) family protein
Eucgr.G02522	11521m	1.83299	3.73282	6.97199	0.00827954	0.0575307	0.571326	3.73282	1.9072	0.167274	0.339887	1.96257	3.73282	6.51064	0.0107231	0.147146	-2.24396	3.73282	6.33624	0.0118295	0.343023	1.64713	5.25928	16.5008	12.137	8.90761	4.21178	30.1508	38.1405	22.0158	5.25204	6.03426	32.9783	8.80371	27.1877	PF00249	PTHR10641	KOG0048	NULL	NULL	AT2G02820.2	MYB88	myb domain protein 88
Eucgr.H04139	29787m	-1.14983	3.42817	3.4703	0.06248	0.222451	0.480034	3.42817	1.25796	0.262037	0.460093	-2.41761	3.42817	8.73513	0.00312137	0.0674622	2.36662	3.42817	6.33334	0.0118489	0.343023	15.4579	13.3747	2.36415	7.36645	12.2716	4.32655	16.3958	5.95185	22.2178	6.52649	2.00407	23.1638	29.768	5.60236	PF03061	NULL	KOG3328	NULL	NULL	AT1G48320.1	NULL	Thioesterase superfamily protein
Eucgr.D01892	54753m	-4.78386	1.4161	14.4937	0.000140628	0.00287624	-2.64437	1.4161	7.76511	0.00532651	0.0240918	-6.10117	1.4161	10.368	0.00128216	0.037884	5.00697	1.4161	6.32844	0.0118817	0.343551	0.939765	29.4386	1.02145	0	3.43509	0.263542	0.876546	0.127252	0.752103	3.54623	0	0	0.0691058	0	PF00314	NULL	NULL	NULL	NULL	AT4G11650.1	OSM34	osmotin 34
Eucgr.C01529	35167m	1.00168	1.78413	1.3347	0.247971	0.496766	0.0721282	1.78413	0.0188142	0.8909	0.945145	3.01046	1.78413	8.68915	0.0032011	0.0683722	-2.92538	1.78413	6.32177	0.0119265	0.344424	0.345529	1.94654	11.1311	5.01208	1.60514	0.711411	5.31934	4.86186	3.32049	3.70296	1.71754	1.58125	2.80495	3.56304	NULL	NULL	NULL	NULL	NULL	NULL	NULL	NULL
Eucgr.J00341	28304m	4.1068	4.26415	22.3119	2.3176e-06	0.000107985	2.61689	4.26415	31.9222	1.60472e-08	3.8214e-07	2.95696	4.26415	10.6687	0.00108961	0.0340925	-2.5421	4.26415	6.31472	0.011974	0.345374	0.0691058	2.33584	1.95547	9.55428	5.83686	0.533558	57.5277	72.7805	39.8459	13.701	2.02982	39.5312	63.8126	39.3207	NULL	NULL	NULL	NULL	NULL	NULL	NULL	NULL
Eucgr.E01431	38805m	-0.986875	1.18748	1.37484	0.240983	0.488344	0.724884	1.18748	1.41474	0.234271	0.427826	-3.51608	1.18748	8.62635	0.00331334	0.0700099	3.38784	1.18748	6.31028	0.012004	0.345818	3.20599	1.79675	0.254503	0.150421	0.778614	0.583686	4.00169	4.7283	6.04049	0.704824	1.29604	1.71754	2.56953	4.20742	PF01370	PTHR10366	KOG1502	NULL	NULL	AT2G45400.1	BEN1	NAD(P)-binding Rossmann-fold superfamily protein
Eucgr.J00515	34660m	-1.4936	0.413498	3.34957	0.0672224	0.232883	-0.26331	0.413498	0.208062	0.648291	0.7998	-2.72862	0.413498	5.73474	0.0166326	0.191477	3.30446	0.413498	6.30257	0.0120563	0.346901	2.96237	3.12281	0.0889264	0.591038	0.131771	1.40247	2.03603	0.902523	0.469883	1.47329	1.0305	0.414635	4.28238	1.45922	NULL	NULL	NULL	NULL	NULL	NULL	NULL	NULL
Eucgr.I01402	03527m	2.86831	8.04611	15.6305	7.7001e-05	0.00181817	0.476285	8.04611	1.38542	0.23918	0.433892	2.69204	8.04611	11.8344	0.000581466	0.0218031	-2.20744	8.04611	6.29773	0.0120892	0.347004	41.1977	28.7589	83.2413	199.37	219.464	97.0308	288.646	714.186	135.197	338.697	165.767	521.553	1553.44	364.492	PF05922,PF00082,PF02225	PTHR10795	NULL	NULL	NULL	AT4G34980.1	SLP2	subtilisin-like serine protease 2
Eucgr.J00740	33219m	3.30046	5.10025	14.8604	0.000115767	0.00250435	-0.33273	5.10025	0.527771	0.467545	0.663951	3.02739	5.10025	11.0352	0.000893992	0.0297588	-2.56943	5.10025	6.29815	0.0120864	0.347004	4.13727	3.68323	4.74375	58.9039	48.6624	3.80082	45.7436	49.4674	27.745	80.5503	13.3874	51.5305	55.7296	39.6596	NULL	NULL	NULL	NULL	NULL	NULL	NULL	NULL
Eucgr.H02590	07426m	1.08463	4.39691	2.81323	0.0934899	0.284822	-0.801191	4.39691	4.08902	0.0431627	0.126208	0.927322	4.39691	1.58657	0.207818	0.661982	-2.19999	4.39691	6.29088	0.0121361	0.347926	6.12734	16.4791	33.2964	18.8925	35.1214	10.8303	18.2471	48.3237	50.2772	10.435	16.9349	14.3003	4.44632	15.367	PF00578,PF07649,PF03107	PTHR13871	KOG2501	NULL	NULL	AT1G60420.1	NULL	DC1 domain-containing protein
Eucgr.B02755	14135m	2.09601	6.93747	8.7908	0.00302753	0.0280799	-2.4319	6.93747	32.6149	1.12352e-08	2.76546e-07	1.2992	6.93747	2.98694	0.0839387	0.45162	-2.23385	6.93747	6.28803	0.0121556	0.348063	66.6948	15.17	334.765	8.36744	115.653	255.907	55.1465	105.892	162.703	78.1879	154.865	102.436	24.9821	60.5435	PF00316	PTHR11556	KOG1458	3.1.3.11	K03841	AT3G54050.1	HCEF1	high cyclic electron flow 1
Eucgr.G00796	36950m	-0.661645	1.91815	0.393503	0.530464	0.748799	1.05722	1.91815	1.93759	0.163931	0.335371	-1.98094	1.91815	2.16964	0.140759	0.569725	4.02166	1.91815	6.28301	0.0121901	0.348627	0.1145	3.24797	0	1.65463	0.973268	0.729608	1.42282	0.985063	7.36645	4.77714	4.81385	19.0491	0.922395	8.23953	NULL	NULL	NULL	NULL	NULL	NULL	NULL	NULL
Eucgr.C03835	15782m	6.12505	2.85178	29.2614	6.32444e-08	5.37418e-06	1.6951	2.85178	10.7491	0.0010433	0.00620334	2.57967	2.85178	4.02066	0.0449461	0.334898	-3.45397	2.85178	6.26841	0.0122909	0.35024	0	0	0.197656	1.40247	2.29	2.48781	43.0184	31.3731	11.7383	1.65427	1.35379	12.8435	24.4396	10.9298	PF07714,PF00069	PTHR23258	KOG1187	NULL	NULL	AT3G24550.1	PERK1	proline extensin-like receptor kinase 1
Eucgr.F04093	08534m	3.55326	5.09062	11.7715	0.000601434	0.00880824	4.28858	5.09062	45.845	1.2799e-11	7.08084e-10	2.7368	5.09062	6.37399	0.0115805	0.154122	-3.09902	5.09062	6.26851	0.0122903	0.35024	0.0691058	9.53803	0.300841	47.3015	5.83686	0.711411	236.218	195.653	11.221	6.66534	0.780702	65.9513	197.924	6.23533	PF00854	PTHR11654	NULL	NULL	NULL	AT1G59740.1	NULL	Major facilitator superfamily protein
Eucgr.J00957	21134m	2.73782	3.06188	7.87915	0.00500079	0.0404706	0.167583	3.06188	0.097418	0.75495	0.86738	3.14636	3.06188	8.64034	0.00328801	0.0695991	-3.03423	3.06188	6.26916	0.0122858	0.35024	0.701237	1.52702	5.15249	8.77644	7.97229	1.80122	22.7732	19.0491	5.27083	19.66	4.81541	12.7165	1.77311	9.72371	PF02701	NULL	NULL	NULL	NULL	AT2G28510.1	NULL	Dof-type zinc finger DNA-binding family protein
Eucgr.J00203	00900m	1.1848	7.00684	3.2587	0.0710456	0.240618	0.866616	7.00684	4.23994	0.0394835	0.117931	3.02413	7.00684	15.7741	7.1374e-05	0.00495903	-2.13086	7.00684	6.26341	0.0123257	0.350806	34.1455	16.1326	370.036	228.221	24.6247	24.8263	195.811	215.63	106.637	33.6142	179.676	295.542	420.329	65.0977	NULL	PTHR11638	NULL	NULL	NULL	AT2G40130.2	NULL	Double Clp-N motif-containing P-loop nucleoside triphosphate hydrolases superfamily protein
Eucgr.C02648	34613m	1.52919	5.74575	7.86313	0.00504529	0.040722	-0.430072	5.74575	1.71491	0.190349	0.371603	-2.00257	5.74575	9.81311	0.00173272	0.0463557	1.82268	5.74575	6.24731	0.0124382	0.352475	46.1019	17.8	2.31209	12.0178	33.1403	95.5435	58.4085	90.2523	54.898	56.2797	40.6474	75.4636	111.926	56.3257	NULL	NULL	NULL	NULL	NULL	NULL	NULL	NULL
Eucgr.H01236	16818m	1.90446	1.565	3.79527	0.0513977	0.196404	-0.219027	1.565	0.148135	0.700324	0.833985	3.08909	1.565	7.67328	0.00560445	0.0989588	-3.1486	1.565	6.24436	0.0124589	0.352475	0.441987	0.572499	11.2198	2.92679	1.10569	1.16792	3.3562	2.22316	8.27453	3.00841	0.939765	6.85048	2.3421	1.31771	PF00348	PTHR12001	KOG0776	2.5.1.1,2.5.1.10,2.5.1.29	K13789	AT4G36810.1	GGPS1	geranylgeranyl pyrophosphate synthase 1
Eucgr.H04516	35383m	-1.43323	6.5289	7.58021	0.00590127	0.0455574	0.224047	6.5289	0.394002	0.530203	0.713025	-1.36999	6.5289	4.19937	0.0404389	0.318006	1.9703	6.5289	6.24559	0.0124503	0.352475	139.891	112.615	55.2816	104.626	79.2434	39.6596	29.4508	201.43	59.8083	66.428	58.9068	231.896	144.842	41.4635	PF01249	PTHR10442	KOG3486	NULL	K02971	AT5G27700.1	NULL	Ribosomal protein S21e
Eucgr.K00253	26063m	2.1224	8.3759	9.09349	0.00256521	0.0250396	0.255272	8.3759	0.382219	0.536418	0.718758	2.22097	8.3759	7.99434	0.00469238	0.0879902	-2.23917	8.3759	6.2491	0.0124256	0.352475	55.4462	73.5038	191.303	422.222	204.544	176.178	646.891	456.197	623.644	192.284	320.441	786.041	453.956	407.799	PF03766,PF03763	NULL	NULL	NULL	NULL	AT5G23750.2	NULL	Remorin family protein
Eucgr.K03308	09586m	3.62396	5.28772	13.5852	0.000227982	0.00422401	1.48564	5.28772	7.26147	0.00704496	0.0302093	3.21506	5.28772	9.95006	0.00160844	0.0440792	-2.8952	5.28772	6.24827	0.0124314	0.352475	0.861452	5.55445	15.6136	28.3675	12.0228	1.38359	109.568	132.723	131.016	54.9665	20.7734	85.7603	2.00407	115.819	PF00026,PF03489,PF05184	PTHR13683	KOG1339	NULL	NULL	AT1G62290.1	NULL	Saposin-like aspartyl protease family protein
Eucgr.F03724	19864m	2.57096	4.20932	11.5818	0.00066601	0.0094778	2.46286	4.20932	30.7032	3.00664e-08	6.63794e-07	2.54526	4.20932	9.72383	0.00181894	0.0474798	-2.32582	4.20932	6.22405	0.0126027	0.355266	1.09298	1.71302	6.3044	34.1803	4.20742	1.65427	59.8674	39.8617	49.8049	3.77849	3.31708	79.4187	13.8625	31.391	PF00141	NULL	NULL	1.11.1.7	K00430	AT5G42180.1	NULL	Peroxidase superfamily protein
Eucgr.G01461	27550m	2.06621	2.64692	4.23823	0.0395234	0.16525	-4.1469	2.64692	45.9926	1.187e-11	6.62895e-10	1.55457	2.64692	2.06806	0.150413	0.585943	-3.22415	2.64692	6.22623	0.0125871	0.355266	4.35739	0	22.6403	0.197656	5.15652	18.549	1.31301	4.28238	1.31329	1.9284	7.6351	1.05294	0.469883	0.185148	PF02234	NULL	NULL	NULL	NULL	AT1G49620.1	ICK5	Cyclin-dependent kinase inhibitor family protein
Eucgr.I00615	33697m	-1.31454	0.118988	2.13289	0.144169	0.363867	-0.451216	0.118988	0.475816	0.490323	0.682713	-4.20192	0.118988	8.77833	0.00304831	0.0663688	3.97199	0.118988	6.22501	0.0125959	0.355266	2.16328	2.55715	0	0	0.62651	0.740593	2.49824	0.131771	1.57778	0.729608	0.444632	1.77311	0.736645	0.801498	NULL	NULL	NULL	NULL	NULL	NULL	NULL	NULL
Eucgr.A02892	09237m	1.53302	4.70077	5.24166	0.0220523	0.113125	0.262382	4.70077	0.427899	0.513022	0.700608	2.16864	4.70077	8.1537	0.00429735	0.0828831	-2.18679	4.70077	6.22107	0.0126239	0.35544	6.50142	13.5543	7.77448	90.9855	23.2434	6.91058	34.0644	26.9955	33.0806	23.0325	18.8026	34.5364	31.6603	29.0421	PF07690	PTHR11662	KOG2533	NULL	K13783	AT3G47420.1	PS3	phosphate starvation-induced gene 3
Eucgr.D00927	37436m	-1.24849	0.0736267	1.62911	0.201826	0.443489	-0.291398	0.0736267	0.170806	0.679396	0.820776	-3.95064	0.0736267	6.88679	0.00868353	0.13067	4.20134	0.0736267	6.2147	0.0126694	0.356296	0.875529	1.86745	0	0	0.591038	0.883974	1.2595	0.345529	1.75188	0.329427	1.9284	1.90877	0.300841	0.469883	NULL	NULL	NULL	NULL	NULL	NULL	NULL	NULL
Eucgr.A02351	31523m	1.67595	1.81153	2.01963	0.155277	0.380076	1.77086	1.81153	6.45095	0.0110893	0.0437114	4.65585	1.81153	11.5414	0.000680629	0.0245428	-3.75733	1.81153	6.20876	0.0127119	0.357068	0	0.276423	1.65427	29.6329	0.973268	0.291843	0.266779	6.50142	2.06261	0.469883	0.925741	1.24912	3.6237	8.23953	NULL	NULL	NULL	NULL	NULL	AT3G57450.1	NULL	NULL
Eucgr.B00332	37474m	-0.50393	0.540158	0.38294	0.536034	0.753132	0.520328	0.540158	0.779432	0.377315	0.581771	-4.02707	0.540158	9.58886	0.00195762	0.0501028	3.62091	0.540158	6.20432	0.0127439	0.35754	0.889264	4.13727	0	0	1.0313	0.686999	2.00407	3.11446	2.48067	1.05186	0.381755	2.85799	1.80122	1.48119	NULL	NULL	NULL	NULL	NULL	NULL	NULL	NULL
Eucgr.H03594	32268m	-2.1583	2.33031	7.9551	0.00479519	0.0393459	0.59963	2.33031	1.13664	0.286364	0.487081	-2.77892	2.33031	6.75062	0.00937152	0.13629	3.03355	2.33031	6.19451	0.0128147	0.359101	2.62659	17.4296	2.59208	1.5614	3.34921	1.0313	4.57999	4.21546	4.28238	1.38359	2.62964	9.28937	4.06136	2.19279	PF00403	PTHR22814	KOG1603	NULL	NULL	AT3G06130.1	NULL	Heavy metal transport/detoxification superfamily protein
Eucgr.F02086	35756m	-0.130925	2.206	0.0316927	0.858704	0.938713	-0.807834	2.206	2.76933	0.0960862	0.229974	-2.0816	2.206	4.83157	0.0279432	0.259026	2.71918	2.206	6.18699	0.0128693	0.360203	10.4417	2.35726	0.592968	0.876546	2.40449	2.62602	12.0685	5.3991	1.06712	3.6903	6.76893	5.56028	16.8485	5.62105	NULL	NULL	NULL	NULL	NULL	NULL	NULL	NULL
Eucgr.D02514	07038m	-2.40339	1.98527	11.5093	0.000692491	0.00974894	0.482249	1.98527	0.869474	0.351101	0.555232	-3.0717	1.98527	9.70695	0.00183572	0.0476018	2.79595	1.98527	6.17806	0.0129344	0.360988	9.41662	16.9975	0.621953	2.33584	0.939765	1.11089	10.1491	2.10833	2.98026	1.45922	0.800337	5.12233	7.80844	1.0305	PF00271	PTHR10799	NULL	NULL	NULL	AT2G44980.2	NULL	SNF2 domain-containing protein / helicase domain-containing protein
Eucgr.G01969	14458m	-1.62852	-0.0563881	2.29326	0.129937	0.343207	0.201994	-0.0563881	0.0688667	0.792994	0.891067	-3.03481	-0.0563881	4.35713	0.0368544	0.302799	4.1593	-0.0563881	6.17831	0.0129326	0.360988	1.33133	0.925741	0.145922	0	0.15614	0	1.9284	1.65427	0.150421	1.18208	0.589316	0.801498	1.79675	2.33584	PF10539	PTHR23230:SF1	NULL	NULL	NULL	AT5G61910.3	NULL	DCD (Development and Cell Death) domain protein
Eucgr.K00839	10111m	-4.38315	2.18256	29.7714	4.86117e-08	4.39982e-06	-1.26833	2.18256	5.01119	0.025184	0.0833595	-2.44235	2.18256	5.55661	0.0184111	0.203046	3.07223	2.18256	6.17686	0.0129432	0.360988	22.1418	16.9975	1.93496	4.67169	0.62651	0.925741	0.312281	0.329427	1.9284	2.62659	1.42282	1.97013	0.589316	0.801498	PF01753	PTHR12197	KOG2084	NULL	NULL	AT3G21820.1	ATXR2	histone-lysine N-methyltransferase ATXR2
Eucgr.H04445	25482m	2.67009	5.53851	22.3337	2.29155e-06	0.000106983	0.771338	5.53851	5.72494	0.0167256	0.0605809	-2.05053	5.53851	10.2491	0.00136751	0.0393002	1.81075	5.53851	6.17461	0.0129596	0.36102	8.88711	14.0526	0.800337	5.12233	15.8784	54.3459	139.595	158.543	36.7292	37.5689	18.32	44.7806	340.838	48.3	PF02136	PTHR12612	KOG2104	NULL	NULL	AT1G27970.1	NTF2B	nuclear transport factor 2B
Eucgr.B00860	10473m	4.51507	3.54764	13.7038	0.000214023	0.00399989	-0.241703	3.54764	0.171282	0.678975	0.820592	4.32645	3.54764	11.4728	0.00070622	0.0250809	-3.45828	3.54764	6.16723	0.0130138	0.361902	0.127252	0.451262	3.86993	13.8204	6.65667	9.07226	21.7035	2.89896	17.3556	17.5106	9.33727	90.2318	0.147329	12.137	PF00232	PTHR10353	KOG0626	3.2.1.21	K05350	AT3G18080.1	BGLU44	B-S glucosidase 44
Eucgr.B03866	15007m	0.197715	5.48694	0.176827	0.674114	0.842393	-0.292714	5.48694	0.950686	0.329545	0.532709	-1.64142	5.48694	8.12933	0.00435549	0.0837347	1.66376	5.48694	6.16613	0.0130219	0.361902	48.1346	22.4761	15.3776	17.8024	44.2504	55.4298	52.906	70.1237	49.5009	20.8977	92.3989	73.9592	88.8518	18.935	PF00561	PTHR10992	KOG1454	NULL	NULL	AT5G22460.1	NULL	alpha/beta-Hydrolases superfamily protein
Eucgr.F00923	23084m	2.60824	1.13359	6.33087	0.0118654	0.0743447	-0.657263	1.13359	1.43273	0.23132	0.424106	2.70404	1.13359	5.68881	0.0170734	0.194669	-3.21101	1.13359	6.16187	0.0130533	0.361923	0.145922	0.266779	3.14752	3.59123	4.7283	1.76795	3.54949	1.10569	4.67169	1.64713	1.40247	1.65427	2.55715	0.783138	NULL	NULL	NULL	NULL	NULL	AT5G43740.1	NULL	Disease resistance protein (CC-NBS-LRR class) family
Eucgr.K02084	27685m	-0.898112	4.61991	3.46138	0.0628178	0.223183	0.499617	4.61991	2.31491	0.128139	0.28224	-1.23177	4.61991	4.09449	0.0430231	0.327194	1.78469	4.61991	6.1625	0.0130486	0.361923	17.7475	23.6342	9.16212	22.4127	17.3242	13.7166	21.3423	54.5725	24.0146	8.77114	26.6613	48.5596	48.5575	28.0495	NULL	NULL	NULL	NULL	NULL	AT3G07510.1	NULL	NULL
Eucgr.C00332	00857m	-2.4192	2.08794	10.8966	0.000963391	0.0123418	0.27422	2.08794	0.280146	0.596605	0.763356	-1.78063	2.08794	3.47876	0.0621611	0.392314	2.81859	2.08794	6.15459	0.0131071	0.36299	8.90121	7.64767	2.96237	4.37193	2.16714	0.589316	3.77849	2.90245	1.16792	2.2401	2.10371	6.61708	10.8303	1.64459	PF02985	PTHR14222	NULL	NULL	NULL	AT4G15890.1	NULL	binding
Eucgr.E01106	01002m	2.80687	3.64967	14.3384	0.00015272	0.00306533	1.04511	3.64967	6.38235	0.0115261	0.0450349	1.96962	3.64967	6.18548	0.0128803	0.164738	-2.26246	3.64967	6.15211	0.0131256	0.363058	0.925741	4.21579	3.3792	17.5341	2.7013	10.5186	22.0145	45.7279	17.9339	3.24124	9.96148	7.25611	58.2014	18.3861	PF00133,PF08264	PTHR11946	KOG0432	NULL	NULL	AT1G14610.1	TWN2	valyl-tRNA synthetase / valine--tRNA ligase (VALRS)
Eucgr.E02155	36906m	3.3384	4.32646	26.9635	2.07331e-07	1.45335e-05	0.0555487	4.32646	0.0250206	0.874316	0.935288	-2.66171	4.32646	10.6128	0.00112305	0.0346069	2.24496	4.32646	6.15012	0.0131404	0.363058	2.79925	2.40449	0.175309	0.509006	10.3659	34.259	73.1067	23.4766	58.1187	19.8555	9.86754	66.6534	29.1982	12.9794	NULL	NULL	NULL	NULL	NULL	AT1G48175.1	emb2191	Cytidine/deoxycytidylate deaminase family protein
Eucgr.H03533	31917m	1.99677	4.28211	6.19971	0.0127771	0.0783983	-1.25763	4.28211	7.50201	0.00616302	0.027152	2.93257	4.28211	10.181	0.00141898	0.0403376	-2.56633	4.28211	6.14614	0.0131699	0.36345	3.38619	3.11446	25.2707	19.4218	22.9097	13.5168	27.5818	3.5359	18.2055	28.8831	38.5667	21.2151	6.48644	11.4526	NULL	NULL	NULL	NULL	NULL	NULL	NULL	NULL
Eucgr.B02657	18972m	-1.33083	3.76048	4.28772	0.0383886	0.161707	-0.181145	3.76048	0.166966	0.682823	0.823476	-2.31913	3.76048	7.34144	0.00673829	0.111081	2.43635	3.76048	6.1334	0.0132652	0.36353	18.4037	30.3643	3.3562	5.24666	10.6175	5.33672	16.6544	7.12609	21.811	5.12233	16.6482	25.9914	3.86993	19.66	PF00149	PTHR10161	KOG2679	3.1.3.2	K01078	AT1G14700.1	PAP3	purple acid phosphatase 3
Eucgr.C03485	22113m	7.00788	3.6165	21.1873	4.16507e-06	0.000179547	-1.1941	3.6165	3.24473	0.0716536	0.185819	3.78227	3.6165	6.3698	0.0116079	0.154399	-4.06556	3.6165	6.14232	0.0131984	0.36353	0	0	5.91038	0.441987	26.1211	6.10808	35.6497	1.48796	44.4356	24.6174	5.25204	24.137	0.875529	10.5822	NULL	PTHR18958:SF80	NULL	NULL	NULL	AT5G04700.1	NULL	Ankyrin repeat family protein
Eucgr.G01458	11090m	4.31514	2.36708	8.51958	0.00351346	0.0313084	1.73748	2.36708	5.5463	0.0185198	0.0656504	5.23451	2.36708	10.5831	0.00114128	0.0351046	-4.29998	2.36708	6.14104	0.0132079	0.36353	0	0	0.451262	10.6507	2.77251	0	5.71337	13.8489	2.51899	5.3693	0.312281	7.24739	21.563	11.1981	PF02362	NULL	NULL	NULL	NULL	AT3G19184.1	NULL	AP2/B3-like transcriptional factor family protein
Eucgr.G01595	34330m	4.94143	2.60632	19.5469	9.81589e-06	0.000358948	-0.178341	2.60632	0.117615	0.731636	0.853246	2.88364	2.60632	6.20113	0.0127669	0.163961	-3.19829	2.60632	6.13594	0.0132461	0.36353	0.350618	0	1.0305	1.38212	8.72439	3.36749	6.48019	20.1421	5.99557	10.9006	3.79396	7.46982	13.5939	8.98707	PF01423	PTHR11021	KOG1783	NULL	K12625	AT2G43810.1	NULL	Small nuclear ribonucleoprotein family protein
Eucgr.J00051	24080m	-0.412627	4.11833	0.440331	0.506963	0.732162	-0.261824	4.11833	0.408694	0.522633	0.707758	4.33175	4.11833	27.8204	1.33116e-07	4.34851e-05	-2.18189	4.11833	6.13896	0.0132235	0.36353	3.09391	3.20599	139.02	36.1395	1.31301	1.36258	4.81541	4.09061	2.95519	13.0866	4.46389	32.4009	34.0386	3.1625	PF00230	PTHR19139	KOG0223	NULL	K09873	AT4G01470.1	TIP1;3	tonoplast intrinsic protein 1;3
Eucgr.J01256	16804m	-8.76872	5.56774	52.4786	4.34969e-13	1.31734e-10	-2.43397	5.56774	9.14048	0.00250015	0.0129406	-1.40935	5.56774	1.17716	0.277934	0.734365	3.98453	5.56774	6.13459	0.0132562	0.36353	161.935	310.689	27.3246	52.2471	3.83055	0	0.0691058	0.389307	0	24.368	0.509006	7.37061	0.156628	0.370296	NULL	PTHR10209	KOG0143	NULL	NULL	AT5G48020.1	NULL	2-oxoglutarate (2OG) and Fe(II)-dependent oxygenase superfamily protein
Eucgr.D01929	00331m	0.639359	4.64468	1.24091	0.265296	0.517172	-0.129294	4.64468	0.118759	0.730384	0.852751	2.12983	4.64468	9.30349	0.00228718	0.0556513	-1.97255	4.64468	6.12665	0.0133159	0.364498	10.9023	11.221	106.237	20.8693	5.874	14.7937	73.6904	16.1846	25.6116	16.8471	11.7471	52.0266	52.4631	8.30156	PF00623,PF04983,PF05000,PF11523	PTHR19376	KOG0260	NULL	NULL	AT1G63020.1	NRPD1A	nuclear RNA polymerase D1A
Eucgr.B03006	20709m	-2.04775	0.793301	5.10165	0.0239031	0.11906	-1.06293	0.793301	2.57349	0.108668	0.25145	-4.53596	0.793301	10.4435	0.00123082	0.0368045	3.8489	0.793301	6.11904	0.0133733	0.365646	6.01682	2.97592	0.389307	0	2.96237	0.780702	1.51536	0	1.27252	0.622485	1.37909	1.17863	0.343499	0.345529	PF00249	PTHR10641	KOG0048	NULL	K09422	AT1G68320.1	MYB62	myb domain protein 62
Eucgr.K01743	03659m	5.35598	3.17679	25.7386	3.90935e-07	2.48254e-05	-0.433098	3.17679	0.708568	0.39992	0.603373	2.53126	3.17679	5.58662	0.0180982	0.200912	-2.94938	3.17679	6.11178	0.0134284	0.366727	0.441987	0	4.55804	0.254503	3.66261	12.4578	42.755	11.8272	22.0654	6.76893	5.95185	19.996	23.1088	5.27083	PF00560,PF11721,PF00069,PF07714	PTHR23258	KOG1187	NULL	NULL	AT1G29720.1	NULL	Leucine-rich repeat transmembrane protein kinase
Eucgr.C00288	29274m	-1.98883	2.74747	8.40683	0.00373815	0.0327545	-0.0340112	2.74747	0.00492761	0.944037	0.972239	-0.911107	2.74747	1.07379	0.300091	0.750481	2.59755	2.74747	6.10445	0.0134842	0.367001	8.60937	8.18123	9.25741	4.84035	2.95519	1.0313	6.75549	1.45122	5.25565	5.07317	6.13582	17.8152	11.2815	4.5422	NULL	NULL	NULL	NULL	NULL	NULL	NULL	NULL
Eucgr.G00526	35097m	2.08358	0.339967	1.79132	0.180766	0.414707	-1.96593	0.339967	5.61143	0.0178437	0.0637991	5.3835	0.339967	9.51577	0.00203713	0.0513041	-4.74398	0.339967	6.10575	0.0134743	0.367001	0	0	1.145	3.10976	1.35379	0.469883	0	0.15614	0.197656	1.55723	2.62659	0.0889264	0.985063	0.441987	NULL	NULL	NULL	NULL	NULL	NULL	NULL	NULL
Eucgr.K01191	23538m	-1.12283	6.41851	6.2007	0.01277	0.0783749	-0.168096	6.41851	0.302642	0.582231	0.753054	-2.00766	6.41851	11.8904	0.000564255	0.021259	1.65895	6.41851	6.10434	0.013485	0.367001	214.849	74.0552	64.8172	45.9666	73.9805	48.8646	162.454	77.4523	148.489	38.7009	33.309	171.1	104.48	37.3491	PF01813	PTHR11671	KOG1647	3.6.3.14	K02149	AT3G58730.1	NULL	vacuolar ATP synthase subunit D (VATD) / V-ATPase D subunit / vacuolar proton pump D subunit (VATPD)
Eucgr.C01298	31190m	1.07623	3.24449	2.01149	0.156112	0.38117	0.663703	3.24449	1.93593	0.164112	0.335567	2.56048	3.24449	8.21299	0.00415916	0.0811999	-2.50683	3.24449	6.09975	0.0135201	0.367285	5.06099	2.48067	6.10847	46.8425	1.95638	10.0476	9.72371	17.2895	3.10976	3.43509	1.44948	28.5754	26.2138	7.97229	NULL	NULL	NULL	NULL	NULL	AT1G68680.1	NULL	NULL
Eucgr.D00192	06458m	-1.49068	0.626189	1.39268	0.237954	0.484877	0.177241	0.626189	0.0342957	0.853079	0.924248	-4.27941	0.626189	4.87068	0.0273168	0.255465	5.34346	0.626189	6.09587	0.0135498	0.367285	0.313255	6.29504	0	0	0.468421	0.131771	1.57778	0	3.76051	0.985063	4.12521	0.572499	0	4.67169	PF00324	PTHR11785	KOG1286	NULL	NULL	AT4G21120.1	AAT1	amino acid transporter 1
Eucgr.H02917	27751m	-2.61727	4.00156	25.4063	4.64399e-07	2.84948e-05	0.573699	4.00156	2.39713	0.121558	0.271955	-1.86683	4.00156	7.5598	0.00596845	0.102749	1.96255	4.00156	6.0972	0.0135396	0.367285	33.5484	28.6789	10.1801	18.2009	6.22891	3.93988	13.25	18.5192	18.1215	2.2711	10.3683	20.2982	6.19323	17.3556	NULL	NULL	NULL	NULL	NULL	AT4G21865.1	NULL	NULL
Eucgr.H04748	08463m	1.29404	6.6755	4.39206	0.0361067	0.155057	-1.86857	6.6755	24.6897	6.73428e-07	1.04386e-05	2.34347	6.6755	10.4208	0.00124605	0.0371191	-2.03779	6.6755	6.09485	0.0135577	0.367285	27.4807	11.3323	446.234	77.3477	150.941	79.7868	65.2825	15.6628	113.496	157.094	65.927	148.131	58.8064	25.2551	PF01474	PTHR21337	NULL	NULL	NULL	AT4G39980.1	DHS1	3-deoxy-D-arabino-heptulosonate 7-phosphate synthase 1
Eucgr.C04073	20799m	-1.62021	4.17288	11.1746	0.000829269	0.0110614	-0.168197	4.17288	0.248977	0.617796	0.778803	-1.91736	4.17288	9.07951	0.0025849	0.0597486	1.82466	4.17288	6.08852	0.0136063	0.367488	19.6338	54.1705	13.9963	8.01498	7.38059	14.4404	16.6808	25.5505	19.3614	4.56099	16.7402	25.6822	15.651	18.5192	PF01585	PTHR23329	NULL	NULL	NULL	AT3G09850.1	NULL	D111/G-patch domain-containing protein
Eucgr.D02228	00926m	4.9256	3.24543	13.8152	0.000201696	0.00381785	0.561652	3.24543	0.781214	0.37677	0.581381	5.05423	3.24543	12.927	0.000323881	0.0140386	-3.76881	3.24543	6.0878	0.0136118	0.367488	0	0.145922	0.783138	21.4772	4.53525	0.591038	10.6077	20.0375	1.93496	29.0421	0.658854	25.4198	31.1766	16.3958	PF03552	NULL	NULL	NULL	NULL	AT3G03050.1	CSLD3	cellulose synthase-like D3
Eucgr.E00383	55094m	2.04558	3.7534	5.9679	0.0145686	0.0857383	0.581936	3.7534	1.41244	0.234652	0.428131	2.15221	3.7534	5.53563	0.0186331	0.20435	-2.62861	3.7534	6.08971	0.0135971	0.367488	3.91093	1.80122	19.4654	20.7209	9.44256	7.33859	37.6864	5.7852	27.3591	4.17954	12.0178	20.4787	5.26699	12.0244	PF00560	PTHR23154	KOG4658	NULL	NULL	AT4G19050.1	NULL	NB-ARC domain-containing disease resistance protein
Eucgr.B03613	34410m	-3.47177	1.97798	23.6593	1.1499e-06	6.13828e-05	-0.517562	1.97798	1.03946	0.307948	0.510932	-2.32018	1.97798	6.10604	0.0134721	0.169354	2.7347	1.97798	6.08483	0.0136347	0.367687	21.2124	12.4707	1.832	1.86586	1.50421	0.704824	3.14752	0.936842	0.724739	2.5305	1.75106	2.04531	4.13727	1.17863	NULL	NULL	NULL	NULL	NULL	AT3G07560.1	PEX13	peroxin 13
Eucgr.A01415	23390m	-2.29448	3.29294	10.5229	0.00117903	0.0142612	-0.0676309	3.29294	0.0185799	0.891578	0.945533	-3.08597	3.29294	9.98552	0.00157776	0.0434648	2.72057	3.29294	6.07392	0.0137192	0.368284	41.2958	16.0957	3.33267	5.93333	8.86557	3.68323	14.198	6.42684	5.4503	3.82135	0.350618	6.61708	13.3874	2.66267	PF00076	PTHR10432	KOG0149	NULL	NULL	AT2G46780.1	NULL	RNA-binding (RRM/RBD/RNP motifs) family protein
Eucgr.E03543	04421m	0.0902196	2.68492	0.0142758	0.904894	0.959573	0.841729	2.68492	2.78116	0.0953792	0.228885	-2.43436	2.68492	6.19996	0.0127753	0.163961	2.77952	2.68492	6.07985	0.0136733	0.368284	3.32049	3.45529	0.381755	1.80505	4.28238	1.75106	23.9212	9.25959	6.18782	3.83738	5.73959	11.086	8.23567	13.4988	PF00560	PTHR23155	KOG0617	NULL	NULL	AT1G69550.1	NULL	disease resistance protein (TIR-NBS-LRR class)
Eucgr.H04111	32347m	-0.84305	3.46022	1.98925	0.158419	0.384223	-0.743914	3.46022	3.37919	0.0660243	0.174658	-1.35523	3.46022	3.21806	0.07283	0.421889	2.20067	3.46022	6.07735	0.0136926	0.368284	10.0895	13.0418	7.06977	2.66267	9.92267	5.24666	11.6237	9.87104	6.52649	14.2564	12.9596	9.88281	48.736	7.8896	PF02991	PTHR10969	KOG1654	NULL	NULL	AT3G06420.1	ATG8H	Ubiquitin-like superfamily protein
Eucgr.H04545	30580m	0.0353551	6.29276	0.00458292	0.946027	0.977944	0.598439	6.29276	2.98525	0.0840264	0.209075	-0.680845	6.29276	1.18099	0.277155	0.734195	-1.84232	6.29276	6.07501	0.0137107	0.368284	87.3661	113.011	76.4348	69.3521	12.4391	134.895	366.263	117.739	270.498	10.0782	9.00608	62.3949	44.8123	12.2547	PF05564	NULL	NULL	NULL	NULL	AT1G56220.3	NULL	Dormancy/auxin associated family protein
Eucgr.F00952	#N/A	-5.0999	1.22586	35.1161	3.10618e-09	3.92392e-07	-0.781867	1.22586	1.53852	0.214838	0.404174	-2.31118	1.22586	4.84696	0.0276948	0.25737	3.21563	1.22586	6.06792	0.0137659	0.369117	6.25911	11.0445	3.09391	1.2595	0.127252	0.300841	0.0783138	0.740593	0	0.138212	0.778614	1.16737	0.266779	0.591038	#N/A	#N/A	#N/A	#N/A	#N/A	#N/A	#N/A	#N/A
Eucgr.G02426	24806m	3.37391	3.5085	11.3556	0.000752223	0.0103327	1.62506	3.5085	9.28518	0.00231015	0.0121095	4.23508	3.5085	15.3764	8.80808e-05	0.0056716	-2.90324	3.5085	6.06422	0.0137948	0.369471	0.381755	0.300841	3.17887	21.2172	1.7229	0.740593	11.086	17.5914	5.96051	7.29608	1.95638	38.6145	117.274	12.137	PF00582	NULL	NULL	NULL	NULL	AT1G69080.1	NULL	Adenine nucleotide alpha hydrolases-like superfamily protein
Eucgr.F01077	24625m	3.61261	7.93765	27.6004	1.49148e-07	1.11298e-05	-3.11525	7.93765	69.0281	9.70722e-17	2.06589e-14	1.10501	7.93765	2.70261	0.100184	0.491107	-1.96192	7.93765	6.05883	0.013837	0.36959	45.4414	9.65362	157.389	8.36744	508.874	797.949	48.5814	169.933	162.994	291.364	275.5	181.558	59.7534	57.2108	PF00504	PTHR21649	NULL	NULL	K08914	AT5G54270.1	LHCB3	light-harvesting chlorophyll B-binding protein 3
Eucgr.G02417	34530m	2.38315	4.99208	12.4812	0.000411073	0.00661497	2.52617	4.99208	38.1142	6.67212e-10	2.29092e-08	1.81071	4.99208	6.2016	0.0127635	0.163961	-2.07783	4.99208	6.05912	0.0138347	0.36959	0.939765	16.1079	5.10725	35.9263	7.02631	4.9414	102.205	38.8117	144.855	5.71337	11.3443	75.3408	21.7683	101.998	NULL	NULL	NULL	NULL	NULL	NULL	NULL	NULL
Eucgr.J01611	41918m	-2.21098	1.06679	5.39596	0.0201835	0.106499	0.344713	1.06679	0.242689	0.622271	0.781559	-1.52157	1.06679	1.68155	0.194719	0.648317	3.47304	1.06679	6.05461	0.01387	0.36959	6.03426	2.0429	0.861452	0.555445	0.266779	0	2.20994	1.7175	0.207318	0.468421	0.988281	8.59015	12.0889	1.80505	PF03951,PF00120	PTHR20852	KOG0683	NULL	NULL	AT5G37600.1	GSR	1 glutamine synthase clone R1
Eucgr.K02186	11895m	-1.37772	6.93557	8.55496	0.00344582	0.0309491	0.179574	6.93557	0.309575	0.577941	0.749696	-1.94706	6.93557	10.0313	0.001539	0.0426712	1.74613	6.93557	6.05394	0.0138753	0.36959	224.649	125.427	41.6113	112.665	87.3995	96.746	99.2418	275.227	155.285	25.9219	117.384	259.817	89.6041	92.5633	PF07712	NULL	NULL	NULL	NULL	AT5G61820.1	NULL	NULL
Eucgr.K02818	12528m	1.97363	4.74203	11.198	0.000818852	0.0109658	-0.204047	4.74203	0.363897	0.54635	0.726059	2.26196	4.74203	12.0643	0.000513963	0.019742	-1.83508	4.74203	6.05367	0.0138774	0.36959	3.75547	5.60989	34.3277	24.1594	19.4695	12.0336	22.6327	83.8721	26.7	19.0732	28.4194	71.5016	41.1729	33.2951	PF03080	NULL	NULL	NULL	NULL	AT5G50150.1	NULL	Protein of Unknown Function (DUF239)
Eucgr.B02571	23707m	2.487	3.33299	7.00088	0.00814699	0.0570031	1.20448	3.33299	5.01474	0.0251324	0.0832448	3.46324	3.33299	11.3771	0.000743544	0.0259952	-2.82967	3.33299	6.04366	0.0139564	0.371274	1.20336	0.469883	13.6258	19.6994	1.66633	2.49824	7.18151	28.7507	21.1238	2.84564	11.2297	34.475	4.69449	11.8171	PF00072	PTHR23283	NULL	NULL	NULL	AT1G59940.1	ARR3	response regulator 3
Eucgr.I00717	19168m	2.75391	3.91162	11.088	0.000868887	0.0114159	-0.904532	3.91162	4.10582	0.0427359	0.125332	2.71488	3.91162	9.22593	0.00238611	0.0572837	-2.49133	3.91162	6.03537	0.014022	0.3726	1.76795	1.832	14.0247	15.7792	13.2683	11.4846	24.6607	5.33558	24.8236	28.7303	12.3736	54.6187	8.43158	3.03073	PF00141	NULL	NULL	1.11.1.7	K00430	AT5G67400.1	RHS19	root hair specific 19
Eucgr.A01897	31620m	-3.51355	0.822721	11.514	0.000690729	0.00973574	-0.733051	0.822721	0.799603	0.371212	0.575592	-5.51205	0.822721	11.6856	0.000629863	0.0229944	4.49976	0.822721	6.02328	0.0141183	0.37348	4.7131	13.3969	0.15614	0	0.589316	1.4885	0.483741	0.583961	0	0	0	0.902523	0.0783138	0.740593	NULL	NULL	NULL	NULL	NULL	NULL	NULL	NULL
Eucgr.E00474	50816m	-2.55395	1.10596	8.0858	0.00446135	0.037399	0.493739	1.10596	0.542087	0.461569	0.658606	-3.04453	1.10596	6.26912	0.012286	0.160084	3.44992	1.10596	6.02594	0.0140971	0.37348	1.17863	10.6485	0.175309	1.27252	0.483741	0.389307	1.16737	1.3339	2.75818	1.80505	0.62651	2.96237	1.5614	0.592968	PF07279	NULL	NULL	NULL	NULL	AT2G45360.1	NULL	Protein of unknown function (DUF1442)
Eucgr.H01091	35303m	0.737582	4.87181	0.731047	0.392544	0.642092	-6.77321	4.87181	108.318	2.28984e-25	2.35186e-22	0.267752	4.87181	0.0723368	0.787964	0.961223	-3.07619	4.87181	6.02409	0.0141119	0.37348	46.5085	0.197013	82.9105	0.197656	8.83974	126.751	1.24391	0.583961	0.729608	1.40247	11.5799	0.451262	0	0.185148	NULL	NULL	NULL	NULL	NULL	NULL	NULL	NULL
Eucgr.K02024	01417m	3.42311	3.79518	10.5181	0.0011821	0.014291	-0.0520178	3.79518	0.00837567	0.92708	0.963418	4.04219	3.79518	12.061	0.000514886	0.0197454	-3.14348	3.79518	6.02387	0.0141136	0.37348	0.572499	0.483741	2.92679	35.048	23.5531	0.583686	9.33727	34.0832	9.87104	21.9279	5.3693	34.1947	11.4641	20.3359	PF00225	PTHR16012	KOG0243	NULL	K10398	AT2G36200.1	NULL	P-loop containing nucleoside triphosphate hydrolases superfamily protein
Eucgr.K01490	23000m	-3.46194	3.43338	32.4288	1.23639e-08	1.39748e-06	-0.726905	3.43338	2.84388	0.0917227	0.222689	-1.97055	3.43338	6.13515	0.0132521	0.168115	2.29318	3.43338	6.02113	0.0141356	0.373517	52.0266	45.4368	8.18123	13.0028	1.12005	3.8568	5.09006	6.6185	2.42773	9.28173	3.32049	2.3496	8.3701	3.06435	PF00106	PTHR19410	KOG0725	NULL	NULL	AT3G03980.1	NULL	NAD(P)-binding Rossmann-fold superfamily protein
Eucgr.D00475	28844m	4.67173	3.90794	12.3654	0.000437353	0.00693395	1.58526	3.90794	5.42708	0.0198268	0.0692341	4.8528	3.90794	11.7671	0.000602862	0.022322	-3.7098	3.90794	6.01727	0.0141666	0.373918	0	0.589316	0.329427	45.2298	8.24398	0.0691058	7.00753	35.313	9.60405	17.3062	0.752103	22.7893	86.8345	45.1245	NULL	NULL	NULL	NULL	NULL	AT1G29270.1	NULL	NULL
Eucgr.F00890	11012m	-0.139333	0.870113	0.0262261	0.871349	0.944778	-0.596778	0.870113	1.06153	0.302867	0.505413	-3.34466	0.870113	6.96827	0.00829676	0.126939	3.48156	0.870113	6.01412	0.0141919	0.374168	2.70757	0.861452	0	0.145922	4.25841	0.624561	1.38359	2.45433	1.65427	0.711411	3.74324	2.35726	2.1755	1.31301	PF10508,PF02985	PTHR13554	KOG4413	NULL	NULL	AT3G15180.1	NULL	ARM repeat superfamily protein
Eucgr.C01031	34181m	-1.43684	6.93328	6.66213	0.00984833	0.0650458	-0.128419	6.93328	0.111988	0.737892	0.856993	-4.37587	6.93328	29.5821	5.3597e-08	1.97832e-05	2.06594	6.93328	6.00853	0.0142369	0.374936	539.472	158.2	16.293	28.886	94.9601	179.005	163.277	38.1464	416.753	5.99557	38.0421	55.3544	45.1262	18.7953	PF01221	PTHR11886	KOG3430	NULL	NULL	AT1G52240.2	ROPGEF11	RHO guanyl-nucleotide exchange factor 11
Eucgr.D02645	25152m	-2.66422	5.09319	20.6475	5.52096e-06	0.00022682	-0.725747	5.09319	2.61733	0.105702	0.246302	-5.89064	5.09319	38.7665	4.77653e-10	5.1289e-07	2.30587	5.09319	6.00516	0.0142641	0.375235	139.902	89.2088	7.09245	1.17863	14.0247	19.4695	54.6027	20.5182	53.8781	1.2595	2.48781	2.72515	0.875529	1.3339	PF00046,PF02183	PTHR19418	NULL	NULL	NULL	AT2G46680.1	HB-7	homeobox 7
Eucgr.F01727	37697m	-2.56281	7.81669	21.9559	2.7899e-06	0.000127477	2.79815	7.81669	44.3941	2.68494e-11	1.35335e-09	-2.61684	7.81669	12.6626	0.000373048	0.0155454	2.04286	7.81669	6.00176	0.0142916	0.375539	311.674	1285.45	16.2078	280.495	12.0225	14.1667	491.306	565.446	215.202	10.1801	27.6774	156.001	665.052	102.584	NULL	NULL	NULL	NULL	NULL	AT1G20450.1	ERD10	Dehydrin family protein
Eucgr.J01303	00648m	3.01176	1.4559	7.86239	0.00504737	0.040722	0.0805357	1.4559	0.0199318	0.887728	0.942846	3.23313	1.4559	7.78075	0.00528059	0.0952554	-3.18885	1.4559	5.99781	0.0143236	0.375964	0.300841	0.0783138	5.4503	2.62659	1.29604	1.87368	6.25911	4.90866	1.65427	1.51175	3.1522	3.09391	7.90048	1.24391	PF01582,PF00931,PF00560	PTHR23155	KOG4658	NULL	NULL	AT1G27170.1	NULL	transmembrane receptors;ATP binding
Eucgr.J02925	02898m	3.5596	3.11388	10.2043	0.00140113	0.0162091	-0.931797	3.11388	2.69444	0.100699	0.23781	3.6241	3.11388	9.31073	0.00227816	0.0555387	-3.2272	3.11388	5.97954	0.0144728	0.379456	0.138212	0.973268	6.31766	5.79522	14.884	4.53525	12.8058	2.65192	8.93098	20.3663	14.3649	4.48021	1.9284	13.1069	PF00560,PF07714,PF00069	PTHR23258	KOG1187	NULL	NULL	AT4G29990.1	NULL	Leucine-rich repeat transmembrane protein kinase protein
Eucgr.E01020	20769m	2.40579	3.79426	9.37451	0.00220023	0.0225099	1.10256	3.79426	6.0607	0.0138223	0.0521693	2.70687	3.79426	9.74998	0.00179325	0.0472261	-2.39849	3.79426	5.97393	0.0145189	0.380243	0.97819	3.74324	7.02631	14.363	7.36645	5.03799	12.0935	5.4503	42.6091	8.06422	7.6351	33.5438	22.6327	37.9554	NULL	NULL	NULL	NULL	NULL	AT5G24310.1	ABIL3	ABL interactor-like protein 3
Eucgr.D01581	33813m	-0.207818	2.76473	0.101376	0.750185	0.885329	0.249931	2.76473	0.323322	0.569618	0.743512	-2.48677	2.76473	8.38662	0.00377994	0.0767127	2.39799	2.76473	5.96965	0.0145542	0.380325	9.05614	3.82135	1.77311	1.62062	5.43459	5.47182	16.9975	7.3615	11.1089	3.54949	1.86586	28.6141	14.3003	4.26847	PF02996	PTHR12409	NULL	NULL	NULL	AT5G49510.1	PFD3	prefoldin 3
Eucgr.I01291	34402m	3.78013	6.06798	8.9702	0.00274418	0.0263414	6.19815	6.06798	60.7373	6.5224e-15	8.8045e-13	2.99552	6.06798	5.13367	0.023466	0.233876	-3.68162	6.06798	5.97126	0.0145409	0.380325	0.0889264	10.2447	0.624561	63.1182	0.147329	1.7175	410.074	255.969	6.56647	1.05186	1.27252	425.69	42.916	12.0346	NULL	NULL	NULL	NULL	NULL	AT2G16385.1	NULL	NULL
Eucgr.J00102	03073m	-1.36689	4.58371	7.59159	0.00586412	0.0453447	-1.90206	4.58371	31.0754	2.48194e-08	5.60524e-07	-1.65606	4.58371	6.59427	0.0102307	0.142719	1.836	4.58371	5.96243	0.0146138	0.381462	30.2291	40.3623	30.4976	4.17954	24.6702	12.7159	15.6025	10.6891	17.5992	56.3456	25.7826	13.053	8.50002	15.5723	PF11331	NULL	NULL	NULL	NULL	AT5G05190.1	NULL	Protein of unknown function (DUF3133)
Eucgr.E00448	31211m	5.14324	6.83485	19.128	1.22241e-05	0.000428316	3.28335	6.83485	26.5968	2.50662e-07	4.38787e-06	5.54674	6.83485	19.4907	1.01089e-05	0.00121106	-3.18994	6.83485	5.95448	0.0146799	0.382763	0	1.56628	1.55723	253.903	16.4782	1.5614	33.2721	261.912	100.274	61.7149	11.2297	642.502	805.162	68.4839	PF00234	NULL	NULL	NULL	NULL	AT4G12520.1	NULL	Bifunctional inhibitor/lipid-transfer protein/seed storage 2S albumin superfamily protein
Eucgr.D00206	08321m	5.04749	2.66874	9.39941	0.00217056	0.0223129	-4.69231	2.66874	43.0518	5.33088e-11	2.47897e-09	4.65212	2.66874	6.80647	0.0090828	0.134186	-4.67247	2.66874	5.95147	0.014705	0.382995	0	0	1.25302	1.29604	9.7819	21.8684	0.589316	0.1145	0.414635	15.3017	8.03802	1.57778	0.254503	0.300841	PF00067	PTHR19383	KOG0156	NULL	NULL	AT4G12320.1	CYP706A6	cytochrome P450, family 706, subfamily A, polypeptide 6
Eucgr.F00387	09455m	-0.993077	4.48744	1.87121	0.171336	0.402243	-1.0938	4.48744	4.75349	0.029239	0.093694	-2.52715	4.48744	7.08557	0.00777069	0.12181	2.62827	4.48744	5.94441	0.014764	0.384109	5.66668	68.9074	8.72439	3.44581	37.9396	5.60236	48.8591	22.2467	12.0225	65.5425	27.1684	8.82864	4.55804	17.179	PF01554	PTHR11206	KOG1347	NULL	NULL	AT5G65380.1	NULL	MATE efflux family protein
Eucgr.E04103	08949m	1.8269	4.14228	7.85027	0.00508132	0.0409121	0.623481	4.14228	2.52462	0.112082	0.257309	2.16106	4.14228	9.08098	0.00258282	0.0597486	-2.00733	4.14228	5.93634	0.0148318	0.385447	5.93333	1.38359	27.9758	21.6574	15.2519	4.32655	53.7001	15.3495	41.4732	10.1905	2.4187	67.5448	46.549	19.4749	PF00232	PTHR10353	KOG0626	3.2.1.21	K05350	AT1G61820.1	BGLU46	beta glucosidase 46
Eucgr.H01938	36455m	-1.55319	4.70237	10.9721	0.000924919	0.0119986	-0.788067	4.70237	6.02184	0.0141299	0.0530953	-1.69105	4.70237	7.85106	0.00507908	0.0927227	1.71603	4.70237	5.92872	0.0148961	0.386692	46.5184	50.5455	24.8067	8.71479	17.4877	8.76276	53.1187	23.5415	15.0421	29.1579	21.6574	23.3579	11.4025	26.6675	NULL	NULL	NULL	NULL	NULL	NULL	NULL	NULL
Eucgr.G01695	11903m	-1.40029	6.85378	8.94571	0.00278122	0.0265458	-0.0868525	6.85378	0.0734191	0.786422	0.887063	-1.84201	6.85378	9.10351	0.00255119	0.0592011	1.71856	6.85378	5.92134	0.0149585	0.387462	290.091	185.032	61.0076	90.4759	41.118	119.128	109.441	98.5304	186.965	67.9901	42.2111	273.649	201.265	32.0862	NULL	NULL	NULL	NULL	NULL	AT4G39140.1	NULL	RING/U-box superfamily protein
Eucgr.I02161	31120m	0.318434	4.04945	0.266723	0.605538	0.80192	2.4527	4.04945	32.8305	1.00554e-08	2.50832e-07	1.95451	4.04945	7.05574	0.00790116	0.123038	-2.08241	4.04945	5.92136	0.0149584	0.387462	1.31301	20.4386	6.16724	52.3919	2.48067	3.11242	45.9039	19.7421	15.4575	1.48119	2.81053	21.6104	66.2669	8.52586	NULL	NULL	NULL	NULL	NULL	AT3G14280.1	NULL	NULL
Eucgr.A00198	07667m	-0.44733	4.82127	0.685567	0.407676	0.655362	1.65887	4.82127	17.6352	2.67588e-05	0.000267057	-2.32026	4.82127	10.9352	0.000943528	0.0308008	1.96783	4.82127	5.90695	0.0150812	0.390213	10.8496	67.3501	5.71598	3.83738	6.42055	10.0487	117.814	84.7142	35.8384	6.85048	4.99649	30.5049	177.238	26.9773	PF00501	PTHR11968	KOG1176	NULL	NULL	AT3G16910.1	AAE7	acyl-activating enzyme 7
Eucgr.J01412	28309m	-1.40443	4.63322	9.02914	0.00265709	0.0257037	-0.354916	4.63322	1.24302	0.26489	0.463302	-1.37348	4.63322	5.24823	0.0219691	0.225088	1.71439	4.63322	5.89836	0.015155	0.391692	54.8718	45.1743	15.114	9.60571	15.9446	10.5724	35.5485	33.5702	7.77448	28.2248	22.4719	30.6796	60.0888	15.3222	PF00163,PF01479	PTHR11831	KOG4655	NULL	K14560	AT5G15750.1	NULL	Alpha-L RNA-binding motif/Ribosomal protein S4 family protein
Eucgr.H01450	#N/A	2.07018	-0.435325	2.4321	0.118874	0.326343	0.0959609	-0.435325	0.0186056	0.891503	0.945496	3.76369	-0.435325	6.94186	0.00842014	0.12808	-3.95168	-0.435325	5.89272	0.0152036	0.39209	0	0	1.66633	2.96667	0.591038	0.294658	1.374	0.276423	0.583961	0.131771	0.350618	1.01801	1.05294	0.156628	#N/A	#N/A	#N/A	#N/A	#N/A	#N/A	#N/A	#N/A
Eucgr.H04033	03322m	2.65946	4.72538	9.41577	0.00215128	0.0222308	-0.519381	4.72538	1.20095	0.273132	0.472827	3.03562	4.72538	10.0638	0.00151213	0.0421238	-2.60729	4.72538	5.89285	0.0152025	0.39209	1.31301	6.03426	42.2682	14.8796	6.27463	24.3658	26.2027	17.9741	42.0214	11.8495	68.7017	32.0862	15.6025	30.5404	PF00933,PF01915	NULL	NULL	NULL	NULL	AT5G49360.1	BXL1	beta-xylosidase 1
Eucgr.E03904	30078m	3.25306	-0.039184	4.48175	0.0342586	0.149702	-0.198973	-0.039184	0.0586932	0.808573	0.899757	3.37823	-0.039184	4.16774	0.0412008	0.321151	-4.57251	-0.039184	5.88457	0.0152742	0.393052	0	0	2.40693	1.09298	0.197013	0.883974	5.38149	0.552847	1.36258	0.0658854	1.22716	0.127252	0.150421	0.548196	NULL	PTHR11600	NULL	NULL	NULL	AT2G35740.1	INT3	nositol transporter 3
Eucgr.K00334	19149m	-2.36147	3.72043	14.1959	0.000164726	0.00325634	-0.807657	3.72043	3.2869	0.0698346	0.182429	-3.70742	3.72043	17.107	3.53326e-05	0.00293219	2.40698	3.72043	5.8848	0.0152721	0.393052	84.5184	43.6094	1.44948	5.43459	9.38898	2.3496	14.0151	20.1372	6.22485	7.8896	2.85799	2.50604	3.70296	3.12281	PF02358	PTHR10788	NULL	NULL	NULL	AT5G65140.1	NULL	Haloacid dehalogenase-like hydrolase (HAD) superfamily protein
Eucgr.E02981	31344m	-4.15361	5.53456	67.9761	1.65492e-16	1.08595e-13	0.261567	5.53456	0.564074	0.452623	0.650403	-0.787977	5.53456	1.55809	0.211946	0.667089	1.83638	5.53456	5.87898	0.0153227	0.393873	61.1631	263.096	61.7248	84.569	8.58772	2.04245	11.921	20.9965	11.1311	26.9907	11.197	30.6859	13.5447	25.6943	PF01655	PTHR23413	KOG0878	NULL	K02912	AT4G18100.1	NULL	Ribosomal protein L32e
Eucgr.H04650	25068m	5.59757	6.3272	40.931	1.577e-10	2.71922e-08	-1.05467	6.3272	6.40535	0.0113777	0.0445952	2.13565	6.3272	7.20426	0.00727309	0.116011	-2.20797	6.3272	5.87344	0.015371	0.394352	4.70831	0.451262	8.2927	8.75941	43.3075	185.333	163.167	43.0232	207.741	74.2741	78.4331	290.2	47.1453	103.851	PF01596	PTHR10509	KOG1663	NULL	NULL	AT1G67980.1	CCOAMT	caffeoyl-CoA 3-O-methyltransferase
Eucgr.H04816	04580m	2.70933	3.12479	6.41097	0.0113418	0.0721202	1.44921	3.12479	5.90117	0.0151309	0.0560333	3.93165	3.12479	10.8005	0.00101475	0.0324377	-3.20993	3.12479	5.87301	0.0153748	0.394352	0.583686	0.444632	6.29504	32.6333	2.95519	1.76795	39.6169	1.31301	5.25565	1.25182	8.23953	48.9919	5.71598	4.15063	PF00916,PF01740	PTHR11814	KOG0236	NULL	NULL	AT5G10180.1	SULTR2;1	slufate transporter 2;1
Eucgr.C04239	27716m	-1.91826	3.61133	4.03359	0.0446029	0.179237	5.22394	3.61133	43.7892	3.65712e-11	1.78866e-09	-1.58813	3.61133	1.59973	0.205941	0.66046	3.59232	3.61133	5.86976	0.0154032	0.394652	1.11089	25.1386	0.177853	9.45661	0	0	21.76	19.1034	0.548196	0.147329	0.343499	10.1586	293.732	1.31329	PF02298	NULL	NULL	NULL	NULL	AT5G20230.1	BCB	blue-copper-binding protein
Eucgr.D00271	09859m	1.27655	4.85972	4.85083	0.0276328	0.130319	1.02029	4.85972	7.87605	0.00500938	0.0228361	1.77109	4.85972	7.3369	0.00675531	0.111284	-1.83943	4.85972	5.86254	0.0154665	0.395416	9.4849	7.46982	42.7692	43.7193	16.352	9.72371	55.3034	54.87	48.0794	7.44505	12.7976	46.3196	135.98	13.7832	NULL	PTHR23172	KOG0431	NULL	NULL	AT1G30280.1	NULL	Chaperone DnaJ-domain superfamily protein
Eucgr.H01043	04256m	3.49265	3.44024	9.37814	0.00219589	0.022495	-0.108013	3.44024	0.0317102	0.858665	0.926814	4.50465	3.44024	12.5255	0.000401444	0.0164071	-3.34667	3.44024	5.86331	0.0154597	0.395416	0.343499	0.276423	2.41778	30.8362	15.9616	0.875529	3.73491	25.6116	6.62981	18.3254	2.77722	29.1982	9.42161	15.6025	PF00493	PTHR11630	KOG0482	NULL	K02210	AT4G02060.1	PRL	Minichromosome maintenance (MCM2/3/5) family protein
Eucgr.C03532	41692m	3.18952	-0.0140717	5.18577	0.0227725	0.115219	0.181976	-0.0140717	0.0618178	0.803645	0.896574	3.26364	-0.0140717	4.61643	0.0316671	0.277784	-4.16749	-0.0140717	5.85854	0.0155016	0.395831	0	0	0.783138	1.48119	0.711411	0.985063	2.94658	2.86249	0.0691058	0.468421	0	2.10371	1.78152	0.601682	NULL	NULL	NULL	NULL	NULL	AT3G18670.1	NULL	Ankyrin repeat family protein
Eucgr.F00208	03574m	1.83581	3.85068	6.29947	0.0120774	0.075338	0.933303	3.85068	4.65417	0.0309783	0.0976906	3.36046	3.85068	15.8938	6.69993e-05	0.00472455	-2.26248	3.85068	5.85599	0.0155241	0.395831	0.527083	4.20742	9.57639	39.9604	6.48983	5.1143	4.22894	29.994	8.1193	4.07724	11.2899	37.7937	58.6914	18.9132	PF05922,PF00082,PF02225	PTHR10795	NULL	NULL	NULL	AT5G67090.1	NULL	Subtilisin-like serine endopeptidase family protein
Eucgr.J01867	12722m	2.36582	2.86737	5.55079	0.0184723	0.100431	-2.69158	2.86737	21.8879	2.8905e-06	3.81039e-05	2.9398	2.86737	6.72093	0.00952877	0.137256	-3.09975	2.86737	5.85499	0.015533	0.395831	4.28238	0.291843	4.15063	9.07226	13.6947	11.4267	1.62062	1.7175	2.28049	18.2684	2.96484	2.98026	2.41778	3.91093	NULL	PTHR11926	KOG1192	NULL	NULL	AT2G30140.2	NULL	UDP-Glycosyltransferase superfamily protein
Eucgr.B03925	42740m	-1.73888	5.14754	14.3563	0.000151269	0.0030464	-0.0644723	5.14754	0.0414194	0.83873	0.916986	-1.27781	5.14754	4.68137	0.0304914	0.271497	1.68538	5.14754	5.84106	0.0156564	0.398546	64.0881	72.5928	26.1211	41.1023	10.3659	20.4386	35.313	30.6796	34.2802	40.0119	12.7651	63.691	59.1772	11.6617	PF00125	PTHR23428	KOG1744	NULL	K11252	AT3G45980.1	HTB9	Histone superfamily protein
Eucgr.C00212	45059m	2.11961	4.76591	8.83476	0.00295546	0.0275738	-0.691994	4.76591	2.90223	0.0884573	0.217081	3.25108	4.76591	16.131	5.91076e-05	0.00424407	-2.19813	4.76591	5.83394	0.0157199	0.398771	3.06435	2.93457	61.0989	41.3772	57.3307	9.42906	19.1215	7.0488	19.0761	20.2927	21.3877	92.0029	50.2405	14.6447	NULL	NULL	NULL	NULL	NULL	AT4G30410.1	NULL	sequence-specific DNA binding transcription factors
Eucgr.C01429	00577m	4.90638	2.5275	16.935	3.8682e-05	0.00104313	0.693255	2.5275	1.30472	0.253353	0.450776	3.26826	2.5275	6.90022	0.00861852	0.129927	-3.31032	2.5275	5.82155	0.015831	0.398771	0.1145	0	2.41778	0.752103	3.69842	1.31329	25.9665	13.3969	9.28173	2.74098	3.70296	13.1158	8.23567	12.447	PF00560,PF00400	PTHR23155	KOG0472	NULL	NULL	AT1G69550.1	NULL	disease resistance protein (TIR-NBS-LRR class)
Eucgr.C01944	11775m	-2.44487	5.76559	14.6757	0.000127679	0.00266446	1.88783	5.76559	15.6857	7.47879e-05	0.000654581	-2.38272	5.76559	8.37013	0.00381439	0.0770148	2.27762	5.76559	5.82327	0.0158155	0.398771	162.93	155.672	11.4715	68.7574	2.2401	19.1087	85.8948	175.842	19.8134	4.71453	8.47298	35.7968	395.341	17.5106	PF00069,PF07714,PF03822	PTHR22982	KOG0583	NULL	NULL	AT5G25110.1	CIPK25	CBL-interacting protein kinase 25
Eucgr.D00724	30742m	1.751	0.255412	2.05461	0.151746	0.375152	-0.0332597	0.255412	0.00239032	0.961006	0.980866	4.07989	0.255412	9.19609	0.00242532	0.0576973	-3.67433	0.255412	5.83077	0.0157482	0.398771	0	0.197013	3.74737	1.84479	0.441987	0	0.760164	1.36258	1.31329	0.525928	1.39977	1.05294	0.62651	1.11089	PF00560	PTHR23155	NULL	NULL	NULL	AT1G27170.1	NULL	transmembrane receptors;ATP binding
Eucgr.D01410	24340m	1.88115	4.88267	6.5641	0.0104056	0.0675865	0.933949	4.88267	4.25055	0.0392376	0.117405	2.83517	4.88267	11.0318	0.000895645	0.0297588	-2.27668	4.88267	5.82477	0.0158021	0.398771	3.60243	3.88811	13.2789	60.7367	19.3614	4.80963	34.8865	69.3521	15.4933	24.4296	8.25042	51.2959	94.5368	37.1788	PF02115	PTHR10980	KOG3205	NULL	K12462	AT3G07880.1	SCN1	Immunoglobulin E-set superfamily protein
Eucgr.E00681	30405m	6.15272	3.33968	34.1107	5.20637e-09	6.275e-07	-0.214546	3.33968	0.218701	0.640032	0.794241	2.57954	3.33968	5.27774	0.0215998	0.223473	-2.95883	3.33968	5.82121	0.015834	0.398771	0.194654	0	0.234941	2.59208	8.98156	19.7013	43.3147	10.8775	6.08131	10.4614	5.07317	26.4717	14.8884	13.9891	PF10075	PTHR12387	NULL	NULL	NULL	AT5G42040.1	RPN12b	regulatory particle non-ATPase 12B
Eucgr.E01425	19235m	0.265496	3.01036	0.0962125	0.756423	0.888694	2.9402	3.01036	22.1757	2.48801e-06	3.33945e-05	-3.72305	3.01036	9.41815	0.00214848	0.0534247	3.23227	3.01036	5.82698	0.0157822	0.398771	1.25302	12.4049	0	0.622485	2.02982	0.658854	65.5656	29.1406	2.40673	1.18208	0.589316	11.5645	32.2724	4.47703	PF01370	PTHR10366	KOG1502	NULL	NULL	AT2G45400.1	BEN1	NAD(P)-binding Rossmann-fold superfamily protein
Eucgr.F04106	30478m	1.83233	6.16931	11.6967	0.000626097	0.00905713	0.432535	6.16931	1.89798	0.168304	0.341275	2.21899	6.16931	13.658	0.000219303	0.0107369	-1.65619	6.16931	5.82801	0.015773	0.398771	17.4877	8.16979	81.7602	117.421	59.9558	31.9402	91.4557	63.9824	145.712	49.8074	24.7399	293.538	210.273	75.2317	PF05899	NULL	NULL	NULL	K06995	AT4G10300.1	NULL	RmlC-like cupins superfamily protein
Eucgr.G03026	08102m	-1.55651	5.50745	12.1787	0.00048338	0.00751737	-0.412657	5.50745	1.82427	0.176806	0.352799	-1.72942	5.50745	8.94924	0.00277585	0.0626304	1.62378	5.50745	5.82317	0.0158164	0.398771	60.0216	105.186	36.0956	25.0754	26.2138	35.9505	30.8556	63.691	49.6526	13.3374	42.2398	72.3771	28.3675	43.3428	PF00206,PF08328	PTHR11444	KOG2700	4.3.2.2	K01756	AT1G36280.1	NULL	L-Aspartase-like family protein
Eucgr.H02091	25854m	-4.82982	1.90556	19.311	1.11063e-05	0.000397463	-0.320163	1.90556	0.166774	0.682995	0.823524	0.137401	1.90556	0.0109247	0.916756	0.990753	3.99414	1.90556	5.83049	0.0157508	0.398771	5.21732	7.67145	5.66668	5.06099	0	0	0.624561	0.131771	0	0.729608	4.26847	10.4417	0	5.49599	NULL	NULL	NULL	NULL	NULL	NULL	NULL	NULL
Eucgr.C01309	35462m	-2.80011	2.22703	9.91198	0.00164206	0.0181688	-1.16831	2.22703	3.53407	0.06012	0.162589	-1.69953	2.22703	2.16501	0.141183	0.570213	3.35774	2.22703	5.80883	0.0159459	0.401162	7.11411	13.3969	3.12281	1.64713	2.35726	0.915998	0	1.16792	3.21027	4.90866	11.0709	6.16724	1.09639	4.62871	NULL	NULL	NULL	NULL	NULL	NULL	NULL	NULL
Eucgr.C01393	35552m	0.229719	3.35466	0.111765	0.738143	0.878423	0.32418	3.35466	0.520388	0.470676	0.666234	-2.19227	3.35466	6.3255	0.0119014	0.156977	2.43399	3.35466	5.80297	0.0159992	0.402072	7.95577	8.12948	0.701237	3.30854	4.63009	4.86634	33.7079	9.24834	20.6863	13.3874	5.71691	34.2524	13.2719	6.325	NULL	NULL	NULL	NULL	NULL	NULL	NULL	NULL
Eucgr.C03267	28037m	1.76294	2.55023	4.3588	0.0368183	0.157075	-0.497083	2.55023	0.935642	0.333401	0.536448	-3.07082	2.55023	7.38449	0.00657886	0.109738	3.02903	2.55023	5.79549	0.0160673	0.403357	3.59123	0.592968	0.394025	0	5.43459	7.8896	14.4404	5.71691	11.6643	2.40449	4.28456	26.0836	8.46345	4.44632	NULL	NULL	NULL	NULL	NULL	AT2G06010.1	ORG4	OBP3-responsive gene 4
Eucgr.K02050	25884m	4.06505	6.06282	7.40641	0.00649919	0.0487089	4.19825	6.06282	26.3055	2.91458e-07	5.00009e-06	6.88769	6.06282	17.3418	3.12238e-05	0.00267955	-4.12927	6.06282	5.78881	0.0161285	0.404463	0.194654	0.145922	3.60243	305.68	1.3339	0	24.3093	65.8374	0.414635	7.49473	0.263542	199.502	963.04	51.8951	PF00190,PF07883	NULL	NULL	NULL	NULL	AT3G10080.1	NULL	RmlC-like cupins superfamily protein
Eucgr.B02040	02166m	4.35614	4.45539	23.6935	1.12966e-06	6.06499e-05	-0.025518	4.45539	0.00310166	0.955587	0.977645	2.19569	4.45539	6.16159	0.0130554	0.166347	-2.46223	4.45539	5.77851	0.0162233	0.406408	0.548196	2.22178	4.23172	6.49163	19.5175	8.43333	82.9213	9.16212	90.1019	38.8115	35.2116	21.6405	8.50002	39.32	PF00931,PF00560	NULL	KOG4658	NULL	NULL	AT4G27190.1	NULL	NB-ARC domain-containing disease resistance protein
Eucgr.E02571	45259m	2.53566	1.2681	5.35855	0.0206209	0.108041	0.513763	1.2681	0.726257	0.394099	0.597548	3.14429	1.2681	6.82214	0.00900348	0.133599	-3.29106	1.2681	5.77167	0.0162866	0.40713	0.0889264	0.591038	2.81053	2.43776	1.32596	0.572499	5.11383	1.36258	5.3991	2.62964	1.39977	3.61009	1.01808	4.25841	PF01582,PF00931,PF00560	PTHR23155	KOG4658	NULL	NULL	AT5G17680.1	NULL	disease resistance protein (TIR-NBS-LRR class), putative
Eucgr.F04235	25002m	2.9231	3.90061	11.9004	0.000561215	0.00839087	1.38732	3.90061	8.62428	0.00331711	0.0163557	2.46618	3.90061	7.50475	0.00615365	0.104656	-2.47534	3.90061	5.77329	0.0162715	0.40713	1.5614	0.922395	7.09245	22.0994	11.0445	1.78152	23.0143	49.1811	17.4039	9.96148	1.10569	64.041	54.7206	9.69298	NULL	NULL	NULL	NULL	NULL	AT1G21090.1	NULL	Cupredoxin superfamily protein
Eucgr.E00328	30223m	1.74985	5.89174	8.64021	0.00328824	0.0299023	1.19728	5.89174	11.1136	0.000856963	0.00526366	3.05785	5.89174	19.9469	7.96245e-06	0.00103921	-1.82519	5.89174	5.76831	0.0163177	0.407477	9.28173	5.61049	46.9829	139.213	9.67482	11.8739	61.1411	49.8877	117.025	25.4211	25.2954	214.402	347.881	52.1812	PF04570	NULL	NULL	NULL	NULL	AT4G17670.1	NULL	Protein of unknown function (DUF581)
Eucgr.J00576	10737m	3.60995	2.27503	9.39044	0.00218119	0.0223762	0.927508	2.27503	2.47688	0.115532	0.262247	4.83652	2.27503	14.2877	0.000156885	0.00851973	-3.33972	2.27503	5.75922	0.0164023	0.409158	0	0.147329	2.43776	7.5383	0.343499	0.621953	7.59149	8.90121	3.11242	1.01801	8.12271	7.98801	11.8495	17.3316	PF11250	NULL	NULL	NULL	NULL	AT5G22090.1	NULL	Protein of unknown function (DUF3049)
Eucgr.G02747	28281m	2.91576	3.25357	8.49246	0.00356622	0.0316131	1.49601	3.25357	7.57069	0.00593252	0.0263255	4.08018	3.25357	13.8155	0.000201668	0.0101923	-2.88403	3.25357	5.75316	0.0164591	0.41014	0.985063	0	1.91068	31.9063	2.29	0.414635	16.3509	27.1414	2.13423	4.70831	3.61009	18.3254	93.1296	9.83684	PF07795	NULL	NULL	NULL	NULL	AT5G22930.1	NULL	Protein of unknown function (DUF1635)
Eucgr.B01108	08908m	2.38133	5.31158	7.50794	0.00614276	0.046826	-4.20455	5.31158	63.1488	1.91663e-15	3.03869e-13	1.77111	5.31158	3.80304	0.0511595	0.358193	-2.56182	5.31158	5.74667	0.0165199	0.410789	32.7469	0.138212	100.529	3.61009	71.6325	110.609	10.6712	2.75818	21.2154	11.5121	103.128	11.2421	1.31771	9.64201	PF00483,PF00132	PTHR22572	KOG1322	2.7.7.27	K00975	AT5G19220.1	APL1	ADP glucose pyrophosphorylase large subunit 1
Eucgr.E04280	27855m	5.80854	3.74791	35.5931	2.43146e-09	3.26354e-07	0.386153	3.74791	0.769928	0.380239	0.584345	2.83087	3.74791	7.6611	0.00564242	0.0991748	-2.6999	3.74791	5.74795	0.0165079	0.410789	0.177853	0	0.15614	2.17422	16.0589	6.98448	13.4756	51.5832	20.429	18.4075	11.3254	34.2959	29.5243	21.1069	NULL	NULL	NULL	NULL	NULL	AT2G40850.1	PI4K	GAMMA 1 phosphoinositide 4-kinase gamma 1
Eucgr.D01254	09972m	5.01325	2.74822	15.4013	8.693e-05	0.00200346	-1.1073	2.74822	2.94594	0.0860935	0.212761	1.61755	2.74822	1.57557	0.2094	0.664247	-3.54311	2.74822	5.74237	0.0165604	0.411363	0.197013	0.294658	0.197656	1.75309	6.29749	18.2439	14.4044	6.27463	3.55706	2.03603	3.30925	1.95784	1.85148	5.46491	PF00023	PTHR18958	KOG4412	NULL	NULL	AT4G03500.1	NULL	Ankyrin repeat family protein
Eucgr.C04098	09692m	1.11245	1.20868	1.04481	0.306706	0.562322	0.135308	1.20868	0.0337228	0.854298	0.925058	1.52437	1.20868	1.65784	0.197895	0.651188	-3.40552	1.20868	5.73012	0.0166763	0.412503	0.967482	0.778614	6.91935	0.548196	0.729608	0.889264	23.6415	2.50459	2.97699	0.185148	0.624561	0.922395	1.22716	1.14526	PF00067	PTHR19383	KOG0157	NULL	NULL	AT2G26710.1	BAS1	Cytochrome P450 superfamily protein
Eucgr.D00020	21019m	-0.185317	3.81552	0.068725	0.793202	0.908588	-0.0986618	3.81552	0.0428674	0.835975	0.915627	1.78618	3.81552	4.76684	0.029013	0.264419	-2.30245	3.81552	5.73204	0.0166581	0.412503	24.0174	3.6903	44.1969	12.8537	5.1143	3.52412	32.0306	16.8632	8.23567	2.14119	7.442	12.8943	11.8208	9.28173	PF01467	PTHR10739	KOG2804	NULL	NULL	AT2G32260.1	CCT1	phosphorylcholine cytidylyltransferase
Eucgr.D02339	29131m	1.70929	8.08191	8.00746	0.00465851	0.0385322	-2.66614	8.08191	53.2429	2.94751e-13	2.68838e-11	1.33927	8.08191	4.03175	0.0446516	0.333401	-1.88313	8.08191	5.7283	0.0166936	0.412503	211.04	18.4037	853.361	70.4801	432.136	755.095	86.4416	169.349	166.063	159	561.289	196.979	134.995	28.6098	NULL	NULL	NULL	NULL	NULL	AT4G01150.2	NULL	NULL
Eucgr.G02084	22347m	1.73087	2.12591	1.51614	0.218204	0.462756	-0.54538	2.12591	0.3496	0.554339	0.731737	4.0664	2.12591	6.54287	0.0105305	0.145223	-4.2266	2.12591	5.73226	0.016656	0.412503	0.889264	0.197013	33.5702	0.329427	1.47329	0.1145	2.69513	15.3776	0	4.03211	0.636258	1.50421	5.32534	1.48119	PF01988	NULL	KOG4473	NULL	NULL	AT2G01770.1	VIT1	vacuolar iron transporter 1
Eucgr.K01072	19894m	-1.75388	5.86589	15.4851	8.31601e-05	0.00193737	0.135985	5.86589	0.193576	0.659957	0.80788	1.26722	5.86589	4.93279	0.0263518	0.250305	-1.61488	5.86589	5.73097	0.0166683	0.412503	58.0514	46.0245	139.595	288.507	25.4996	23.3474	22.943	77.82	22.0994	7.67475	17.9594	45.7491	28.5943	15.7778	NULL	NULL	NULL	NULL	NULL	NULL	NULL	NULL
Eucgr.A00236	27199m	4.21752	1.91358	7.88188	0.00499324	0.0404705	1.19714	1.91358	2.35656	0.124757	0.277117	4.90088	1.91358	9.22159	0.00239177	0.0573031	-4.21568	1.91358	5.71883	0.016784	0.41387	0	0	5.83961	2.77251	2.03663	0.468421	7.11562	0.525928	6.23533	1.3339	1.18208	20.7734	0.915998	5.52847	NULL	NULL	NULL	NULL	NULL	AT3G07510.1	NULL	NULL
Eucgr.G01038	32922m	-1.35063	4.68128	7.31257	0.00684738	0.0504128	0.214079	4.68128	0.385658	0.534591	0.716966	-1.53911	4.68128	5.72577	0.0167177	0.191943	1.80323	4.68128	5.71968	0.0167758	0.41387	17.8984	85.6476	8.27313	16.6808	16.781	9.4262	36.8414	42.8727	17.404	28.698	19.2053	26.7495	47.3335	16.7972	PF01193	PTHR13946	KOG3438	2.7.7.6	K03020	AT2G29540.1	RPC14	RNApolymerase 14 kDa subunit
Eucgr.A02881	35066m	4.1139	7.26711	14.733	0.000123858	0.00262431	1.16722	7.26711	3.97681	0.0461308	0.132961	3.29277	7.26711	9.31539	0.00227238	0.0554549	-2.88076	7.26711	5.70235	0.0169422	0.415885	1.65463	11.982	12.4578	275.5	236.619	18.1123	94.9408	516.812	213.146	178.297	28.1728	461.876	348.995	97.5083	NULL	NULL	NULL	NULL	NULL	NULL	NULL	NULL
Eucgr.E04306	26113m	-0.89857	4.50429	3.57454	0.0586715	0.213724	-0.00398877	4.50429	0.000154594	0.99008	0.996279	-1.58886	4.50429	6.83605	0.00893363	0.132896	1.69528	4.50429	5.70116	0.0169537	0.415885	14.7886	60.3426	12.9362	7.3615	15.7595	9.95975	47.6771	43.3147	16.946	29.6237	13.8965	17.5255	65.741	16.9245	PF00542	PTHR11809	KOG1715	NULL	NULL	AT1G70190.1	NULL	Ribosomal protein L7/L12, oligomerisation;Ribosomal protein L7/L12, C-terminal/adaptor protein ClpS-like
Eucgr.F00170	#N/A	-6.1206	0.713135	22.681	1.91246e-06	9.31508e-05	-2.52456	0.713135	6.72404	0.00951221	0.0386626	-3.90199	0.713135	5.30062	0.0213178	0.221867	4.69201	0.713135	5.70574	0.0169095	0.415885	7.8805	10.1657	1.31771	0	0.229	0	0	0	0	0.254503	1.20336	0	0	0	#N/A	#N/A	#N/A	#N/A	#N/A	#N/A	#N/A	#N/A
Eucgr.F02876	30608m	0.842796	4.00523	1.97169	0.160269	0.386291	0.911985	4.00523	5.71337	0.0168361	0.0609066	-1.55004	4.00523	4.62842	0.0314465	0.276773	2.00238	4.00523	5.70493	0.0169174	0.415885	2.11447	19.6257	1.02145	3.73491	9.36842	5.4026	32.9581	37.7937	18.2009	12.2148	18.1215	43.5099	36.7643	22.1905	PF04828	NULL	KOG4192	NULL	NULL	AT5G16940.1	NULL	carbon-sulfur lyases
Eucgr.K00306	25637m	1.15007	3.20612	1.92436	0.165377	0.39287	-1.16564	3.20612	4.87557	0.0272394	0.0887309	2.3415	3.20612	5.58719	0.0180923	0.200912	-2.75622	3.20612	5.70174	0.0169481	0.415885	4.66304	1.48796	61.1212	3.64804	12.9604	8.27544	2.30599	10.1679	10.0529	4.44632	4.33428	3.68323	12.9385	2.3496	NULL	NULL	NULL	NULL	NULL	AT5G52900.1	NULL	NULL
Eucgr.B03128	#N/A	0.452855	0.325834	0.143293	0.705029	0.860363	-0.306385	0.325834	0.14054	0.707745	0.839509	3.08476	0.325834	4.83273	0.0279243	0.258993	-3.89787	0.325834	5.68641	0.0170968	0.418613	0.701237	0.254503	6.75549	0.621953	0.451262	0	4.44356	0.468421	0.263542	0.583961	0	0.266779	0.591038	0.589316	#N/A	#N/A	#N/A	#N/A	#N/A	#N/A	#N/A	#N/A
Eucgr.B03753	49930m	2.94415	2.97801	9.08976	0.00257045	0.0250421	1.47548	2.97801	6.9323	0.0084653	0.0351266	2.12304	2.97801	4.31237	0.0378363	0.306311	-2.83138	2.97801	5.6858	0.0171027	0.418613	0.0691058	4.08773	0.752103	9.6326	3.64804	5.51344	20.2923	36.8323	6.06849	3.88811	3.59123	11.0029	28.4001	3.43579	NULL	NULL	NULL	NULL	NULL	AT5G12235.1	CLE22	CLAVATA3/ESR-RELATED 22
Eucgr.J01765	14140m	2.03669	6.75909	11.8825	0.000566629	0.00843576	0.452168	6.75909	1.72619	0.188899	0.369789	2.60163	6.75909	15.2073	9.63302e-05	0.00608451	-1.79896	6.75909	5.68423	0.0171181	0.418613	13.4248	18.0521	154.599	143.493	83.7304	53.3331	168.658	82.2359	136.647	47.9646	107.64	160.846	728.487	62.7293	PF03080	NULL	NULL	NULL	NULL	AT1G55360.1	NULL	Protein of Unknown Function (DUF239)
Eucgr.B01791	18917m	-1.80583	3.4587	4.86781	0.0273623	0.129411	-0.135657	3.4587	0.0456999	0.830722	0.912332	-3.72409	3.4587	10.6194	0.0011191	0.0345576	3.04227	3.4587	5.67173	0.0172404	0.420735	8.54508	45.6854	0.525928	4.32655	4.28456	6.61822	9.77674	12.8943	21.4744	14.29	2.8193	7.22078	2.96667	1.44948	PF01501	PTHR11183	KOG1950	NULL	NULL	AT1G56600.1	GolS2	galactinol synthase 2
Eucgr.C02732	06583m	5.30324	3.59864	17.2269	3.31712e-05	0.00092515	1.68465	3.59864	7.34186	0.00673671	0.0291681	4.08559	3.59864	9.74451	0.00179859	0.0472615	-3.45303	3.59864	5.67264	0.0172315	0.420735	0	0.177853	0.740593	15.3017	9.45661	0.441987	15.801	29.7846	15.3776	8.16979	0.876546	27.2318	39.4102	15.1929	NULL	NULL	NULL	NULL	NULL	AT2G25270.1	NULL	NULL
Eucgr.H02804	53289m	4.04743	3.34985	8.29335	0.00397905	0.0342181	-2.0593	3.34985	7.31984	0.00681976	0.0294521	4.18026	3.34985	7.9941	0.00469299	0.0879902	-3.87949	3.34985	5.66887	0.0172686	0.420986	0	0.468421	0.800337	13.7909	10.6075	14.726	9.41662	0.451262	2.66267	36.5376	11.221	4.83741	1.16792	4.52357	PF03140	NULL	NULL	NULL	NULL	AT3G50170.1	NULL	Plant protein of unknown function (DUF247)
Eucgr.C03706	51216m	3.43208	1.74634	7.73346	0.00542068	0.0427609	1.4584	1.74634	4.88799	0.0270441	0.0882895	4.31231	1.74634	10.2886	0.00133852	0.0387972	-3.52378	1.74634	5.66328	0.0173237	0.421412	0	0.145922	1.95784	3.70296	0.355706	0.985063	8.54508	7.21348	1.31301	2.18596	0.263542	4.55804	27.9954	4.3622	PF08263,PF00560	PTHR23258	NULL	NULL	NULL	AT2G19780.1	NULL	Leucine-rich repeat (LRR) family protein
Eucgr.D00969	08583m	2.47036	3.39901	10.7004	0.00107115	0.0133459	0.719081	3.39901	2.91811	0.0875904	0.215559	2.5919	3.39901	9.91939	0.00163546	0.0446642	-2.22391	3.39901	5.66168	0.0173395	0.421412	1.87368	0.592968	8.86557	17.5322	7.71361	3.05404	37.3043	14.723	8.88711	8.24398	2.4187	38.5414	45.6734	6.75841	PF00628,PF00097	PTHR12477	NULL	NULL	NULL	AT5G60710.1	NULL	Zinc finger (C3HC4-type RING finger) family protein
Eucgr.F03657	11910m	1.47126	5.67433	3.69021	0.0547327	0.204678	0.202949	5.67433	0.154813	0.693978	0.830278	2.75434	5.67433	9.98339	0.00157959	0.0434648	-2.36967	5.67433	5.66352	0.0173213	0.421412	28.7638	7.21912	67.7302	42.9508	11.221	18.3822	159.811	88.4285	21.9648	10.4346	25.1202	46.3618	447.503	32.9456	PF01490	PTHR22950	KOG1303	NULL	NULL	AT5G23810.1	AAP7	amino acid permease 7
Eucgr.J03053	44800m	-2.57041	4.60516	13.3824	0.000254001	0.00458735	1.39092	4.60516	7.38245	0.00658632	0.0286747	-2.19	4.60516	5.6401	0.0175542	0.197716	2.55358	4.60516	5.65519	0.0174038	0.422539	7.60164	206.527	4.51262	18.7953	7.73384	1.86745	39.9936	4.71453	28.1669	9.998	10.6175	16.3396	5.25928	24.1778	NULL	NULL	NULL	NULL	NULL	AT1G15400.3	NULL	NULL
Eucgr.D01997	08253m	1.02948	6.51435	1.66259	0.197253	0.437783	-3.85451	6.51435	54.5233	1.53613e-13	1.48114e-11	-2.52013	6.51435	6.83364	0.00894567	0.132943	2.62735	6.51435	5.64924	0.0174629	0.423425	163.671	8.74386	14.8507	1.5761	88.7476	218.435	28.5044	3.30925	24.4339	228.802	134.194	11.0569	3.50376	46.1112	PF00067	PTHR19383	KOG0156	NULL	NULL	AT4G12320.1	CYP706A6	cytochrome P450, family 706, subfamily A, polypeptide 6
Eucgr.H03424	00164m	3.04342	8.6017	15.9068	6.65391e-05	0.00161381	-0.122408	8.6017	0.0890331	0.76541	0.873898	2.67407	8.6017	10.9448	0.000938644	0.0307539	-2.17271	8.6017	5.64432	0.017512	0.423425	26.6779	68.3634	200.016	207.473	483.828	171.75	391.761	792.629	350.795	756.284	355.414	479.24	1065.93	421.768	PF07765,PF04508	NULL	NULL	NULL	NULL	AT3G22790.1	NULL	Kinase interacting (KIP1-like) family protein
Eucgr.J01527	09530m	1.01576	2.56264	0.645369	0.421773	0.666414	-3.06489	2.56264	13.6215	0.000223614	0.00167484	2.70682	2.56264	3.0165	0.0824209	0.447902	-4.29888	2.56264	5.64751	0.0174802	0.423425	1.77853	0.78805	54.8052	0.0658854	0.736645	6.98448	0.276423	0	4.23172	0.701237	3.30854	0.150421	0.0783138	0.925741	PF01554	PTHR11206	KOG1347	NULL	NULL	AT1G71140.1	NULL	MATE efflux family protein
Eucgr.K00118	29808m	-3.49036	5.06273	46.5763	8.8118e-12	2.061e-09	1.17828	5.06273	9.69603	0.00184666	0.0100169	-3.86476	5.06273	28.0509	1.18163e-07	4.04547e-05	1.89726	5.06273	5.64472	0.017508	0.423425	80.6422	247.377	4.69449	8.22359	7.67145	3.60243	43.3247	46.686	6.39088	2.9198	1.31329	9.24834	7.8805	3.24124	NULL	NULL	NULL	NULL	NULL	AT5G61660.1	NULL	glycine-rich protein
Eucgr.J02206	30948m	1.70907	6.23033	8.01574	0.00463725	0.0384102	0.631539	6.23033	3.08833	0.0788559	0.199295	1.70639	6.23033	6.47902	0.0109155	0.148964	-1.85631	6.23033	5.64252	0.01753	0.423427	13.1158	19.3703	59.3008	152.486	93.0892	27.8681	160.95	96.8741	164.967	67.7839	14.4431	201.077	174.376	45.0857	NULL	NULL	NULL	NULL	K07466	AT1G23750.1	NULL	Nucleic acid-binding, OB-fold-like protein
Eucgr.B02613	28284m	-0.789449	5.0314	3.00067	0.0832301	0.264944	0.657455	5.0314	4.45991	0.0346994	0.106774	-1.77155	5.0314	9.32984	0.00225453	0.0552003	1.5996	5.0314	5.63537	0.0176016	0.424722	58.7098	66.0034	5.33672	26.4717	15.9155	5.80489	129.639	62.4544	31.9246	21.1238	14.4404	22.9459	111.83	36.2246	NULL	PTHR10315	NULL	NULL	NULL	AT3G58040.1	SINAT2	seven in absentia of Arabidopsis 2
Eucgr.A00733	06330m	-2.06267	3.44197	12.2722	0.000459748	0.00720971	-0.435927	3.44197	1.1091	0.292277	0.493705	-1.79446	3.44197	5.4238	0.0198641	0.212234	2.13725	3.44197	5.62523	0.0177037	0.425378	35.7631	23.9233	8.47298	3.04066	4.81346	2.2711	17.5891	12.0228	4.01901	14.2097	8.75529	8.89264	14.1849	6.92446	PF02142,PF01808	PTHR11692	KOG2555	2.1.2.3,3.5.4.10	K00602	AT2G35040.1	NULL	AICARFT/IMPCHase bienzyme family protein
Eucgr.C00020	54958m	1.27783	4.51918	3.83884	0.0500782	0.193363	-0.362952	4.51918	0.821571	0.364721	0.568963	2.01876	4.51918	7.72398	0.0054492	0.0972989	-1.99818	4.51918	5.62201	0.0177363	0.425378	13.1069	4.66304	25.6383	33.4804	9.94585	7.96137	72.9175	13.4406	35.9384	28.1629	7.46982	55.1635	30.9391	20.152	PF01582,PF00931,PF00560	PTHR23155:SF37	KOG4658	NULL	NULL	AT5G36930.2	NULL	Disease resistance protein (TIR-NBS-LRR class) family
Eucgr.C02037	26720m	-3.17889	1.50875	16.8128	4.12546e-05	0.00110119	-0.0846384	1.50875	0.0225054	0.880751	0.939025	-2.87983	1.50875	7.43538	0.00639538	0.107682	2.90849	1.50875	5.62083	0.0177483	0.425378	12.4578	13.8625	0.704824	2.22178	0.0889264	1.77311	2.79925	1.603	0.760164	0.624561	0.922395	1.05186	2.16328	1.35379	PF06479	PTHR13954	NULL	NULL	NULL	AT2G17520.1	IRE1A	Endoribonuclease/protein kinase IRE1-like
Eucgr.D00620	02083m	1.2125	6.34025	1.88667	0.169578	0.399514	1.803	6.34025	9.98535	0.0015779	0.00877468	1.18018	6.34025	1.49903	0.22082	0.677098	-2.77569	6.34025	5.62024	0.0177542	0.425378	32.6075	40.2115	40.0749	70.488	7.52103	15.5844	1494.15	101.335	18.0526	7.00753	25.5363	100.309	112.691	13.7016	PF00179	PTHR11621	KOG0417	NULL	NULL	AT2G33770.1	PHO2	phosphate 2
Eucgr.D02579	31227m	4.77325	2.53676	11.1266	0.000850979	0.0112746	2.36454	2.53676	10.7739	0.00102939	0.00613918	4.41325	2.53676	8.3715	0.00381152	0.0770148	-3.90636	2.53676	5.61958	0.0177609	0.425378	0	0	0.175309	10.6891	1.31301	1.16792	4.23172	8.89264	9.85063	2.10589	0	27.4019	47.3105	5.33672	NULL	NULL	NULL	NULL	NULL	AT4G19430.1	NULL	NULL
Eucgr.H00748	08376m	2.07293	4.87086	10.6805	0.00108268	0.0134258	2.57002	4.87086	44.1042	3.11349e-11	1.5387e-09	2.83701	4.87086	16.3434	5.28394e-05	0.00396262	-1.86632	4.87086	5.6184	0.0177729	0.425378	1.52702	5.56556	5.52847	59.9533	1.87953	3.14752	79.6316	36.5664	44.5285	10.9441	3.0235	108.357	180.183	62.1734	PF00010	PTHR12565:SF7	NULL	NULL	NULL	AT3G07340.1	NULL	basic helix-loop-helix (bHLH) DNA-binding superfamily protein
Eucgr.I00373	36190m	-0.131741	1.90126	0.0284828	0.865979	0.942223	-0.176446	1.90126	0.111035	0.738968	0.857736	-3.69941	1.90126	10.786	0.0010227	0.0325596	2.97255	1.90126	5.6304	0.0176516	0.425378	5.18415	7.02631	0.266779	0.197013	1.51536	5.7852	3.6903	12.7857	2.8193	2.20994	2.1755	2.62602	11.0953	1.60514	NULL	NULL	NULL	NULL	NULL	NULL	NULL	NULL
Eucgr.K03266	24789m	-4.16776	1.73578	14.6429	0.000129923	0.00270174	-0.752389	1.73578	1.01376	0.314003	0.516624	-1.82717	1.73578	1.8684	0.171658	0.61736	3.87369	1.73578	5.62861	0.0176696	0.425378	1.37909	19.1528	2.10833	3.33088	1.0305	0.207318	0.194654	0.437765	0.444632	0.636258	5.8664	0.469883	2.40693	5.30877	PF00847	NULL	NULL	NULL	K14516	AT3G23240.1	ERF1	ethylene response factor 1
Eucgr.A00271	24647m	1.17725	3.84867	4.2446	0.0393754	0.164718	0.704119	3.84867	3.91751	0.0477857	0.136813	-1.66144	3.84867	5.76063	0.0163892	0.190246	1.88333	3.84867	5.60729	0.0178859	0.427651	3.21087	9.44256	1.16737	2.13423	10.3053	4.41432	40.847	28.2499	26.9253	14.1849	10.4604	37.5559	28.6789	25.6943	PF06105	PTHR12889	KOG3972	NULL	NULL	AT2G31440.1	NULL	NULL
Eucgr.D00909	19803m	-1.54659	0.486294	3.40675	0.0649303	0.227709	-1.02438	0.486294	3.1784	0.0746179	0.191514	-1.62527	0.486294	2.3179	0.127892	0.546889	2.9968	0.486294	5.6045	0.0179144	0.4279	3.5359	0.915998	1.22716	0.254503	0.414635	0.389307	1.16737	0.533558	0.591038	2.10589	1.01808	1.29604	3.90351	0.85651	PF00069,PF07714	PTHR23258	KOG0192	NULL	NULL	AT1G11340.1	NULL	S-locus lectin protein kinase family protein
Eucgr.H02585	36946m	3.5496	3.50851	6.69208	0.00968423	0.064274	-1.76988	3.50851	6.14959	0.0131443	0.0500656	3.85355	3.50851	6.86628	0.00878376	0.131662	-3.8794	3.50851	5.59977	0.0179628	0.428622	0.175309	0.76351	14.7705	4.6992	0.150421	20.205	10.1832	12.8035	1.91068	0.389307	39.5447	4.62417	20.2923	3.83055	NULL	NULL	NULL	NULL	NULL	NULL	NULL	NULL
Eucgr.F04356	24650m	5.92476	3.47748	15.3413	8.97342e-05	0.00205605	0.634569	3.47748	0.862157	0.353136	0.557601	5.02825	3.47748	10.4965	0.001196	0.0362218	-3.99578	3.47748	5.59225	0.0180401	0.430032	0	0	0.800337	14.7759	4.67786	0	4.83556	46.6304	2.89761	27.4032	2.1755	9.26018	101.804	11.5278	PF00582	NULL	NULL	NULL	NULL	AT1G44760.1	NULL	Adenine nucleotide alpha hydrolases-like superfamily protein
Eucgr.K00917	13221m	4.80259	2.99029	10.9575	0.000932237	0.0120736	-0.28865	2.99029	0.154432	0.694335	0.830515	2.75257	2.99029	3.60155	0.0577256	0.377325	-3.93031	2.99029	5.59035	0.0180597	0.430064	0.312281	0.197656	8.07752	1.0313	5.43459	12.8524	7.22019	0.391569	65.7276	4.35099	2.4187	3.89307	1.16737	9.4262	PF08240,PF00107	PTHR11695	KOG0022	NULL	NULL	AT5G42250.1	NULL	Zinc-binding alcohol dehydrogenase family protein
Eucgr.H00037	14051m	1.8608	1.48097	1.9813	0.159253	0.385175	-0.597815	1.48097	0.731128	0.392518	0.596107	5.65713	1.48097	13.7164	0.000212585	0.0105281	-3.90004	1.48097	5.5867	0.0180973	0.430172	0.0783138	0	10.2145	7.20304	0.780702	0	1.57778	1.27252	0.601682	8.66856	0	2.51899	1.45122	2.33584	NULL	PTHR12087	KOG2228	NULL	K02606	AT2G01120.1	ORC4	origin recognition complex subunit 4
Eucgr.I02107	42245m	3.44213	0.67361	6.93507	0.00845217	0.058433	0.344969	0.67361	0.279639	0.596938	0.763479	3.83029	0.67361	7.30268	0.00688519	0.112245	-3.71846	0.67361	5.58639	0.0181006	0.430172	0	0	0.207318	5.83961	1.09639	0.740593	2.96667	0.988281	2.27902	1.75106	0.266779	3.74324	4.12521	1.832	PF00097	PTHR12590	NULL	NULL	NULL	AT1G67180.1	NULL	zinc finger (C3HC4-type RING finger) family protein / BRCT domain-containing protein
Eucgr.K02233	01617m	4.05015	2.94574	11.2209	0.000808823	0.0108747	0.332224	2.94574	0.297775	0.585281	0.755235	4.78551	2.94574	13.248	0.000272873	0.0125097	-3.34946	2.94574	5.58229	0.018143	0.430746	0	0.389307	0.902523	10.0242	6.42055	1.06712	9.65362	11.3443	2.29	25.5505	1.87368	8.82864	36.9902	10.9436	PF00225,PF11995	PTHR16012	KOG0242	NULL	NULL	AT1G18370.1	HIK	ATP binding microtubule motor family protein
Eucgr.I01713	22632m	1.47045	0.176899	1.06865	0.301251	0.556017	0.88917	0.176899	0.935038	0.333557	0.536576	4.07448	0.176899	5.81945	0.0158499	0.187211	-4.45983	0.176899	5.56744	0.0182975	0.433978	0	0.156628	7.20218	1.75106	0.185148	0	3.03073	0.175309	0.254503	0.0889264	0.394025	1.32596	0.229	0.552847	NULL	NULL	NULL	NULL	NULL	AT3G01680.1	NULL	NULL
Eucgr.D02642	22375m	2.20309	5.55915	13.4501	0.000244997	0.00446572	-1.54882	5.55915	19.4437	1.03608e-05	0.000115777	1.0125	5.55915	2.57751	0.108392	0.508852	-1.757	5.55915	5.55499	0.0184281	0.434458	27.5944	2.55692	60.19	12.3345	69.102	98.643	58.0689	104.023	56.5743	19.0302	70.9118	49.4965	38.7406	23.6667	NULL	NULL	NULL	NULL	NULL	AT3G61870.1	NULL	NULL
Eucgr.E01069	13124m	0.097652	5.60105	0.0401547	0.841179	0.930658	-1.1697	5.60105	13.9558	0.00018716	0.0014441	-2.19568	5.60105	12.874	0.000333181	0.0142845	1.65137	5.60105	5.5597	0.0183786	0.434458	79.7901	51.8598	8.49921	10.8692	42.9374	46.3009	97.5214	57.0553	37.438	35.7577	70.6977	35.7894	61.6544	26.3877	PF00676	PTHR11516	KOG0225	1.2.4.1	K00161	AT1G01090.1	PDH-E1	ALPHA pyruvate dehydrogenase E1 alpha
Eucgr.E01098	16707m	1.31475	2.78153	1.14037	0.285574	0.538848	-0.254289	2.78153	0.10511	0.745782	0.861434	3.70668	2.78153	6.51816	0.0106778	0.146738	-3.84922	2.78153	5.56124	0.0183624	0.434458	2.77251	0.444632	50.5455	9.52456	1.5761	3.68323	9.84698	0	14.9883	0.658854	4.55804	7.76235	0.150421	4.22894	PF00892	NULL	NULL	NULL	NULL	AT3G30340.1	NULL	nodulin MtN21 /EamA-like transporter family protein
Eucgr.F00595	33463m	-1.22556	4.78669	3.076	0.0794559	0.257016	3.72935	4.78669	46.445	9.42243e-12	5.50956e-10	-1.942	4.78669	4.98769	0.0255283	0.245553	2.32666	4.78669	5.55789	0.0183976	0.434458	6.42684	17.9081	1.05294	19.1086	1.60514	1.6896	124.315	27.4032	60.1124	2.59208	1.87368	51.8518	120.788	72.9152	PF02704	NULL	NULL	NULL	NULL	AT1G75750.1	GASA1	GAST1 protein homolog 1
Eucgr.H04092	11107m	4.31097	4.71964	23.6941	1.12931e-06	6.06499e-05	2.07744	4.71964	19.2928	1.12127e-05	0.000124123	2.13519	4.71964	6.02551	0.0141006	0.174488	-2.36416	4.71964	5.55554	0.0184222	0.434458	0	5.91038	1.71754	9.0263	23.72	4.92349	14.7886	182.196	36.7722	15.2519	4.96281	71.4498	78.0005	61.4692	PF00295	NULL	NULL	NULL	NULL	AT1G48100.1	NULL	Pectin lyase-like superfamily protein
Eucgr.J01610	14446m	-2.75826	2.79618	17.0756	3.59208e-05	0.000986695	-0.219452	2.79618	0.217594	0.640879	0.794807	-1.12961	2.79618	1.78917	0.181027	0.631764	2.39315	2.79618	5.5571	0.0184059	0.434458	18.4515	15.1925	4.6992	8.95406	0.469883	3.33267	6.24561	1.38359	4.55804	3.50212	4.09061	12.2148	11.4917	6.29749	PF03951,PF00120	PTHR20852	KOG0683	NULL	NULL	AT5G37600.1	GSR	1 glutamine synthase clone R1
Eucgr.G03177	03487m	2.71271	3.92545	12.467	0.000414197	0.0066607	2.07115	3.92545	20.4452	6.13645e-06	7.32498e-05	2.77613	3.92545	10.7158	0.00106224	0.0334577	-2.23123	3.92545	5.55263	0.018453	0.43461	0.437765	2.22316	9.62771	13.5842	5.71337	0.441987	47.8609	21.4228	36.0109	4.15078	5.08397	50.0099	62.4245	14.2531	PF05922,PF00082,PF02225	PTHR10795	NULL	NULL	NULL	AT1G20160.1	ATSBT5.2	Subtilisin-like serine endopeptidase family protein
Eucgr.G02180	24433m	0.158926	4.08472	0.0875096	0.767367	0.894421	-0.992209	4.08472	8.51885	0.00351486	0.0171647	1.75903	4.08472	7.3782	0.00660192	0.109829	-1.77973	4.08472	5.54224	0.0185628	0.436762	18.7162	9.57639	23.0599	39.7952	14.427	5.52847	21.4119	16.3432	6.49163	13.2342	14.4404	8.37957	28.3277	9.21228	NULL	NULL	NULL	NULL	NULL	AT1G70900.1	NULL	NULL
[truncated: 22,619 more rows]

## Sheet: diff_res_to_treat
Egra_ID	DroughtW-logFC	DroughtW-logCPM	DroughtW-LR	DroughtW-PValue	DroughtW-FDR	EC.FL.S.1	EC.S2.S.3	EC.FL.W.2	EC.S2.W.4	EG.AT.S.5	EG.FL.S.7	EG.ST.S.9	EG.XY.S.11	EG.PH.S.13	EG.AT.W.6	EG.FL.W.8	EG.ST.W.10	EG.XY.W.12	EG.PH.W.14	PFAM	Panther	KOG	KEGG_ec	KEGG_Orthology	TAIR10_name	TAIR10_symbol	TAIR10_defline
[truncated: 460 more rows]

[truncated: 1 more sheets: spp_diff_res_to_treat]
