# Supplementary material for: Medium term water deficit elicits distinct transcriptome responses in Eucalyptus species of contrasting environmental origin
Source: BMC Genomics. 2017 Apr 7;18:284. doi: 10.1186/s12864-017-3664-z (PMC5383985; doi:10.1186/s12864-017-3664-z)
Supplement: Supplementary file 4 — AgriGO Singular Enrichment Analysis outputs. (XLSX 59 kb) [file 12864_2017_3664_MOESM4_ESM.xlsx]

## Sheet: SS drought
GO_acc	term_type	Term	queryitem	querytotal	bgitem	bgtotal	pvalue	FDR	entries
GO:0006950	P	response to stress	39	142	2320	37767	1.6e-15	6.9e-13	// AT1G17870.1 // AT1G12280.1 // AT1G13740.1 // AT2G15970.1 // AT5G52300.1 // AT1G12110.1 // AT4G33000.2 // AT5G66400.1 // AT5G36930.2 // AT5G56550.1 // AT4G27410.2 // AT5G16990.1 // AT3G50980.1 // AT3G16350.1 // AT5G01600.1 // AT1G20440.1 // AT5G12020.1 // AT4G24960.1 // AT3G61220.1 // AT2G46680.1 // AT3G05880.1 // AT1G53540.1 // AT2G14610.1 // AT4G10270.1 // AT5G23540.1 // AT5G49910.1 // AT4G11…
GO:0050896	P	response to stimulus	44	142	4057	37767	5.6e-11	1.2e-08	// AT1G17870.1 // AT1G12280.1 // AT1G13740.1 // AT2G15970.1 // AT5G52300.1 // AT1G12110.1 // AT4G33000.2 // AT5G66400.1 // AT5G36930.2 // AT5G56550.1 // AT3G63210.1 // AT4G27410.2 // AT5G16990.1 // AT3G50980.1 // AT3G16350.1 // AT5G01600.1 // AT1G20440.1 // AT5G12020.1 // AT1G60420.1 // AT4G24960.1 // AT3G61220.1 // AT2G46680.1 // AT3G05880.1 // AT1G53540.1 // AT2G14610.1 // AT5G65140.1 // AT4G10…
GO:0009628	P	response to abiotic stimulus	25	142	1471	37767	3.4e-10	2.4e-08	// AT1G17870.1 // AT1G53540.1 // AT5G52300.1 // AT1G12110.1 // AT4G33000.2 // AT5G66400.1 // AT4G27410.2 // AT3G50980.1 // AT3G16350.1 // AT5G01600.1 // AT1G20440.1 // AT5G12020.1 // AT4G24960.1 // AT2G46680.1 // AT3G05880.1 // AT2G15970.1 // AT5G23540.1 // AT5G49910.1 // AT4G26080.1 // AT4G30960.1 // AT1G16030.1 // AT4G27670.1 // AT2G29090.1 // AT1G45249.1 // AT4G33950.1
GO:0009415	P	response to water	12	142	240	37767	2.3e-10	2.4e-08	// AT4G24960.1 // AT2G46680.1 // AT4G30960.1 // AT4G27410.2 // AT2G15970.1 // AT3G50980.1 // AT5G52300.1 // AT1G12110.1 // AT1G45249.1 // AT1G20440.1 // AT4G33950.1 // AT5G66400.1
GO:0009737	P	response to abscisic acid stimulus	14	142	378	37767	3.1e-10	2.4e-08	// AT4G24960.1 // AT4G26080.1 // AT2G46680.1 // AT3G63210.1 // AT3G05880.1 // AT1G13740.1 // AT4G27410.2 // AT2G15970.1 // AT5G52300.1 // AT1G45249.1 // AT5G51760.1 // AT1G20440.1 // AT4G33950.1 // AT5G66400.1
GO:0042221	P	response to chemical stimulus	30	142	2085	37767	2.3e-10	2.4e-08	// AT1G17870.1 // AT1G13740.1 // AT2G15970.1 // AT5G52300.1 // AT1G12110.1 // AT5G66400.1 // AT5G56550.1 // AT3G63210.1 // AT4G27410.2 // AT5G16990.1 // AT3G50980.1 // AT3G16350.1 // AT5G01600.1 // AT1G20440.1 // AT1G60420.1 // AT4G24960.1 // AT2G46680.1 // AT3G05880.1 // AT2G14610.1 // AT5G65140.1 // AT5G51760.1 // AT4G26080.1 // AT4G30960.1 // AT4G27670.1 // AT2G40300.1 // AT3G09640.1 // AT3G12…
GO:0009414	P	response to water deprivation	11	142	229	37767	2e-09	1.2e-07	// AT4G24960.1 // AT2G46680.1 // AT4G30960.1 // AT4G27410.2 // AT2G15970.1 // AT5G52300.1 // AT1G12110.1 // AT1G45249.1 // AT1G20440.1 // AT4G33950.1 // AT5G66400.1
GO:0009266	P	response to temperature stimulus	14	142	485	37767	6.8e-09	3.6e-07	// AT1G17870.1 // AT4G24960.1 // AT1G16030.1 // AT4G27670.1 // AT3G05880.1 // AT1G53540.1 // AT2G15970.1 // AT4G26080.1 // AT5G52300.1 // AT5G49910.1 // AT1G20440.1 // AT5G01600.1 // AT5G12020.1 // AT5G66400.1
GO:0009408	P	response to heat	8	142	161	37767	2.7e-07	1.3e-05	// AT1G17870.1 // AT1G16030.1 // AT4G27670.1 // AT1G53540.1 // AT5G49910.1 // AT1G20440.1 // AT4G26080.1 // AT5G12020.1
GO:0009725	P	response to hormone stimulus	16	142	982	37767	1.2e-06	5e-05	// AT4G24960.1 // AT4G26080.1 // AT2G46680.1 // AT3G63210.1 // AT3G05880.1 // AT3G12500.1 // AT1G13740.1 // AT4G27410.2 // AT2G15970.1 // AT3G16350.1 // AT5G52300.1 // AT1G45249.1 // AT5G51760.1 // AT1G20440.1 // AT4G33950.1 // AT5G66400.1
GO:0010035	P	response to inorganic substance	9	142	279	37767	1.5e-06	6e-05	// AT5G56550.1 // AT1G17870.1 // AT4G27670.1 // AT2G40300.1 // AT5G65140.1 // AT3G16350.1 // AT1G12110.1 // AT1G60420.1 // AT5G01600.1
GO:0009719	P	response to endogenous stimulus	16	142	1068	37767	3.3e-06	0.00012	// AT4G24960.1 // AT4G26080.1 // AT2G46680.1 // AT3G63210.1 // AT3G05880.1 // AT3G12500.1 // AT1G13740.1 // AT4G27410.2 // AT2G15970.1 // AT3G16350.1 // AT5G52300.1 // AT1G45249.1 // AT5G51760.1 // AT1G20440.1 // AT4G33950.1 // AT5G66400.1
GO:0006970	P	response to osmotic stress	10	142	408	37767	4.4e-06	0.00014	// AT4G24960.1 // AT3G05880.1 // AT4G30960.1 // AT5G23540.1 // AT3G16350.1 // AT5G52300.1 // AT1G45249.1 // AT1G20440.1 // AT4G33000.2 // AT4G33950.1
GO:0009651	P	response to salt stress	9	142	366	37767	1.3e-05	0.0004	// AT4G24960.1 // AT3G05880.1 // AT4G30960.1 // AT5G23540.1 // AT3G16350.1 // AT5G52300.1 // AT1G45249.1 // AT4G33000.2 // AT4G33950.1
GO:0009738	P	abscisic acid mediated signaling pathway	5	142	94	37767	3.7e-05	0.0011	// AT5G52300.1 // AT4G33950.1 // AT1G45249.1 // AT2G46680.1 // AT4G26080.1
GO:0009409	P	response to cold	8	142	328	37767	4.2e-05	0.0011	// AT4G24960.1 // AT4G26080.1 // AT3G05880.1 // AT2G15970.1 // AT5G52300.1 // AT5G01600.1 // AT1G20440.1 // AT5G66400.1
GO:0006979	P	response to oxidative stress	8	142	332	37767	4.6e-05	0.0011	// AT5G56550.1 // AT1G17870.1 // AT4G27670.1 // AT2G40300.1 // AT3G09640.1 // AT5G16990.1 // AT5G37510.1 // AT5G01600.1
GO:0010033	P	response to organic substance	16	142	1342	37767	5.3e-05	0.0013	// AT4G24960.1 // AT4G26080.1 // AT2G46680.1 // AT3G63210.1 // AT3G05880.1 // AT3G12500.1 // AT1G13740.1 // AT4G27410.2 // AT2G15970.1 // AT3G16350.1 // AT5G52300.1 // AT1G45249.1 // AT5G51760.1 // AT1G20440.1 // AT4G33950.1 // AT5G66400.1
GO:0030001	P	metal ion transport	6	142	224	37767	0.00024	0.0054	// AT5G03380.1 // AT5G66110.1 // AT2G40300.1 // AT5G47560.1 // AT5G01600.1 // AT5G23760.1
GO:0010038	P	response to metal ion	6	142	238	37767	0.00033	0.007	// AT5G56550.1 // AT2G40300.1 // AT5G65140.1 // AT3G16350.1 // AT5G01600.1 // AT1G60420.1
GO:0006811	P	ion transport	7	142	427	37767	0.0013	0.026	// AT5G03380.1 // AT5G66110.1 // AT2G40300.1 // AT5G47560.1 // AT1G12110.1 // AT5G23760.1 // AT5G01600.1
GO:0032870	P	cellular response to hormone stimulus	6	142	321	37767	0.0015	0.028	// AT4G26080.1 // AT2G46680.1 // AT3G12500.1 // AT5G52300.1 // AT1G45249.1 // AT4G33950.1
GO:0009755	P	hormone-mediated signaling pathway	6	142	321	37767	0.0015	0.028	// AT4G26080.1 // AT2G46680.1 // AT3G12500.1 // AT5G52300.1 // AT1G45249.1 // AT4G33950.1
GO:0070887	P	cellular response to chemical stimulus	7	142	452	37767	0.0018	0.032	// AT4G26080.1 // AT2G46680.1 // AT3G12500.1 // AT2G15970.1 // AT5G52300.1 // AT1G45249.1 // AT4G33950.1
GO:0006812	P	cation transport	6	142	357	37767	0.0025	0.043	// AT5G03380.1 // AT5G66110.1 // AT2G40300.1 // AT5G47560.1 // AT5G01600.1 // AT5G23760.1
GO:0051234	P	establishment of localization	15	142	1851	37767	0.0044	0.07	// AT5G66110.1 // AT2G40300.1 // AT4G30960.1 // AT2G37870.1 // AT5G03380.1 // AT4G23460.1 // AT1G28220.1 // AT2G43330.1 // AT4G16160.2 // AT5G01600.1 // AT5G23760.1 // AT1G12110.1 // AT5G47560.1 // AT2G48020.1 // AT1G68570.1
GO:0006810	P	transport	15	142	1846	37767	0.0043	0.07	// AT5G66110.1 // AT2G40300.1 // AT4G30960.1 // AT2G37870.1 // AT5G03380.1 // AT4G23460.1 // AT1G28220.1 // AT2G43330.1 // AT4G16160.2 // AT5G01600.1 // AT5G23760.1 // AT1G12110.1 // AT5G47560.1 // AT2G48020.1 // AT1G68570.1
GO:0051179	P	localization	15	142	1922	37767	0.0062	0.094	// AT5G66110.1 // AT2G40300.1 // AT4G30960.1 // AT2G37870.1 // AT5G03380.1 // AT4G23460.1 // AT1G28220.1 // AT2G43330.1 // AT4G16160.2 // AT5G01600.1 // AT5G23760.1 // AT1G12110.1 // AT5G47560.1 // AT2G48020.1 // AT1G68570.1
GO:0006952	P	defense response	8	142	766	37767	0.009	0.13	// AT3G61220.1 // AT1G12280.1 // AT3G12500.1 // AT2G14610.1 // AT4G11650.1 // AT3G14470.1 // AT4G33950.1 // AT5G36930.2
GO:0019748	P	secondary metabolic process	6	142	489	37767	0.011	0.16	// AT1G72680.1 // AT2G02390.1 // AT2G29090.1 // AT2G45400.1 // AT4G25700.1 // AT3G19450.1
GO:0009791	P	post-embryonic development	7	142	705	37767	0.018	0.25	// AT4G24960.1 // AT2G40300.1 // AT3G63210.1 // AT5G37510.1 // AT5G01600.1 // AT2G29090.1 // AT5G12840.1
GO:0051716	P	cellular response to stimulus	7	142	840	37767	0.041	0.52	// AT4G26080.1 // AT2G46680.1 // AT3G12500.1 // AT2G15970.1 // AT5G52300.1 // AT1G45249.1 // AT4G33950.1
GO:0065008	P	regulation of biological quality	6	142	665	37767	0.041	0.52	// AT4G17030.1 // AT5G47560.1 // AT5G01600.1 // AT2G45400.1 // AT4G30960.1 // AT2G40300.1
GO:0007242	P	intracellular signaling cascade	6	142	659	37767	0.04	0.52	// AT4G26080.1 // AT2G46680.1 // AT3G12500.1 // AT5G52300.1 // AT1G45249.1 // AT4G33950.1
GO:0005975	P	carbohydrate metabolic process	7	142	866	37767	0.047	0.57	// AT1G62660.1 // AT1G80160.1 // AT5G65140.1 // AT3G24090.1 // AT1G23870.1 // AT5G47810.1 // AT1G12780.1
GO:0044248	P	cellular catabolic process	6	142	746	37767	0.064	0.76	// AT4G24960.1 // AT5G54080.1 // AT5G23540.1 // AT2G02390.1 // AT1G64660.1 // AT5G47810.1
GO:0048608	P	reproductive structure development	7	142	978	37767	0.078	0.85	// AT4G24960.1 // AT2G40300.1 // AT3G63210.1 // AT5G37510.1 // AT5G01600.1 // AT2G29090.1 // AT5G12840.1
GO:0051707	P	response to other organism	5	142	599	37767	0.077	0.85	// AT4G33950.1 // AT2G14610.1 // AT4G11650.1 // AT5G01600.1 // AT3G12500.1
GO:0003006	P	reproductive developmental process	7	142	978	37767	0.078	0.85	// AT4G24960.1 // AT2G40300.1 // AT3G63210.1 // AT5G37510.1 // AT5G01600.1 // AT2G29090.1 // AT5G12840.1
GO:0019222	P	regulation of metabolic process	9	142	2210	37767	0.45	1	// AT4G24960.1 // AT5G04760.1 // AT2G46680.1 // AT3G16350.1 // AT3G62420.1 // AT2G25900.1 // AT1G45249.1 // AT2G45400.1 // AT5G12840.1
GO:0031326	P	regulation of cellular biosynthetic process	8	142	1881	37767	0.41	1	// AT5G04760.1 // AT2G46680.1 // AT3G16350.1 // AT3G62420.1 // AT2G25900.1 // AT1G45249.1 // AT2G45400.1 // AT5G12840.1
GO:0006139	P	nucleobase, nucleoside, nucleotide and nucleic acid metabolic process	7	142	3198	37767	0.96	1	// AT5G04760.1 // AT2G46680.1 // AT3G16350.1 // AT3G62420.1 // AT2G25900.1 // AT1G45249.1 // AT5G12840.1
GO:0034645	P	cellular macromolecule biosynthetic process	9	142	3661	37767	0.94	1	// AT5G04760.1 // AT2G46680.1 // AT2G25900.1 // AT3G16350.1 // AT3G62420.1 // AT3G26618.1 // AT1G45249.1 // AT5G12840.1 // AT5G03850.1
GO:0044249	P	cellular biosynthetic process	17	142	4925	37767	0.68	1	// AT5G12840.1 // AT5G04760.1 // AT1G72680.1 // AT2G46680.1 // AT5G37510.1 // AT2G25900.1 // AT5G65140.1 // AT3G16350.1 // AT3G62420.1 // AT3G26618.1 // AT1G23870.1 // AT1G45249.1 // AT2G45400.1 // AT4G25700.1 // AT1G12780.1 // AT3G19450.1 // AT5G03850.1
GO:0006807	P	nitrogen compound metabolic process	9	142	3826	37767	0.96	1	// AT5G04760.1 // AT2G46680.1 // AT5G54080.1 // AT3G16350.1 // AT3G62420.1 // AT2G25900.1 // AT1G45249.1 // AT1G64660.1 // AT5G12840.1
GO:0045449	P	regulation of transcription	7	142	1802	37767	0.52	1	// AT5G04760.1 // AT2G46680.1 // AT3G16350.1 // AT3G62420.1 // AT2G25900.1 // AT1G45249.1 // AT5G12840.1
GO:0007165	P	signal transduction	7	142	1228	37767	0.18	1	// AT4G26080.1 // AT2G46680.1 // AT3G12500.1 // AT5G52300.1 // AT1G45249.1 // AT4G33950.1 // AT5G36930.2
GO:0007275	P	multicellular organismal development	10	142	2020	37767	0.23	1	// AT4G24960.1 // AT5G64530.1 // AT2G40300.1 // AT3G63210.1 // AT4G27410.2 // AT5G37510.1 // AT5G01600.1 // AT2G29090.1 // AT4G30960.1 // AT5G12840.1
GO:0080090	P	regulation of primary metabolic process	8	142	1952	37767	0.45	1	// AT5G04760.1 // AT2G46680.1 // AT3G16350.1 // AT3G62420.1 // AT2G25900.1 // AT1G45249.1 // AT2G45400.1 // AT5G12840.1
GO:0044267	P	cellular protein metabolic process	12	142	3487	37767	0.67	1	// AT5G10530.1 // AT1G16030.1 // AT4G26080.1 // AT4G05200.1 // AT4G36040.1 // AT2G29380.1 // AT1G72180.1 // AT1G07430.1 // AT3G26618.1 // AT5G49910.1 // AT5G23540.1 // AT5G03850.1
GO:0000003	P	reproduction	7	142	1186	37767	0.16	1	// AT4G24960.1 // AT2G40300.1 // AT3G63210.1 // AT5G37510.1 // AT5G01600.1 // AT2G29090.1 // AT5G12840.1
GO:0044260	P	cellular macromolecule metabolic process	20	142	6447	37767	0.86	1	// AT5G10530.1 // AT1G16030.1 // AT5G04760.1 // AT4G05200.1 // AT2G46680.1 // AT2G25900.1 // AT4G36040.1 // AT2G29380.1 // AT1G72180.1 // AT1G07430.1 // AT3G16350.1 // AT3G62420.1 // AT3G26618.1 // AT5G49910.1 // AT1G45249.1 // AT4G26080.1 // AT5G47810.1 // AT5G23540.1 // AT5G12840.1 // AT5G03850.1
GO:0009056	P	catabolic process	6	142	1307	37767	0.37	1	// AT4G24960.1 // AT5G54080.1 // AT5G23540.1 // AT2G02390.1 // AT1G64660.1 // AT5G47810.1
GO:0031323	P	regulation of cellular metabolic process	9	142	2036	37767	0.36	1	// AT4G24960.1 // AT5G04760.1 // AT2G46680.1 // AT3G16350.1 // AT3G62420.1 // AT2G25900.1 // AT1G45249.1 // AT2G45400.1 // AT5G12840.1
GO:0050789	P	regulation of biological process	14	142	3697	37767	0.53	1	// AT4G24960.1 // AT5G04760.1 // AT2G46680.1 // AT3G62420.1 // AT3G12500.1 // AT3G16350.1 // AT5G52300.1 // AT2G25900.1 // AT1G45249.1 // AT2G45400.1 // AT4G26080.1 // AT4G33950.1 // AT5G12840.1 // AT5G36930.2
GO:0060255	P	regulation of macromolecule metabolic process	7	142	2060	37767	0.66	1	// AT5G04760.1 // AT2G46680.1 // AT3G16350.1 // AT3G62420.1 // AT2G25900.1 // AT1G45249.1 // AT5G12840.1
GO:0010467	P	gene expression	9	142	3962	37767	0.97	1	// AT5G04760.1 // AT2G46680.1 // AT2G25900.1 // AT3G16350.1 // AT3G62420.1 // AT3G26618.1 // AT1G45249.1 // AT5G12840.1 // AT5G03850.1
GO:0065007	P	biological regulation	19	142	4188	37767	0.23	1	// AT4G24960.1 // AT5G04760.1 // AT4G17030.1 // AT2G46680.1 // AT5G52300.1 // AT4G30960.1 // AT2G45400.1 // AT5G47560.1 // AT3G12500.1 // AT3G16350.1 // AT3G62420.1 // AT2G25900.1 // AT5G01600.1 // AT1G45249.1 // AT2G40300.1 // AT4G26080.1 // AT4G33950.1 // AT5G12840.1 // AT5G36930.2
GO:0010468	P	regulation of gene expression	7	142	2001	37767	0.63	1	// AT5G04760.1 // AT2G46680.1 // AT3G16350.1 // AT3G62420.1 // AT2G25900.1 // AT1G45249.1 // AT5G12840.1
GO:0032501	P	multicellular organismal process	10	142	2094	37767	0.26	1	// AT4G24960.1 // AT5G64530.1 // AT2G40300.1 // AT3G63210.1 // AT4G27410.2 // AT5G37510.1 // AT5G01600.1 // AT2G29090.1 // AT4G30960.1 // AT5G12840.1
GO:0032502	P	developmental process	12	142	2304	37767	0.16	1	// AT4G24960.1 // AT5G64530.1 // AT4G17030.1 // AT3G63210.1 // AT4G27410.2 // AT5G37510.1 // AT5G01600.1 // AT2G29090.1 // AT2G23810.1 // AT4G30960.1 // AT5G12840.1 // AT2G40300.1
GO:0009058	P	biosynthetic process	19	142	5118	37767	0.56	1	// AT5G12840.1 // AT5G04760.1 // AT1G72680.1 // AT2G46680.1 // AT5G37510.1 // AT4G02860.1 // AT2G25900.1 // AT5G65140.1 // AT3G24090.1 // AT3G16350.1 // AT3G62420.1 // AT3G26618.1 // AT1G23870.1 // AT1G45249.1 // AT2G45400.1 // AT4G25700.1 // AT1G12780.1 // AT3G19450.1 // AT5G03850.1
GO:0044238	P	primary metabolic process	36	142	8995	37767	0.37	1	// AT1G62660.1 // AT1G72680.1 // AT1G64660.1 // AT4G25700.1 // AT5G19740.1 // AT5G03850.1 // AT1G80160.1 // AT5G04760.1 // AT3G17180.1 // AT4G36040.1 // AT5G54080.1 // AT3G24090.1 // AT3G16350.1 // AT3G26618.1 // AT1G23870.1 // AT2G45400.1 // AT5G47810.1 // AT5G12840.1 // AT4G05200.1 // AT2G46680.1 // AT2G29380.1 // AT5G65140.1 // AT1G72180.1 // AT2G25900.1 // AT5G49910.1 // AT5G23540.1 // AT5G10…
GO:0019219	P	regulation of nucleobase, nucleoside, nucleotide and nucleic acid metabolic process	7	142	1847	37767	0.55	1	// AT5G04760.1 // AT2G46680.1 // AT3G16350.1 // AT3G62420.1 // AT2G25900.1 // AT1G45249.1 // AT5G12840.1
GO:0043687	P	post-translational protein modification	6	142	1248	37767	0.33	1	// AT5G10530.1 // AT4G26080.1 // AT4G05200.1 // AT2G29380.1 // AT1G07430.1 // AT1G72180.1
GO:0009889	P	regulation of biosynthetic process	8	142	1881	37767	0.41	1	// AT5G04760.1 // AT2G46680.1 // AT3G16350.1 // AT3G62420.1 // AT2G25900.1 // AT1G45249.1 // AT2G45400.1 // AT5G12840.1
GO:0006464	P	protein modification process	6	142	1474	37767	0.48	1	// AT5G10530.1 // AT4G26080.1 // AT4G05200.1 // AT2G29380.1 // AT1G07430.1 // AT1G72180.1
GO:0050794	P	regulation of cellular process	14	142	3375	37767	0.39	1	// AT4G24960.1 // AT5G04760.1 // AT2G46680.1 // AT3G62420.1 // AT3G12500.1 // AT3G16350.1 // AT5G52300.1 // AT2G25900.1 // AT1G45249.1 // AT2G45400.1 // AT4G26080.1 // AT4G33950.1 // AT5G12840.1 // AT5G36930.2
GO:0022414	P	reproductive process	7	142	1161	37767	0.15	1	// AT4G24960.1 // AT2G40300.1 // AT3G63210.1 // AT5G37510.1 // AT5G01600.1 // AT2G29090.1 // AT5G12840.1
GO:0043412	P	macromolecule modification	6	142	1636	37767	0.58	1	// AT5G10530.1 // AT4G26080.1 // AT4G05200.1 // AT2G29380.1 // AT1G07430.1 // AT1G72180.1
GO:0009059	P	macromolecule biosynthetic process	9	142	3685	37767	0.94	1	// AT5G04760.1 // AT2G46680.1 // AT2G25900.1 // AT3G16350.1 // AT3G62420.1 // AT3G26618.1 // AT1G45249.1 // AT5G12840.1 // AT5G03850.1
GO:0051171	P	regulation of nitrogen compound metabolic process	7	142	1888	37767	0.57	1	// AT5G04760.1 // AT2G46680.1 // AT3G16350.1 // AT3G62420.1 // AT2G25900.1 // AT1G45249.1 // AT5G12840.1
GO:0051704	P	multi-organism process	5	142	776	37767	0.17	1	// AT4G33950.1 // AT2G14610.1 // AT4G11650.1 // AT5G01600.1 // AT3G12500.1
GO:0009607	P	response to biotic stimulus	5	142	638	37767	0.095	1	// AT4G33950.1 // AT2G14610.1 // AT4G11650.1 // AT5G01600.1 // AT3G12500.1
GO:0019538	P	protein metabolic process	14	142	4009	37767	0.65	1	// AT5G10530.1 // AT1G16030.1 // AT4G26080.1 // AT4G05200.1 // AT3G17180.1 // AT4G36040.1 // AT2G29380.1 // AT1G72180.1 // AT1G07430.1 // AT3G26618.1 // AT5G49910.1 // AT5G23540.1 // AT5G19740.1 // AT5G03850.1
GO:0048856	P	anatomical structure development	9	142	1726	37767	0.2	1	// AT4G24960.1 // AT5G64530.1 // AT4G17030.1 // AT3G63210.1 // AT5G37510.1 // AT5G01600.1 // AT2G29090.1 // AT5G12840.1 // AT2G40300.1
GO:0044237	P	cellular metabolic process	35	142	8722	37767	0.36	1	// AT1G72680.1 // AT1G64660.1 // AT4G25700.1 // AT5G03850.1 // AT5G04760.1 // AT3G62420.1 // AT4G36040.1 // AT5G54080.1 // AT3G16350.1 // AT3G26618.1 // AT1G23870.1 // AT5G01600.1 // AT2G45400.1 // AT5G47810.1 // AT5G12840.1 // AT4G24960.1 // AT4G05200.1 // AT2G46680.1 // AT2G29380.1 // AT5G65140.1 // AT1G72180.1 // AT2G25900.1 // AT5G49910.1 // AT5G23540.1 // AT5G10530.1 // AT1G16030.1 // AT4G26…
GO:0043170	P	macromolecule metabolic process	22	142	7127	37767	0.87	1	// AT5G19740.1 // AT5G03850.1 // AT5G04760.1 // AT3G17180.1 // AT4G36040.1 // AT3G16350.1 // AT3G26618.1 // AT5G47810.1 // AT5G12840.1 // AT4G05200.1 // AT2G46680.1 // AT2G29380.1 // AT1G72180.1 // AT1G07430.1 // AT2G25900.1 // AT5G49910.1 // AT5G23540.1 // AT5G10530.1 // AT1G16030.1 // AT4G26080.1 // AT3G62420.1 // AT1G45249.1
GO:0008152	P	metabolic process	43	142	10614	37767	0.31	1	// AT1G62660.1 // AT1G72680.1 // AT1G64660.1 // AT4G25700.1 // AT5G19740.1 // AT5G03850.1 // AT1G80160.1 // AT5G04760.1 // AT3G17180.1 // AT5G37510.1 // AT4G36040.1 // AT5G54080.1 // AT3G24090.1 // AT3G16350.1 // AT3G26618.1 // AT1G23870.1 // AT5G01600.1 // AT2G45400.1 // AT5G47810.1 // AT5G12840.1 // AT4G24960.1 // AT4G05200.1 // AT2G46680.1 // AT2G29380.1 // AT5G65140.1 // AT1G72180.1 // AT2G25…
GO:0006796	P	phosphate metabolic process	6	142	1178	37767	0.28	1	// AT5G10530.1 // AT4G26080.1 // AT4G05200.1 // AT2G29380.1 // AT1G07430.1 // AT1G72180.1
GO:0010556	P	regulation of macromolecule biosynthetic process	7	142	1843	37767	0.54	1	// AT5G04760.1 // AT2G46680.1 // AT3G16350.1 // AT3G62420.1 // AT2G25900.1 // AT1G45249.1 // AT5G12840.1
GO:0006350	P	transcription	7	142	1923	37767	0.59	1	// AT5G04760.1 // AT2G46680.1 // AT3G16350.1 // AT3G62420.1 // AT2G25900.1 // AT1G45249.1 // AT5G12840.1
GO:0006793	P	phosphorus metabolic process	6	142	1179	37767	0.28	1	// AT5G10530.1 // AT4G26080.1 // AT4G05200.1 // AT2G29380.1 // AT1G07430.1 // AT1G72180.1
GO:0009987	P	cellular process	46	142	11684	37767	0.38	1	// AT1G12280.1 // AT4G17030.1 // AT1G72680.1 // AT2G15970.1 // AT5G52300.1 // AT1G64660.1 // AT4G25700.1 // AT2G48020.1 // AT5G03850.1 // AT5G36930.2 // AT5G04760.1 // AT5G37510.1 // AT4G36040.1 // AT5G54080.1 // AT4G23460.1 // AT3G16350.1 // AT3G26618.1 // AT1G23870.1 // AT5G01600.1 // AT2G45400.1 // AT5G47810.1 // AT5G12840.1 // AT4G24960.1 // AT4G05200.1 // AT2G46680.1 // AT5G47560.1 // AT2G29…
GO:0006519	P	cellular amino acid and derivative metabolic process	5	142	682	37767	0.12	1	// AT2G45400.1 // AT5G54080.1 // AT1G72680.1 // AT3G19450.1 // AT1G64660.1
GO:0016791	F	phosphatase activity	7	142	407	37767	0.00099	0.068	// AT4G26080.1 // AT2G29380.1 // AT5G65140.1 // AT1G72770.1 // AT1G07430.1 // AT1G23870.1 // AT5G51760.1
GO:0016491	F	oxidoreductase activity	14	142	1463	37767	0.0014	0.068	// AT3G61220.1 // AT3G51030.1 // AT3G09640.1 // AT5G16990.1 // AT5G50850.1 // AT5G54080.1 // AT5G37510.1 // AT2G29090.1 // AT1G60420.1 // AT2G45400.1 // AT4G25700.1 // AT3G45300.1 // AT4G05020.1 // AT3G19450.1
GO:0004722	F	protein serine/threonine phosphatase activity	5	142	207	37767	0.0013	0.068	// AT4G26080.1 // AT2G29380.1 // AT1G72770.1 // AT5G51760.1 // AT1G07430.1
GO:0042578	F	phosphoric ester hydrolase activity	7	142	481	37767	0.0025	0.094	// AT4G26080.1 // AT2G29380.1 // AT5G65140.1 // AT1G72770.1 // AT1G07430.1 // AT1G23870.1 // AT5G51760.1
GO:0004721	F	phosphoprotein phosphatase activity	5	142	262	37767	0.0034	0.1	// AT4G26080.1 // AT2G29380.1 // AT1G72770.1 // AT5G51760.1 // AT1G07430.1
GO:0000166	F	nucleotide binding	6	142	2267	37767	0.86	1	// AT1G72660.1 // AT1G72180.1 // AT5G03340.1 // AT1G12280.1 // AT3G14470.1 // AT5G36930.2
GO:0016740	F	transferase activity	12	142	3321	37767	0.6	1	// AT5G10530.1 // AT2G02390.1 // AT4G05200.1 // AT4G30960.1 // AT4G38460.1 // AT1G72180.1 // AT3G24090.1 // AT2G18700.1 // AT5G24360.1 // AT1G23870.1 // AT5G47810.1 // AT4G33950.1
GO:0046872	F	metal ion binding	12	142	1997	37767	0.075	1	// AT5G66110.1 // AT4G27520.1 // AT2G40300.1 // AT2G20280.1 // AT1G67856.1 // AT4G26080.1 // AT5G03380.1 // AT5G16990.1 // AT5G01600.1 // AT5G23760.1 // AT4G33000.2 // AT1G68090.1
GO:0030554	F	adenyl nucleotide binding	5	142	1465	37767	0.65	1	// AT3G14470.1 // AT5G36930.2 // AT1G12280.1 // AT1G72180.1 // AT5G03340.1
GO:0022804	F	active transmembrane transporter activity	5	142	664	37767	0.11	1	// AT2G43330.1 // AT4G16160.2 // AT5G47560.1 // AT2G48020.1 // AT5G03560.1
GO:0005488	F	binding	40	142	11258	37767	0.69	1	// AT1G75130.1 // AT4G27410.2 // AT1G12280.1 // AT1G67856.1 // AT3G15180.1 // AT5G03340.1 // AT4G16160.2 // AT1G72660.1 // AT4G33000.2 // AT1G68090.1 // AT5G36930.2 // AT4G27520.1 // AT2G20280.1 // AT1G21000.1 // AT2G37870.1 // AT5G03380.1 // AT5G16990.1 // AT4G23460.1 // AT3G24090.1 // AT3G16350.1 // AT3G26618.1 // AT5G01600.1 // AT3G18670.1 // AT5G12840.1 // AT5G66110.1 // AT2G46680.1 // AT1G72…
GO:0003676	F	nucleic acid binding	11	142	4842	37767	0.98	1	// AT5G64530.1 // AT5G04760.1 // AT2G20280.1 // AT2G46680.1 // AT4G27410.2 // AT2G25900.1 // AT3G16350.1 // AT3G62420.1 // AT3G26618.1 // AT1G45249.1 // AT5G12840.1
GO:0003677	F	DNA binding	9	142	2892	37767	0.77	1	// AT5G64530.1 // AT5G04760.1 // AT2G46680.1 // AT4G27410.2 // AT3G16350.1 // AT3G62420.1 // AT2G25900.1 // AT1G45249.1 // AT5G12840.1
GO:0017076	F	purine nucleotide binding	6	142	1713	37767	0.63	1	// AT1G72660.1 // AT1G72180.1 // AT5G03340.1 // AT1G12280.1 // AT3G14470.1 // AT5G36930.2
GO:0005524	F	ATP binding	5	142	1377	37767	0.59	1	// AT3G14470.1 // AT5G36930.2 // AT1G12280.1 // AT1G72180.1 // AT5G03340.1
GO:0016787	F	hydrolase activity	17	142	3468	37767	0.16	1	// AT1G62660.1 // AT4G26080.1 // AT5G18640.1 // AT3G17180.1 // AT5G18670.1 // AT3G12500.1 // AT1G73480.1 // AT2G29380.1 // AT5G65140.1 // AT1G72770.1 // AT5G03340.1 // AT1G23870.1 // AT5G51760.1 // AT5G02230.1 // AT1G07430.1 // AT5G19740.1 // AT4G26140.1
GO:0016301	F	kinase activity	7	142	1641	37767	0.42	1	// AT5G10530.1 // AT4G05200.1 // AT4G30960.1 // AT1G72180.1 // AT5G24360.1 // AT5G47810.1 // AT4G33950.1
GO:0043169	F	cation binding	12	142	2087	37767	0.096	1	// AT5G66110.1 // AT4G27520.1 // AT2G40300.1 // AT2G20280.1 // AT1G67856.1 // AT4G26080.1 // AT5G03380.1 // AT5G16990.1 // AT5G01600.1 // AT5G23760.1 // AT4G33000.2 // AT1G68090.1
GO:0016788	F	hydrolase activity, acting on ester bonds	8	142	1200	37767	0.085	1	// AT4G26080.1 // AT5G18640.1 // AT2G29380.1 // AT5G65140.1 // AT1G72770.1 // AT1G07430.1 // AT1G23870.1 // AT5G51760.1
GO:0003824	F	catalytic activity	46	142	9638	37767	0.04	1	// AT1G62660.1 // AT5G18670.1 // AT5G16990.1 // AT1G72770.1 // AT5G03340.1 // AT2G18700.1 // AT1G64660.1 // AT4G25700.1 // AT3G45300.1 // AT5G19740.1 // AT1G80160.1 // AT4G38460.1 // AT5G54080.1 // AT3G24090.1 // AT1G23870.1 // AT2G45400.1 // AT5G47810.1 // AT4G05020.1 // AT3G61220.1 // AT4G05200.1 // AT3G17180.1 // AT5G50850.1 // AT2G29380.1 // AT1G72180.1 // AT5G65140.1 // AT5G51760.1 // AT4G26…
GO:0022891	F	substrate-specific transmembrane transporter activity	7	142	908	37767	0.057	1	// AT5G03560.1 // AT5G47560.1 // AT1G28220.1 // AT4G16160.2 // AT1G12110.1 // AT2G43330.1 // AT2G48020.1
GO:0022892	F	substrate-specific transporter activity	8	142	1059	37767	0.048	1	// AT5G03560.1 // AT5G47560.1 // AT4G23460.1 // AT1G28220.1 // AT4G16160.2 // AT1G12110.1 // AT2G43330.1 // AT2G48020.1
GO:0016772	F	transferase activity, transferring phosphorus-containing groups	7	142	1887	37767	0.57	1	// AT5G10530.1 // AT4G05200.1 // AT4G30960.1 // AT1G72180.1 // AT5G24360.1 // AT5G47810.1 // AT4G33950.1
GO:0015075	F	ion transmembrane transporter activity	5	142	655	37767	0.1	1	// AT1G12110.1 // AT5G47560.1 // AT2G48020.1 // AT5G03560.1 // AT2G43330.1
GO:0032555	F	purine ribonucleotide binding	6	142	1631	37767	0.58	1	// AT1G72660.1 // AT1G72180.1 // AT5G03340.1 // AT1G12280.1 // AT3G14470.1 // AT5G36930.2
GO:0032553	F	ribonucleotide binding	6	142	1631	37767	0.58	1	// AT1G72660.1 // AT1G72180.1 // AT5G03340.1 // AT1G12280.1 // AT3G14470.1 // AT5G36930.2
GO:0043167	F	ion binding	12	142	2087	37767	0.096	1	// AT5G66110.1 // AT4G27520.1 // AT2G40300.1 // AT2G20280.1 // AT1G67856.1 // AT4G26080.1 // AT5G03380.1 // AT5G16990.1 // AT5G01600.1 // AT5G23760.1 // AT4G33000.2 // AT1G68090.1
GO:0005215	F	transporter activity	9	142	1477	37767	0.11	1	// AT5G03560.1 // AT5G47560.1 // AT4G23460.1 // AT1G28220.1 // AT4G16160.2 // AT1G12110.1 // AT2G43330.1 // AT2G48020.1 // AT1G68570.1
GO:0005515	F	protein binding	12	142	2944	37767	0.43	1	// AT1G12280.1 // AT1G67856.1 // AT4G36040.1 // AT4G23460.1 // AT3G62420.1 // AT4G16160.2 // AT1G45249.1 // AT3G18670.1 // AT5G11580.1 // AT3G14470.1 // AT1G12780.1 // AT5G36930.2
GO:0001883	F	purine nucleoside binding	5	142	1465	37767	0.65	1	// AT3G14470.1 // AT5G36930.2 // AT1G12280.1 // AT1G72180.1 // AT5G03340.1
GO:0001882	F	nucleoside binding	5	142	1465	37767	0.65	1	// AT3G14470.1 // AT5G36930.2 // AT1G12280.1 // AT1G72180.1 // AT5G03340.1
GO:0022857	F	transmembrane transporter activity	7	142	1128	37767	0.13	1	// AT5G03560.1 // AT5G47560.1 // AT1G28220.1 // AT4G16160.2 // AT1G12110.1 // AT2G43330.1 // AT2G48020.1
GO:0030528	F	transcription regulator activity	9	142	2417	37767	0.56	1	// AT5G64530.1 // AT5G04760.1 // AT2G46680.1 // AT4G27410.2 // AT3G16350.1 // AT3G62420.1 // AT2G25900.1 // AT1G45249.1 // AT5G12840.1
GO:0032559	F	adenyl ribonucleotide binding	5	142	1384	37767	0.6	1	// AT3G14470.1 // AT5G36930.2 // AT1G12280.1 // AT1G72180.1 // AT5G03340.1
GO:0046914	F	transition metal ion binding	6	142	1618	37767	0.57	1	// AT4G27520.1 // AT2G40300.1 // AT2G20280.1 // AT1G67856.1 // AT5G16990.1 // AT5G01600.1
GO:0003700	F	transcription factor activity	9	142	2173	37767	0.43	1	// AT5G64530.1 // AT5G04760.1 // AT2G46680.1 // AT4G27410.2 // AT3G16350.1 // AT3G62420.1 // AT2G25900.1 // AT1G45249.1 // AT5G12840.1
GO:0005773	C	vacuole	8	142	383	37767	0.00012	0.011	// AT1G62660.1 // AT4G27520.1 // AT5G19740.1 // AT5G47560.1 // AT4G27020.1 // AT2G43330.1 // AT4G33000.2 // AT2G48020.1
GO:0044444	C	cytoplasmic part	35	142	6289	37767	0.0097	0.23	// AT5G49120.1 // AT1G62660.1 // AT2G18700.1 // AT4G16160.2 // AT1G64660.1 // AT4G33000.2 // AT4G35730.1 // AT3G45300.1 // AT2G48020.1 // AT5G03850.1 // AT5G43150.1 // AT4G27520.1 // AT5G55980.1 // AT4G36040.1 // AT1G07040.1 // AT5G01600.1 // AT3G51030.1 // AT5G47810.1 // AT4G05020.1 // AT5G47560.1 // AT5G50850.1 // AT5G49910.1 // AT4G27020.1 // AT5G15190.1 // AT1G16030.1 // AT4G27670.1 // AT2G40…
GO:0044464	C	cell part	71	142	15217	37767	0.012	0.23	// AT5G49120.1 // AT1G04560.1 // AT4G27410.2 // AT1G12280.1 // AT1G62660.1 // AT1G13740.1 // AT2G15970.1 // AT5G03340.1 // AT2G18700.1 // AT4G16160.2 // AT1G72660.1 // AT1G64660.1 // AT4G33000.2 // AT2G23810.1 // AT3G45300.1 // AT2G48020.1 // AT4G36850.1 // AT5G36930.2 // AT5G56550.1 // AT5G43150.1 // AT4G27520.1 // AT5G55980.1 // AT5G19740.1 // AT5G47550.1 // AT4G35730.1 // AT5G16990.1 // AT4G23…
GO:0005623	C	cell	71	142	15217	37767	0.012	0.23	// AT5G49120.1 // AT1G04560.1 // AT4G27410.2 // AT1G12280.1 // AT1G62660.1 // AT1G13740.1 // AT2G15970.1 // AT5G03340.1 // AT2G18700.1 // AT4G16160.2 // AT1G72660.1 // AT1G64660.1 // AT4G33000.2 // AT2G23810.1 // AT3G45300.1 // AT2G48020.1 // AT4G36850.1 // AT5G36930.2 // AT5G56550.1 // AT5G43150.1 // AT4G27520.1 // AT5G55980.1 // AT5G19740.1 // AT5G47550.1 // AT4G35730.1 // AT5G16990.1 // AT4G23…
GO:0005737	C	cytoplasm	38	142	6822	37767	0.0067	0.23	// AT5G49120.1 // AT1G62660.1 // AT2G18700.1 // AT4G16160.2 // AT1G64660.1 // AT4G33000.2 // AT4G35730.1 // AT3G45300.1 // AT2G48020.1 // AT5G03850.1 // AT5G43150.1 // AT4G27520.1 // AT5G55980.1 // AT5G19740.1 // AT3G24090.1 // AT1G07040.1 // AT5G01600.1 // AT3G51030.1 // AT2G45400.1 // AT5G47810.1 // AT4G05020.1 // AT5G47560.1 // AT5G50850.1 // AT5G49910.1 // AT4G27020.1 // AT5G15190.1 // AT1G16…
GO:0005829	C	cytosol	8	142	912	37767	0.023	0.27	// AT1G16030.1 // AT3G51030.1 // AT3G09640.1 // AT1G64660.1 // AT5G47810.1 // AT4G33950.1 // AT1G12780.1 // AT5G03850.1
GO:0044424	C	intracellular part	46	142	9302	37767	0.023	0.27	// AT5G49120.1 // AT1G62660.1 // AT1G13740.1 // AT2G18700.1 // AT4G16160.2 // AT1G64660.1 // AT4G33000.2 // AT4G35730.1 // AT3G45300.1 // AT2G48020.1 // AT5G03850.1 // AT5G56550.1 // AT5G43150.1 // AT4G27520.1 // AT5G55980.1 // AT5G19740.1 // AT4G27410.2 // AT3G24090.1 // AT1G07040.1 // AT5G01600.1 // AT3G51030.1 // AT2G45400.1 // AT5G47810.1 // AT4G05020.1 // AT5G12840.1 // AT5G47560.1 // AT2G46…
GO:0005886	C	plasma membrane	11	142	1456	37767	0.022	0.27	// AT3G61220.1 // AT5G66110.1 // AT4G27520.1 // AT2G15970.1 // AT5G16990.1 // AT3G15180.1 // AT4G23460.1 // AT4G33000.2 // AT2G23810.1 // AT2G48020.1 // AT5G03850.1
GO:0005622	C	intracellular	47	142	9671	37767	0.028	0.3	// AT5G49120.1 // AT1G62660.1 // AT1G13740.1 // AT2G18700.1 // AT4G16160.2 // AT1G64660.1 // AT4G33000.2 // AT4G35730.1 // AT3G45300.1 // AT2G48020.1 // AT5G03850.1 // AT5G56550.1 // AT5G43150.1 // AT4G27520.1 // AT5G55980.1 // AT5G19740.1 // AT4G27410.2 // AT3G24090.1 // AT1G07040.1 // AT5G01600.1 // AT3G51030.1 // AT2G45400.1 // AT5G47810.1 // AT4G05020.1 // AT5G12840.1 // AT5G47560.1 // AT2G46…
GO:0043231	C	intracellular membrane-bounded organelle	35	142	7615	37767	0.11	0.9	// AT5G49120.1 // AT1G62660.1 // AT1G13740.1 // AT2G18700.1 // AT4G16160.2 // AT4G33000.2 // AT4G35730.1 // AT3G45300.1 // AT2G48020.1 // AT5G56550.1 // AT5G43150.1 // AT4G27520.1 // AT5G55980.1 // AT4G36040.1 // AT4G27410.2 // AT1G07040.1 // AT5G01600.1 // AT4G05020.1 // AT5G12840.1 // AT5G47560.1 // AT2G46680.1 // AT5G50850.1 // AT5G23540.1 // AT5G49910.1 // AT4G27020.1 // AT5G15190.1 // AT4G27…
GO:0043227	C	membrane-bounded organelle	35	142	7622	37767	0.11	0.9	// AT5G49120.1 // AT1G62660.1 // AT1G13740.1 // AT2G18700.1 // AT4G16160.2 // AT4G33000.2 // AT4G35730.1 // AT3G45300.1 // AT2G48020.1 // AT5G56550.1 // AT5G43150.1 // AT4G27520.1 // AT5G55980.1 // AT4G36040.1 // AT4G27410.2 // AT1G07040.1 // AT5G01600.1 // AT4G05020.1 // AT5G12840.1 // AT5G47560.1 // AT2G46680.1 // AT5G50850.1 // AT5G23540.1 // AT5G49910.1 // AT4G27020.1 // AT5G15190.1 // AT4G27…
GO:0005739	C	mitochondrion	8	142	1276	37767	0.11	0.9	// AT5G43150.1 // AT5G50850.1 // AT2G18700.1 // AT5G37510.1 // AT4G16160.2 // AT4G35730.1 // AT3G45300.1 // AT4G05020.1
GO:0016020	C	membrane	20	142	4068	37767	0.13	0.95	// AT3G61220.1 // AT5G66110.1 // AT4G27520.1 // AT3G05880.1 // AT3G15180.1 // AT5G16990.1 // AT2G15970.1 // AT4G23460.1 // AT4G36850.1 // AT1G28220.1 // AT5G37510.1 // AT4G16160.2 // AT5G03850.1 // AT2G43330.1 // AT4G33000.2 // AT2G23810.1 // AT1G68570.1 // AT2G48020.1 // AT4G05020.1 // AT5G36930.2
GO:0032991	C	macromolecular complex	9	142	2180	37767	0.44	1	// AT4G26080.1 // AT2G29380.1 // AT1G07430.1 // AT5G23540.1 // AT5G37510.1 // AT4G16160.2 // AT5G47810.1 // AT5G12840.1 // AT5G03850.1
GO:0043234	C	protein complex	8	142	1443	37767	0.18	1	// AT4G26080.1 // AT2G29380.1 // AT1G07430.1 // AT5G23540.1 // AT5G37510.1 // AT4G16160.2 // AT5G47810.1 // AT5G12840.1
GO:0044425	C	membrane part	6	142	1360	37767	0.4	1	// AT4G27520.1 // AT3G05880.1 // AT5G37510.1 // AT4G16160.2 // AT4G05020.1 // AT5G36930.2
GO:0044422	C	organelle part	10	142	2562	37767	0.5	1	// AT5G56550.1 // AT5G37510.1 // AT4G16160.2 // AT5G49910.1 // AT2G43330.1 // AT4G33000.2 // AT3G45300.1 // AT4G05020.1 // AT5G12840.1 // AT5G03850.1
GO:0043229	C	intracellular organelle	36	142	8149	37767	0.16	1	// AT5G49120.1 // AT1G62660.1 // AT1G13740.1 // AT2G18700.1 // AT4G16160.2 // AT4G33000.2 // AT4G35730.1 // AT3G45300.1 // AT2G48020.1 // AT5G03850.1 // AT5G56550.1 // AT5G43150.1 // AT4G27520.1 // AT5G55980.1 // AT4G36040.1 // AT4G27410.2 // AT1G07040.1 // AT5G01600.1 // AT4G05020.1 // AT5G12840.1 // AT5G47560.1 // AT2G46680.1 // AT5G50850.1 // AT5G23540.1 // AT5G49910.1 // AT4G27020.1 // AT5G15…
GO:0012505	C	endomembrane system	8	142	3416	37767	0.95	1	// AT5G10530.1 // AT1G04560.1 // AT1G12280.1 // AT4G05200.1 // AT5G18640.1 // AT2G37870.1 // AT3G14470.1 // AT5G61660.1
GO:0031090	C	organelle membrane	5	142	842	37767	0.21	1	// AT2G43330.1 // AT4G33000.2 // AT4G16160.2 // AT4G05020.1 // AT5G37510.1
GO:0005634	C	nucleus	8	142	2621	37767	0.78	1	// AT5G56550.1 // AT4G26080.1 // AT2G46680.1 // AT1G13740.1 // AT4G27410.2 // AT5G23540.1 // AT1G45249.1 // AT5G12840.1
GO:0044446	C	intracellular organelle part	10	142	2561	37767	0.5	1	// AT5G56550.1 // AT5G37510.1 // AT4G16160.2 // AT5G49910.1 // AT2G43330.1 // AT4G33000.2 // AT3G45300.1 // AT4G05020.1 // AT5G12840.1 // AT5G03850.1
GO:0009536	C	plastid	14	142	2965	37767	0.23	1	// AT5G49120.1 // AT5G02020.1 // AT4G27520.1 // AT2G40300.1 // AT5G55980.1 // AT4G27670.1 // AT1G07040.1 // AT4G16160.2 // AT5G49910.1 // AT5G15190.1 // AT4G36040.1 // AT5G01600.1 // AT2G48020.1 // AT3G60440.1
GO:0043226	C	organelle	36	142	8155	37767	0.16	1	// AT5G49120.1 // AT1G62660.1 // AT1G13740.1 // AT2G18700.1 // AT4G16160.2 // AT4G33000.2 // AT4G35730.1 // AT3G45300.1 // AT2G48020.1 // AT5G03850.1 // AT5G56550.1 // AT5G43150.1 // AT4G27520.1 // AT5G55980.1 // AT4G36040.1 // AT4G27410.2 // AT1G07040.1 // AT5G01600.1 // AT4G05020.1 // AT5G12840.1 // AT5G47560.1 // AT2G46680.1 // AT5G50850.1 // AT5G23540.1 // AT5G49910.1 // AT4G27020.1 // AT5G15…
GO:0009507	C	chloroplast	12	142	2740	37767	0.34	1	// AT5G49120.1 // AT4G27670.1 // AT2G40300.1 // AT5G55980.1 // AT4G36040.1 // AT1G07040.1 // AT5G02020.1 // AT5G01600.1 // AT5G15190.1 // AT4G27520.1 // AT2G48020.1 // AT3G60440.1

## Sheet: WW drought
GO_acc	term_type	Term	queryitem	querytotal	bgitem	bgtotal	pvalue	FDR	entries
GO:0009813	P	flavonoid biosynthetic process	7	214	69	37767	2.6e-07	0.00017	// AT2G47460.1 // AT5G07990.1 // AT5G13930.1 // AT1G78570.1 // AT1G61720.1 // AT4G22880.1 // AT3G63170.1
GO:0009812	P	flavonoid metabolic process	7	214	78	37767	5.6e-07	0.00019	// AT2G47460.1 // AT5G07990.1 // AT5G13930.1 // AT1G78570.1 // AT1G61720.1 // AT4G22880.1 // AT3G63170.1
GO:0009698	P	phenylpropanoid metabolic process	9	214	175	37767	1.1e-06	0.00025	// AT1G65060.1 // AT2G47460.1 // AT5G07990.1 // AT5G13930.1 // AT1G78570.1 // AT1G61720.1 // AT4G22880.1 // AT4G23690.1 // AT3G63170.1
GO:0009699	P	phenylpropanoid biosynthetic process	8	214	141	37767	2.2e-06	0.00038	// AT2G47460.1 // AT5G07990.1 // AT5G13930.1 // AT1G78570.1 // AT1G61720.1 // AT4G22880.1 // AT4G23690.1 // AT3G63170.1
GO:0065007	P	biological regulation	47	214	4188	37767	4e-06	0.00045	// AT1G75250.1 // AT2G39700.1 // AT1G75250.2 // AT5G24270.1 // AT1G27180.1 // AT4G37750.1 // AT5G06150.1 // AT4G35580.2 // AT5G43700.1 // AT5G65700.1 // AT1G72210.1 // AT5G13930.1 // AT5G36930.2 // AT5G51810.1 // AT1G69550.1 // AT5G54380.1 // AT4G39780.1 // AT3G12610.1 // AT5G17680.1 // AT1G73590.1 // AT5G09810.1 // AT1G61720.1 // AT1G27320.1 // AT2G27040.1 // AT1G69780.1 // AT3G07340.1 // AT2G05…
GO:0050896	P	response to stimulus	46	214	4057	37767	4e-06	0.00045	// AT1G65060.1 // AT5G24270.1 // AT1G27180.1 // AT5G06150.1 // AT5G43700.1 // AT1G68740.1 // AT5G20630.1 // AT4G23690.1 // AT1G73620.1 // AT5G36930.2 // AT5G51810.1 // AT1G69550.1 // AT5G54380.1 // AT5G07990.1 // AT5G53750.1 // AT1G29420.1 // AT5G17680.1 // AT4G27190.1 // AT1G73590.1 // AT5G09810.1 // AT4G26090.1 // AT3G12610.1 // AT1G27320.1 // AT2G27040.1 // AT1G69780.1 // AT3G24550.1 // AT4G10…
GO:0009653	P	anatomical structure morphogenesis	15	214	637	37767	5.1e-06	0.00049	// AT5G51810.1 // AT2G39700.1 // AT1G65060.1 // AT5G41315.1 // AT5G51600.1 // AT1G75780.1 // AT2G34680.1 // AT4G37750.1 // AT5G09810.1 // AT4G28250.1 // AT5G54380.1 // AT1G05230.1 // AT5G65700.1 // AT1G73590.1 // AT1G69780.1
GO:0019748	P	secondary metabolic process	13	214	489	37767	6.3e-06	0.00053	// AT5G51810.1 // AT1G65060.1 // AT2G47460.1 // AT5G07990.1 // AT5G13930.1 // AT5G09640.1 // AT1G05160.1 // AT1G78570.1 // AT4G22880.1 // AT1G61720.1 // AT3G25820.1 // AT4G23690.1 // AT3G63170.1
GO:0007167	P	enzyme linked receptor protein signaling pathway	7	214	140	37767	2.1e-05	0.0014	// AT2G36570.1 // AT3G24660.1 // AT2G41820.1 // AT5G65700.1 // AT2G26730.1 // AT5G48940.1 // AT5G43020.1
GO:0007169	P	transmembrane receptor protein tyrosine kinase signaling pathway	7	214	140	37767	2.1e-05	0.0014	// AT2G36570.1 // AT3G24660.1 // AT2G41820.1 // AT5G65700.1 // AT2G26730.1 // AT5G48940.1 // AT5G43020.1
GO:0009605	P	response to external stimulus	11	214	429	37767	4.5e-05	0.0026	// AT1G65060.1 // AT5G53750.1 // AT4G10380.1 // AT5G13930.1 // AT3G26640.1 // AT5G09810.1 // AT4G26090.1 // AT1G68740.1 // AT4G22880.1 // AT1G73590.1 // AT3G24550.1
GO:0006915	P	apoptosis	7	214	159	37767	4.6e-05	0.0026	// AT1G69550.1 // AT4G27220.1 // AT1G27180.1 // AT5G17680.1 // AT4G27190.1 // AT5G45490.1 // AT5G36930.2
GO:0048869	P	cellular developmental process	12	214	520	37767	5.5e-05	0.0028	// AT5G51810.1 // AT2G39700.1 // AT1G65060.1 // AT5G41315.1 // AT4G28250.1 // AT5G60450.1 // AT1G75780.1 // AT1G63650.1 // AT5G09810.1 // AT5G54380.1 // AT1G05230.1 // AT5G65700.1
GO:0007166	P	cell surface receptor linked signaling pathway	7	214	172	37767	7.5e-05	0.0033	// AT2G36570.1 // AT3G24660.1 // AT2G41820.1 // AT5G65700.1 // AT2G26730.1 // AT5G48940.1 // AT5G43020.1
GO:0042398	P	cellular amino acid derivative biosynthetic process	8	214	233	37767	7.3e-05	0.0033	// AT2G47460.1 // AT5G07990.1 // AT5G13930.1 // AT1G78570.1 // AT1G61720.1 // AT4G22880.1 // AT4G23690.1 // AT3G63170.1
GO:0019438	P	aromatic compound biosynthetic process	8	214	237	37767	8.2e-05	0.0034	// AT2G47460.1 // AT5G07990.1 // AT5G13930.1 // AT1G78570.1 // AT1G61720.1 // AT4G22880.1 // AT4G23690.1 // AT3G63170.1
GO:0006575	P	cellular amino acid derivative metabolic process	9	214	315	37767	0.0001	0.0038	// AT1G65060.1 // AT2G47460.1 // AT5G07990.1 // AT5G13930.1 // AT1G78570.1 // AT1G61720.1 // AT4G22880.1 // AT4G23690.1 // AT3G63170.1
GO:0012501	P	programmed cell death	8	214	244	37767	9.9e-05	0.0038	// AT1G69550.1 // AT4G27220.1 // AT1G27180.1 // AT5G17680.1 // AT4G27190.1 // AT5G45490.1 // AT4G26090.1 // AT5G36930.2
GO:0009791	P	post-embryonic development	13	214	705	37767	0.00024	0.0085	// AT5G51810.1 // AT5G54380.1 // AT5G60450.1 // AT2G34680.1 // AT1G48175.1 // AT3G26640.1 // AT5G09810.1 // AT5G65700.1 // AT4G34530.1 // AT1G27320.1 // AT1G69770.1 // AT1G73590.1 // AT1G69780.1
GO:0016265	P	death	8	214	286	37767	0.00028	0.009	// AT1G69550.1 // AT4G27220.1 // AT1G27180.1 // AT5G17680.1 // AT4G27190.1 // AT5G45490.1 // AT4G26090.1 // AT5G36930.2
GO:0008219	P	cell death	8	214	286	37767	0.00028	0.009	// AT1G69550.1 // AT4G27220.1 // AT1G27180.1 // AT5G17680.1 // AT4G27190.1 // AT5G45490.1 // AT4G26090.1 // AT5G36930.2
GO:0032989	P	cellular component morphogenesis	8	214	289	37767	0.0003	0.0092	// AT5G51810.1 // AT2G39700.1 // AT1G65060.1 // AT5G41315.1 // AT4G28250.1 // AT1G75780.1 // AT5G54380.1 // AT1G05230.1
GO:0006468	P	protein amino acid phosphorylation	15	214	946	37767	0.0004	0.012	// AT5G54380.1 // AT5G62710.1 // AT4G18250.1 // AT2G36570.1 // AT3G24660.1 // AT4G08850.1 // AT1G51850.1 // AT2G41820.1 // AT1G69730.1 // AT5G65700.1 // AT2G26730.1 // AT5G48940.1 // AT3G14840.2 // AT5G43020.1 // AT3G24550.1
GO:0050789	P	regulation of biological process	37	214	3697	37767	0.0005	0.014	// AT1G75250.1 // AT1G75250.2 // AT1G27180.1 // AT4G37750.1 // AT5G06150.1 // AT4G35580.2 // AT5G43700.1 // AT5G65700.1 // AT1G72210.1 // AT5G13930.1 // AT5G36930.2 // AT1G69550.1 // AT5G54380.1 // AT4G39780.1 // AT5G17680.1 // AT1G74670.1 // AT1G61720.1 // AT1G27320.1 // AT2G27040.1 // AT1G69780.1 // AT3G07340.1 // AT2G16600.1 // AT4G34530.1 // AT1G05230.1 // AT1G69770.1 // AT3G12610.1 // AT1G63…
GO:0048589	P	developmental growth	7	214	242	37767	0.00056	0.014	// AT5G51810.1 // AT2G39700.1 // AT5G54380.1 // AT4G28250.1 // AT1G75780.1 // AT5G09810.1 // AT5G65700.1
GO:0006725	P	cellular aromatic compound metabolic process	9	214	399	37767	0.00055	0.014	// AT1G65060.1 // AT2G47460.1 // AT5G07990.1 // AT5G13930.1 // AT1G78570.1 // AT1G61720.1 // AT4G22880.1 // AT4G23690.1 // AT3G63170.1
GO:0009987	P	cellular process	89	214	11684	37767	0.00066	0.016	// AT5G43700.1 // AT1G29930.1 // AT5G43020.1 // AT5G36930.2 // AT5G07990.1 // AT4G39780.1 // AT4G26090.1 // AT3G24550.1 // AT4G01680.1 // AT1G74670.1 // AT5G62710.1 // AT4G27220.1 // AT5G46280.1 // AT1G29630.2 // AT1G75250.1 // AT1G75250.2 // AT5G24270.1 // AT1G27180.1 // AT5G06150.1 // AT1G72210.1 // AT5G09810.1 // AT1G27320.1 // AT2G27040.1 // AT5G48940.1 // AT2G16600.1 // AT4G10380.1 // AT4G18…
GO:0048646	P	anatomical structure formation involved in morphogenesis	5	214	122	37767	0.00079	0.018	// AT5G51600.1 // AT1G65060.1 // AT4G28250.1 // AT1G73590.1 // AT2G39700.1
GO:0050794	P	regulation of cellular process	34	214	3375	37767	0.00078	0.018	// AT1G75250.1 // AT1G75250.2 // AT1G27180.1 // AT4G37750.1 // AT5G06150.1 // AT4G35580.2 // AT5G43700.1 // AT1G72210.1 // AT5G13930.1 // AT5G36930.2 // AT1G69550.1 // AT5G54380.1 // AT4G39780.1 // AT5G17680.1 // AT1G74670.1 // AT1G61720.1 // AT1G27320.1 // AT2G27040.1 // AT1G69780.1 // AT3G07340.1 // AT2G16600.1 // AT1G05230.1 // AT1G69770.1 // AT3G12610.1 // AT1G63650.1 // AT3G57040.1 // AT2G47…
GO:0000902	P	cell morphogenesis	7	214	259	37767	0.00083	0.018	// AT5G51810.1 // AT2G39700.1 // AT5G41315.1 // AT4G28250.1 // AT1G75780.1 // AT5G54380.1 // AT1G05230.1
GO:0009314	P	response to radiation	11	214	613	37767	0.0009	0.019	// AT5G51810.1 // AT1G65060.1 // AT5G07990.1 // AT5G13930.1 // AT5G03250.1 // AT1G75780.1 // AT3G26640.1 // AT5G06150.1 // AT3G12610.1 // AT5G09810.1 // AT1G73590.1
GO:0043687	P	post-translational protein modification	17	214	1248	37767	0.00089	0.019	// AT5G54380.1 // AT5G62710.1 // AT4G18250.1 // AT2G36570.1 // AT3G24660.1 // AT4G08850.1 // AT1G51850.1 // AT2G41820.1 // AT1G69730.1 // AT5G65700.1 // AT2G26730.1 // AT2G27040.1 // AT1G69770.1 // AT5G48940.1 // AT3G14840.2 // AT5G43020.1 // AT3G24550.1
GO:0048856	P	anatomical structure development	21	214	1726	37767	0.00094	0.019	// AT5G51810.1 // AT2G39700.1 // AT1G65060.1 // AT2G34680.1 // AT5G51600.1 // AT1G48175.1 // AT1G75780.1 // AT1G27320.1 // AT5G54380.1 // AT3G26640.1 // AT4G37750.1 // AT5G09810.1 // AT4G28250.1 // AT5G41315.1 // AT5G65700.1 // AT1G05230.1 // AT4G34530.1 // AT1G69770.1 // AT1G73590.1 // AT1G63650.1 // AT1G69780.1
GO:0009611	P	response to wounding	6	214	197	37767	0.0011	0.021	// AT1G65060.1 // AT5G53750.1 // AT5G09810.1 // AT4G22880.1 // AT5G13930.1 // AT3G24550.1
GO:0016310	P	phosphorylation	15	214	1079	37767	0.0015	0.028	// AT5G54380.1 // AT5G62710.1 // AT4G18250.1 // AT2G36570.1 // AT3G24660.1 // AT4G08850.1 // AT1G51850.1 // AT2G41820.1 // AT1G69730.1 // AT5G65700.1 // AT2G26730.1 // AT5G48940.1 // AT3G14840.2 // AT5G43020.1 // AT3G24550.1
GO:0065008	P	regulation of biological quality	11	214	665	37767	0.0017	0.031	// AT5G51810.1 // AT2G39700.1 // AT5G54380.1 // AT5G24270.1 // AT4G28250.1 // AT1G75780.1 // AT5G09810.1 // AT1G78570.1 // AT2G47880.1 // AT1G73590.1 // AT5G13930.1
GO:0006952	P	defense response	12	214	766	37767	0.0017	0.031	// AT1G65060.1 // AT5G17680.1 // AT1G27180.1 // AT4G27220.1 // AT1G69550.1 // AT1G12290.1 // AT4G27190.1 // AT4G26090.1 // AT1G27320.1 // AT2G27040.1 // AT4G23690.1 // AT5G36930.2
GO:0009416	P	response to light stimulus	10	214	596	37767	0.0025	0.043	// AT5G51810.1 // AT1G65060.1 // AT5G07990.1 // AT5G13930.1 // AT5G03250.1 // AT1G75780.1 // AT3G26640.1 // AT3G12610.1 // AT5G09810.1 // AT1G73590.1
GO:0016043	P	cellular component organization	15	214	1179	37767	0.0033	0.055	// AT5G51810.1 // AT2G39700.1 // AT1G65060.1 // AT5G41315.1 // AT5G09810.1 // AT1G75780.1 // AT4G28250.1 // AT5G51600.1 // AT5G54380.1 // AT1G09200.1 // AT1G05230.1 // AT3G25500.1 // AT4G22880.1 // AT2G27040.1 // AT1G69770.1
GO:0006796	P	phosphate metabolic process	15	214	1178	37767	0.0033	0.055	// AT5G54380.1 // AT5G62710.1 // AT4G18250.1 // AT2G36570.1 // AT3G24660.1 // AT4G08850.1 // AT1G51850.1 // AT2G41820.1 // AT1G69730.1 // AT5G65700.1 // AT2G26730.1 // AT5G48940.1 // AT3G14840.2 // AT5G43020.1 // AT3G24550.1
GO:0006793	P	phosphorus metabolic process	15	214	1179	37767	0.0033	0.055	// AT5G54380.1 // AT5G62710.1 // AT4G18250.1 // AT2G36570.1 // AT3G24660.1 // AT4G08850.1 // AT1G51850.1 // AT2G41820.1 // AT1G69730.1 // AT5G65700.1 // AT2G26730.1 // AT5G48940.1 // AT3G14840.2 // AT5G43020.1 // AT3G24550.1
GO:0009719	P	response to endogenous stimulus	14	214	1068	37767	0.0035	0.056	// AT5G51810.1 // AT3G57040.1 // AT5G13930.1 // AT4G34160.1 // AT1G29420.1 // AT2G34680.1 // AT5G54380.1 // AT4G08950.1 // AT5G09810.1 // AT1G78570.1 // AT5G43700.1 // AT1G27320.1 // AT4G22880.1 // AT1G74670.1
GO:0040007	P	growth	7	214	340	37767	0.0037	0.058	// AT5G51810.1 // AT2G39700.1 // AT5G54380.1 // AT4G28250.1 // AT1G75780.1 // AT5G09810.1 // AT5G65700.1
GO:0010033	P	response to organic substance	16	214	1342	37767	0.0046	0.067	// AT5G51810.1 // AT3G57040.1 // AT5G13930.1 // AT4G34160.1 // AT1G29420.1 // AT2G34680.1 // AT5G54380.1 // AT4G08950.1 // AT5G09810.1 // AT1G78570.1 // AT5G43700.1 // AT4G34590.1 // AT1G27320.1 // AT4G22880.1 // AT1G74670.1 // AT1G69780.1
GO:0060560	P	developmental growth involved in morphogenesis	5	214	186	37767	0.0047	0.067	// AT5G51810.1 // AT2G39700.1 // AT1G75780.1 // AT5G54380.1 // AT4G28250.1
GO:0009826	P	unidimensional cell growth	5	214	186	37767	0.0047	0.067	// AT5G51810.1 // AT2G39700.1 // AT1G75780.1 // AT5G54380.1 // AT4G28250.1
GO:0016049	P	cell growth	6	214	265	37767	0.0045	0.067	// AT5G51810.1 // AT2G39700.1 // AT5G54380.1 // AT4G28250.1 // AT1G75780.1 // AT5G09810.1
GO:0006464	P	protein modification process	17	214	1474	37767	0.0049	0.068	// AT5G54380.1 // AT5G62710.1 // AT4G18250.1 // AT2G36570.1 // AT3G24660.1 // AT4G08850.1 // AT1G51850.1 // AT2G41820.1 // AT1G69730.1 // AT5G65700.1 // AT2G26730.1 // AT2G27040.1 // AT1G69770.1 // AT5G48940.1 // AT3G14840.2 // AT5G43020.1 // AT3G24550.1
GO:0008361	P	regulation of cell size	6	214	274	37767	0.0053	0.072	// AT5G51810.1 // AT2G39700.1 // AT5G54380.1 // AT4G28250.1 // AT1G75780.1 // AT5G09810.1
GO:0032535	P	regulation of cellular component size	6	214	277	37767	0.0056	0.073	// AT5G51810.1 // AT2G39700.1 // AT5G54380.1 // AT4G28250.1 // AT1G75780.1 // AT5G09810.1
GO:0090066	P	regulation of anatomical structure size	6	214	277	37767	0.0056	0.073	// AT5G51810.1 // AT2G39700.1 // AT5G54380.1 // AT4G28250.1 // AT1G75780.1 // AT5G09810.1
GO:0051707	P	response to other organism	9	214	599	37767	0.0079	0.1	// AT1G65060.1 // AT4G38660.1 // AT5G51600.1 // AT4G26090.1 // AT1G27320.1 // AT2G28790.1 // AT2G27040.1 // AT1G73620.1 // AT3G24550.1
GO:0006259	P	DNA metabolic process	7	214	405	37767	0.0092	0.12	// AT3G23890.2 // AT3G23890.1 // AT5G46280.1 // AT1G44900.1 // AT2G27040.1 // AT1G69770.1 // AT1G29630.2
GO:0009607	P	response to biotic stimulus	9	214	638	37767	0.012	0.14	// AT1G65060.1 // AT4G38660.1 // AT5G51600.1 // AT4G26090.1 // AT1G27320.1 // AT2G28790.1 // AT2G27040.1 // AT1G73620.1 // AT3G24550.1
GO:0009889	P	regulation of biosynthetic process	19	214	1881	37767	0.011	0.14	// AT1G75250.1 // AT4G34590.1 // AT3G07340.1 // AT1G75250.2 // AT2G47460.1 // AT4G39780.1 // AT5G60450.1 // AT4G37750.1 // AT1G63650.1 // AT1G61720.1 // AT5G13930.1 // AT4G35580.2 // AT5G43700.1 // AT1G05230.1 // AT1G72210.1 // AT2G27040.1 // AT1G69770.1 // AT1G69780.1 // AT4G01680.1
GO:0009725	P	response to hormone stimulus	12	214	982	37767	0.011	0.14	// AT5G51810.1 // AT3G57040.1 // AT4G34160.1 // AT1G29420.1 // AT2G34680.1 // AT5G54380.1 // AT4G08950.1 // AT5G09810.1 // AT1G78570.1 // AT5G43700.1 // AT1G27320.1 // AT1G74670.1
GO:0031326	P	regulation of cellular biosynthetic process	19	214	1881	37767	0.011	0.14	// AT1G75250.1 // AT4G34590.1 // AT3G07340.1 // AT1G75250.2 // AT2G47460.1 // AT4G39780.1 // AT5G60450.1 // AT4G37750.1 // AT1G63650.1 // AT1G61720.1 // AT5G13930.1 // AT4G35580.2 // AT5G43700.1 // AT1G05230.1 // AT1G72210.1 // AT2G27040.1 // AT1G69770.1 // AT1G69780.1 // AT4G01680.1
GO:0032502	P	developmental process	22	214	2304	37767	0.012	0.14	// AT2G39700.1 // AT1G65060.1 // AT4G37750.1 // AT5G65700.1 // AT1G69780.1 // AT5G51810.1 // AT5G41315.1 // AT1G63650.1 // AT5G09810.1 // AT1G27320.1 // AT4G28250.1 // AT1G75780.1 // AT2G34680.1 // AT5G51600.1 // AT5G54380.1 // AT1G05230.1 // AT1G69770.1 // AT1G73590.1 // AT5G60450.1 // AT1G48175.1 // AT3G26640.1 // AT4G34530.1
GO:0043412	P	macromolecule modification	17	214	1636	37767	0.013	0.14	// AT5G54380.1 // AT5G62710.1 // AT4G18250.1 // AT2G36570.1 // AT3G24660.1 // AT4G08850.1 // AT1G51850.1 // AT2G41820.1 // AT1G69730.1 // AT5G65700.1 // AT2G26730.1 // AT2G27040.1 // AT1G69770.1 // AT5G48940.1 // AT3G14840.2 // AT5G43020.1 // AT3G24550.1
GO:0031323	P	regulation of cellular metabolic process	20	214	2036	37767	0.013	0.14	// AT1G75250.1 // AT4G34590.1 // AT3G07340.1 // AT1G75250.2 // AT2G47460.1 // AT4G39780.1 // AT5G60450.1 // AT4G37750.1 // AT1G27320.1 // AT1G61720.1 // AT5G13930.1 // AT4G35580.2 // AT5G43700.1 // AT1G05230.1 // AT1G72210.1 // AT2G27040.1 // AT1G69770.1 // AT1G69780.1 // AT1G63650.1 // AT4G01680.1
GO:0009887	P	organ morphogenesis	5	214	241	37767	0.013	0.14	// AT4G37750.1 // AT5G41315.1 // AT1G69780.1 // AT1G73590.1 // AT1G05230.1
GO:0006950	P	response to stress	22	214	2320	37767	0.013	0.14	// AT1G65060.1 // AT5G24270.1 // AT1G27180.1 // AT5G20630.1 // AT4G23690.1 // AT5G36930.2 // AT1G69550.1 // AT5G13930.1 // AT5G17680.1 // AT4G27190.1 // AT5G09810.1 // AT4G26090.1 // AT1G68740.1 // AT1G27320.1 // AT2G27040.1 // AT3G24550.1 // AT1G12290.1 // AT4G22880.1 // AT4G27220.1 // AT5G53750.1 // AT1G69080.1 // AT1G29630.2
GO:0045087	P	innate immune response	6	214	347	37767	0.015	0.16	// AT1G69550.1 // AT1G27180.1 // AT5G17680.1 // AT4G26090.1 // AT2G27040.1 // AT5G36930.2
GO:0080090	P	regulation of primary metabolic process	19	214	1952	37767	0.016	0.17	// AT1G75250.1 // AT4G34590.1 // AT3G07340.1 // AT1G75250.2 // AT2G47460.1 // AT4G39780.1 // AT5G60450.1 // AT4G37750.1 // AT1G63650.1 // AT1G61720.1 // AT5G13930.1 // AT4G35580.2 // AT5G43700.1 // AT1G05230.1 // AT1G72210.1 // AT2G27040.1 // AT1G69770.1 // AT1G69780.1 // AT4G01680.1
GO:0006519	P	cellular amino acid and derivative metabolic process	9	214	682	37767	0.017	0.17	// AT1G65060.1 // AT2G47460.1 // AT5G07990.1 // AT5G13930.1 // AT1G78570.1 // AT1G61720.1 // AT4G22880.1 // AT4G23690.1 // AT3G63170.1
GO:0030154	P	cell differentiation	6	214	355	37767	0.017	0.17	// AT5G41315.1 // AT1G63650.1 // AT5G60450.1 // AT5G09810.1 // AT1G05230.1 // AT5G65700.1
GO:0044238	P	primary metabolic process	65	214	8995	37767	0.017	0.17	// AT1G75250.1 // AT3G23890.2 // AT1G65060.1 // AT1G75250.2 // AT5G09640.1 // AT1G09750.1 // AT1G79720.1 // AT2G05790.1 // AT4G35580.2 // AT5G43700.1 // AT1G69730.1 // AT5G65700.1 // AT1G72210.1 // AT4G23690.1 // AT5G43020.1 // AT5G13930.1 // AT5G51810.1 // AT1G29630.2 // AT2G24280.1 // AT5G54380.1 // AT1G32860.1 // AT4G39780.1 // AT4G08850.1 // AT1G51850.1 // AT4G22880.1 // AT1G61720.1 // AT2G26…
GO:0002376	P	immune system process	6	214	368	37767	0.02	0.19	// AT1G69550.1 // AT1G27180.1 // AT5G17680.1 // AT4G26090.1 // AT2G27040.1 // AT5G36930.2
GO:0006955	P	immune response	6	214	367	37767	0.02	0.19	// AT1G69550.1 // AT1G27180.1 // AT5G17680.1 // AT4G26090.1 // AT2G27040.1 // AT5G36930.2
GO:0048513	P	organ development	10	214	838	37767	0.023	0.22	// AT5G41315.1 // AT1G63650.1 // AT4G37750.1 // AT2G34680.1 // AT5G09810.1 // AT5G65700.1 // AT1G05230.1 // AT1G27320.1 // AT1G73590.1 // AT1G69780.1
GO:0048731	P	system development	10	214	839	37767	0.023	0.22	// AT5G41315.1 // AT1G63650.1 // AT4G37750.1 // AT2G34680.1 // AT5G09810.1 // AT5G65700.1 // AT1G05230.1 // AT1G27320.1 // AT1G73590.1 // AT1G69780.1
GO:0019222	P	regulation of metabolic process	20	214	2210	37767	0.027	0.26	// AT1G75250.1 // AT4G34590.1 // AT3G07340.1 // AT1G75250.2 // AT2G47460.1 // AT4G39780.1 // AT5G60450.1 // AT4G37750.1 // AT1G27320.1 // AT1G61720.1 // AT5G13930.1 // AT4G35580.2 // AT5G43700.1 // AT1G05230.1 // AT1G72210.1 // AT2G27040.1 // AT1G69770.1 // AT1G69780.1 // AT1G63650.1 // AT4G01680.1
GO:0042221	P	response to chemical stimulus	19	214	2085	37767	0.029	0.27	// AT5G51810.1 // AT3G57040.1 // AT5G24270.1 // AT4G10380.1 // AT5G13930.1 // AT4G34160.1 // AT1G29420.1 // AT2G34680.1 // AT5G54380.1 // AT4G08950.1 // AT3G12610.1 // AT5G09810.1 // AT1G78570.1 // AT5G43700.1 // AT4G34590.1 // AT1G27320.1 // AT4G22880.1 // AT1G74670.1 // AT1G69780.1
GO:0051704	P	multi-organism process	9	214	776	37767	0.035	0.31	// AT1G65060.1 // AT4G38660.1 // AT5G51600.1 // AT4G26090.1 // AT1G27320.1 // AT2G28790.1 // AT2G27040.1 // AT1G73620.1 // AT3G24550.1
GO:0006810	P	transport	17	214	1846	37767	0.035	0.31	// AT2G47160.1 // AT1G09070.1 // AT4G10380.1 // AT5G13930.1 // AT3G22142.1 // AT5G27690.1 // AT4G12520.1 // AT4G01470.1 // AT2G25810.1 // AT1G65730.1 // AT3G18280.1 // AT3G06130.1 // AT1G68740.1 // AT1G78570.1 // AT3G51895.1 // AT3G62270.1 // AT1G73590.1
GO:0010556	P	regulation of macromolecule biosynthetic process	17	214	1843	37767	0.035	0.31	// AT1G75250.1 // AT4G34590.1 // AT3G07340.1 // AT1G75250.2 // AT2G47460.1 // AT4G39780.1 // AT5G60450.1 // AT4G37750.1 // AT1G63650.1 // AT4G35580.2 // AT5G43700.1 // AT1G05230.1 // AT1G72210.1 // AT2G27040.1 // AT1G69770.1 // AT1G69780.1 // AT4G01680.1
GO:0051234	P	establishment of localization	17	214	1851	37767	0.036	0.31	// AT2G47160.1 // AT1G09070.1 // AT4G10380.1 // AT5G13930.1 // AT3G22142.1 // AT5G27690.1 // AT4G12520.1 // AT4G01470.1 // AT2G25810.1 // AT1G65730.1 // AT3G18280.1 // AT3G06130.1 // AT1G68740.1 // AT1G78570.1 // AT3G51895.1 // AT3G62270.1 // AT1G73590.1
GO:0006811	P	ion transport	6	214	427	37767	0.037	0.32	// AT4G10380.1 // AT5G27690.1 // AT1G68740.1 // AT3G06130.1 // AT3G51895.1 // AT3G62270.1
GO:0009755	P	hormone-mediated signaling pathway	5	214	321	37767	0.038	0.32	// AT1G78570.1 // AT3G57040.1 // AT5G54380.1 // AT1G74670.1 // AT1G27320.1
GO:0032870	P	cellular response to hormone stimulus	5	214	321	37767	0.038	0.32	// AT1G78570.1 // AT3G57040.1 // AT5G54380.1 // AT1G74670.1 // AT1G27320.1
GO:0007275	P	multicellular organismal development	18	214	2020	37767	0.04	0.33	// AT5G51810.1 // AT1G65060.1 // AT5G41315.1 // AT1G63650.1 // AT5G60450.1 // AT1G48175.1 // AT4G37750.1 // AT2G34680.1 // AT5G54380.1 // AT3G26640.1 // AT5G09810.1 // AT4G34530.1 // AT5G65700.1 // AT1G05230.1 // AT1G27320.1 // AT1G69770.1 // AT1G73590.1 // AT1G69780.1
GO:0051171	P	regulation of nitrogen compound metabolic process	17	214	1888	37767	0.042	0.34	// AT1G75250.1 // AT4G34590.1 // AT3G07340.1 // AT1G75250.2 // AT2G47460.1 // AT4G39780.1 // AT5G60450.1 // AT4G37750.1 // AT1G27320.1 // AT4G35580.2 // AT1G05230.1 // AT1G72210.1 // AT2G27040.1 // AT1G69770.1 // AT1G69780.1 // AT1G63650.1 // AT4G01680.1
GO:0009628	P	response to abiotic stimulus	14	214	1471	37767	0.043	0.34	// AT5G51810.1 // AT1G65060.1 // AT5G24270.1 // AT5G07990.1 // AT5G13930.1 // AT5G03250.1 // AT1G75780.1 // AT3G26640.1 // AT5G06150.1 // AT3G12610.1 // AT5G09810.1 // AT1G27320.1 // AT5G20630.1 // AT1G73590.1
GO:0070887	P	cellular response to chemical stimulus	6	214	452	37767	0.046	0.37	// AT3G57040.1 // AT4G10380.1 // AT1G78570.1 // AT5G54380.1 // AT1G27320.1 // AT1G74670.1
GO:0006350	P	transcription	17	214	1923	37767	0.048	0.38	// AT1G75250.1 // AT4G34590.1 // AT3G07340.1 // AT1G75250.2 // AT2G47460.1 // AT4G39780.1 // AT5G60450.1 // AT4G37750.1 // AT4G34530.1 // AT4G35580.2 // AT1G05230.1 // AT1G72210.1 // AT2G27040.1 // AT1G69770.1 // AT1G69780.1 // AT1G63650.1 // AT4G01680.1
GO:0051179	P	localization	17	214	1922	37767	0.048	0.38	// AT2G47160.1 // AT1G09070.1 // AT4G10380.1 // AT5G13930.1 // AT3G22142.1 // AT5G27690.1 // AT4G12520.1 // AT4G01470.1 // AT2G25810.1 // AT1G65730.1 // AT3G18280.1 // AT3G06130.1 // AT1G68740.1 // AT1G78570.1 // AT3G51895.1 // AT3G62270.1 // AT1G73590.1
GO:0007165	P	signal transduction	12	214	1228	37767	0.049	0.38	// AT1G69550.1 // AT3G57040.1 // AT1G27180.1 // AT5G21090.1 // AT5G17680.1 // AT2G16600.1 // AT3G12610.1 // AT1G78570.1 // AT5G54380.1 // AT1G27320.1 // AT1G74670.1 // AT5G36930.2
GO:0051716	P	cellular response to stimulus	9	214	840	37767	0.052	0.4	// AT3G57040.1 // AT4G10380.1 // AT5G54380.1 // AT1G78570.1 // AT4G26090.1 // AT1G68740.1 // AT1G27320.1 // AT1G29630.2 // AT1G74670.1
GO:0048367	P	shoot development	5	214	355	37767	0.054	0.4	// AT5G41315.1 // AT1G27320.1 // AT1G69780.1 // AT1G73590.1 // AT1G05230.1
GO:0032501	P	multicellular organismal process	18	214	2094	37767	0.053	0.4	// AT5G51810.1 // AT1G65060.1 // AT5G41315.1 // AT1G63650.1 // AT5G60450.1 // AT1G48175.1 // AT4G37750.1 // AT2G34680.1 // AT5G54380.1 // AT3G26640.1 // AT5G09810.1 // AT4G34530.1 // AT5G65700.1 // AT1G05230.1 // AT1G27320.1 // AT1G69770.1 // AT1G73590.1 // AT1G69780.1
GO:0045449	P	regulation of transcription	16	214	1802	37767	0.053	0.4	// AT1G75250.1 // AT4G34590.1 // AT3G07340.1 // AT1G75250.2 // AT2G47460.1 // AT4G39780.1 // AT5G60450.1 // AT4G37750.1 // AT1G63650.1 // AT4G35580.2 // AT1G05230.1 // AT1G72210.1 // AT2G27040.1 // AT1G69770.1 // AT1G69780.1 // AT4G01680.1
GO:0022621	P	shoot system development	5	214	358	37767	0.055	0.4	// AT5G41315.1 // AT1G27320.1 // AT1G69780.1 // AT1G73590.1 // AT1G05230.1
GO:0009888	P	tissue development	5	214	359	37767	0.056	0.4	// AT5G09810.1 // AT5G41315.1 // AT1G05230.1 // AT1G63650.1 // AT5G65700.1
GO:0009733	P	response to auxin stimulus	5	214	360	37767	0.056	0.4	// AT5G09810.1 // AT1G29420.1 // AT5G43700.1 // AT1G78570.1 // AT2G34680.1
GO:0019219	P	regulation of nucleobase, nucleoside, nucleotide and nucleic acid metabolic process	16	214	1847	37767	0.063	0.44	// AT1G75250.1 // AT4G34590.1 // AT3G07340.1 // AT1G75250.2 // AT2G47460.1 // AT4G39780.1 // AT5G60450.1 // AT4G37750.1 // AT1G63650.1 // AT4G35580.2 // AT1G05230.1 // AT1G72210.1 // AT2G27040.1 // AT1G69770.1 // AT1G69780.1 // AT4G01680.1
GO:0010468	P	regulation of gene expression	17	214	2001	37767	0.065	0.45	// AT1G75250.1 // AT4G34590.1 // AT3G07340.1 // AT1G75250.2 // AT2G47460.1 // AT4G39780.1 // AT5G60450.1 // AT4G37750.1 // AT1G63650.1 // AT4G35580.2 // AT5G43700.1 // AT1G05230.1 // AT1G72210.1 // AT2G27040.1 // AT1G69770.1 // AT1G69780.1 // AT4G01680.1
GO:0006351	P	transcription, DNA-dependent	10	214	1039	37767	0.074	0.51	// AT2G47460.1 // AT4G39780.1 // AT5G60450.1 // AT4G37750.1 // AT1G05230.1 // AT4G34530.1 // AT2G27040.1 // AT1G69770.1 // AT1G69780.1 // AT4G34590.1
GO:0032774	P	RNA biosynthetic process	10	214	1040	37767	0.075	0.51	// AT2G47460.1 // AT4G39780.1 // AT5G60450.1 // AT4G37750.1 // AT1G05230.1 // AT4G34530.1 // AT2G27040.1 // AT1G69770.1 // AT1G69780.1 // AT4G34590.1
GO:0006996	P	organelle organization	7	214	640	37767	0.075	0.51	// AT5G09810.1 // AT5G51600.1 // AT1G09200.1 // AT3G25500.1 // AT4G22880.1 // AT2G27040.1 // AT1G69770.1
GO:0060255	P	regulation of macromolecule metabolic process	17	214	2060	37767	0.079	0.53	// AT1G75250.1 // AT4G34590.1 // AT3G07340.1 // AT1G75250.2 // AT2G47460.1 // AT4G39780.1 // AT5G60450.1 // AT4G37750.1 // AT1G63650.1 // AT4G35580.2 // AT5G43700.1 // AT1G05230.1 // AT1G72210.1 // AT2G27040.1 // AT1G69770.1 // AT1G69780.1 // AT4G01680.1
GO:0008152	P	metabolic process	70	214	10614	37767	0.08	0.53	// AT1G75250.1 // AT3G23890.2 // AT1G65060.1 // AT1G75250.2 // AT5G09640.1 // AT1G09750.1 // AT1G79720.1 // AT2G05790.1 // AT4G35580.2 // AT5G43700.1 // AT1G69730.1 // AT5G65700.1 // AT1G29930.1 // AT1G72210.1 // AT4G23690.1 // AT5G43020.1 // AT5G13930.1 // AT5G51810.1 // AT1G29630.2 // AT2G24280.1 // AT5G54380.1 // AT1G32860.1 // AT4G39780.1 // AT4G08850.1 // AT1G51850.1 // AT4G22880.1 // AT1G61…
GO:0043170	P	macromolecule metabolic process	49	214	7127	37767	0.081	0.53	// AT1G75250.1 // AT3G23890.2 // AT1G75250.2 // AT5G09640.1 // AT1G09750.1 // AT1G79720.1 // AT4G35580.2 // AT5G43700.1 // AT1G69730.1 // AT5G65700.1 // AT1G72210.1 // AT5G43020.1 // AT1G69780.1 // AT1G29630.2 // AT2G24280.1 // AT5G54380.1 // AT4G39780.1 // AT4G08850.1 // AT1G51850.1 // AT2G26730.1 // AT2G27040.1 // AT5G48940.1 // AT4G37750.1 // AT3G24550.1 // AT2G05920.1 // AT2G16600.1 // AT3G07…
GO:0044262	P	cellular carbohydrate metabolic process	5	214	417	37767	0.091	0.59	// AT1G32900.1 // AT1G78570.1 // AT1G11545.1 // AT3G16910.1 // AT3G02040.1
GO:0044237	P	cellular metabolic process	58	214	8722	37767	0.097	0.63	// AT1G75250.1 // AT3G23890.2 // AT1G65060.1 // AT1G75250.2 // AT1G51850.1 // AT4G37750.1 // AT4G22880.1 // AT4G35580.2 // AT5G43700.1 // AT1G69730.1 // AT5G65700.1 // AT1G29930.1 // AT1G72210.1 // AT4G23690.1 // AT5G43020.1 // AT5G13930.1 // AT5G51810.1 // AT3G07340.1 // AT5G54380.1 // AT5G07990.1 // AT4G39780.1 // AT4G08850.1 // AT1G05160.1 // AT1G61720.1 // AT1G27320.1 // AT2G26730.1 // AT2G27…
GO:0006355	P	regulation of transcription, DNA-dependent	9	214	987	37767	0.11	0.71	// AT2G47460.1 // AT4G39780.1 // AT5G60450.1 // AT4G37750.1 // AT1G05230.1 // AT2G27040.1 // AT1G69770.1 // AT1G69780.1 // AT4G34590.1
GO:0051252	P	regulation of RNA metabolic process	9	214	996	37767	0.12	0.74	// AT2G47460.1 // AT4G39780.1 // AT5G60450.1 // AT4G37750.1 // AT1G05230.1 // AT2G27040.1 // AT1G69770.1 // AT1G69780.1 // AT4G34590.1
GO:0005975	P	carbohydrate metabolic process	8	214	866	37767	0.12	0.77	// AT1G32900.1 // AT3G16910.1 // AT1G32860.1 // AT1G60590.1 // AT1G11545.1 // AT2G05790.1 // AT1G78570.1 // AT3G02040.1
GO:0006139	P	nucleobase, nucleoside, nucleotide and nucleic acid metabolic process	23	214	3198	37767	0.14	0.89	// AT1G75250.1 // AT3G23890.2 // AT1G75250.2 // AT4G37750.1 // AT4G35580.2 // AT3G23890.1 // AT1G72210.1 // AT1G69780.1 // AT4G39780.1 // AT2G27040.1 // AT1G05230.1 // AT1G69770.1 // AT3G07340.1 // AT2G47460.1 // AT5G60450.1 // AT1G63650.1 // AT5G46280.1 // AT1G78570.1 // AT4G34590.1 // AT4G34530.1 // AT1G44900.1 // AT1G29630.2 // AT4G01680.1
GO:0019538	P	protein metabolic process	28	214	4009	37767	0.15	0.89	// AT5G09640.1 // AT1G09750.1 // AT1G79720.1 // AT5G43700.1 // AT1G69730.1 // AT5G65700.1 // AT5G43020.1 // AT2G24280.1 // AT5G54380.1 // AT4G08850.1 // AT1G51850.1 // AT2G26730.1 // AT2G27040.1 // AT5G48940.1 // AT3G24550.1 // AT2G05920.1 // AT2G16600.1 // AT4G18250.1 // AT2G36570.1 // AT3G24660.1 // AT1G69770.1 // AT5G57130.1 // AT5G62710.1 // AT5G67090.1 // AT2G41820.1 // AT4G34590.1 // AT3G14…
GO:0000003	P	reproduction	8	214	1186	37767	0.36	1	// AT5G51810.1 // AT4G37750.1 // AT4G34530.1 // AT1G48175.1 // AT3G26640.1 // AT5G65700.1 // AT1G69770.1 // AT1G69780.1
GO:0003006	P	reproductive developmental process	7	214	978	37767	0.32	1	// AT5G51810.1 // AT4G34530.1 // AT1G48175.1 // AT3G26640.1 // AT5G65700.1 // AT1G69770.1 // AT1G69780.1
GO:0034645	P	cellular macromolecule biosynthetic process	21	214	3661	37767	0.51	1	// AT1G75250.1 // AT1G32900.1 // AT3G07340.1 // AT1G75250.2 // AT2G47460.1 // AT4G39780.1 // AT5G60450.1 // AT4G37750.1 // AT4G34530.1 // AT5G46280.1 // AT4G35580.2 // AT5G43700.1 // AT1G05230.1 // AT1G72210.1 // AT1G44900.1 // AT2G27040.1 // AT1G69770.1 // AT1G69780.1 // AT4G34590.1 // AT1G63650.1 // AT4G01680.1
GO:0006807	P	nitrogen compound metabolic process	25	214	3826	37767	0.26	1	// AT1G75250.1 // AT3G23890.2 // AT1G75250.2 // AT4G37750.1 // AT4G35580.2 // AT3G23890.1 // AT1G72210.1 // AT1G69780.1 // AT4G39780.1 // AT1G27320.1 // AT2G27040.1 // AT1G05230.1 // AT1G69770.1 // AT3G07340.1 // AT2G47460.1 // AT5G60450.1 // AT1G63650.1 // AT5G46280.1 // AT1G78570.1 // AT4G34590.1 // AT1G31490.1 // AT4G34530.1 // AT1G44900.1 // AT1G29630.2 // AT4G01680.1
GO:0044267	P	cellular protein metabolic process	20	214	3487	37767	0.51	1	// AT5G54380.1 // AT5G62710.1 // AT4G18250.1 // AT2G16600.1 // AT2G36570.1 // AT3G24660.1 // AT2G41820.1 // AT4G08850.1 // AT1G51850.1 // AT5G43700.1 // AT4G34590.1 // AT1G69730.1 // AT5G65700.1 // AT2G26730.1 // AT2G27040.1 // AT1G69770.1 // AT5G48940.1 // AT3G14840.2 // AT5G43020.1 // AT3G24550.1
GO:0044260	P	cellular macromolecule metabolic process	41	214	6447	37767	0.23	1	// AT1G75250.1 // AT3G23890.2 // AT1G75250.2 // AT1G51850.1 // AT4G37750.1 // AT4G35580.2 // AT5G43700.1 // AT1G69730.1 // AT5G65700.1 // AT1G72210.1 // AT5G43020.1 // AT1G69780.1 // AT3G07340.1 // AT5G54380.1 // AT4G39780.1 // AT4G08850.1 // AT2G26730.1 // AT2G27040.1 // AT5G48940.1 // AT3G24550.1 // AT2G16600.1 // AT4G18250.1 // AT2G36570.1 // AT3G24660.1 // AT4G01680.1 // AT1G69770.1 // AT2G47…
GO:0016070	P	RNA metabolic process	10	214	1657	37767	0.47	1	// AT2G47460.1 // AT4G39780.1 // AT5G60450.1 // AT4G37750.1 // AT1G05230.1 // AT4G34530.1 // AT2G27040.1 // AT1G69770.1 // AT1G69780.1 // AT4G34590.1
GO:0044249	P	cellular biosynthetic process	32	214	4925	37767	0.23	1	// AT1G75250.1 // AT1G75250.2 // AT4G37750.1 // AT4G22880.1 // AT4G35580.2 // AT5G43700.1 // AT1G72210.1 // AT4G23690.1 // AT5G13930.1 // AT5G51810.1 // AT5G07990.1 // AT4G39780.1 // AT1G05160.1 // AT1G61720.1 // AT5G53970.1 // AT1G69780.1 // AT1G05230.1 // AT2G27040.1 // AT3G25820.1 // AT1G69770.1 // AT3G63170.1 // AT3G07340.1 // AT1G32900.1 // AT2G47460.1 // AT5G60450.1 // AT1G63650.1 // AT5G46…
GO:0006508	P	proteolysis	7	214	810	37767	0.18	1	// AT2G05920.1 // AT5G09640.1 // AT5G67090.1 // AT1G09750.1 // AT2G24280.1 // AT1G79720.1 // AT3G14240.1
GO:0048608	P	reproductive structure development	7	214	978	37767	0.32	1	// AT5G51810.1 // AT4G34530.1 // AT1G48175.1 // AT3G26640.1 // AT5G65700.1 // AT1G69770.1 // AT1G69780.1
GO:0007242	P	intracellular signaling cascade	5	214	659	37767	0.32	1	// AT1G78570.1 // AT3G57040.1 // AT5G54380.1 // AT1G74670.1 // AT1G27320.1
GO:0010467	P	gene expression	18	214	3962	37767	0.87	1	// AT1G75250.1 // AT4G34590.1 // AT3G07340.1 // AT1G75250.2 // AT2G47460.1 // AT4G39780.1 // AT5G60450.1 // AT4G37750.1 // AT4G34530.1 // AT4G35580.2 // AT5G43700.1 // AT1G05230.1 // AT1G72210.1 // AT2G27040.1 // AT1G69770.1 // AT1G69780.1 // AT1G63650.1 // AT4G01680.1
GO:0022414	P	reproductive process	8	214	1161	37767	0.34	1	// AT5G51810.1 // AT4G37750.1 // AT4G34530.1 // AT1G48175.1 // AT3G26640.1 // AT5G65700.1 // AT1G69770.1 // AT1G69780.1
GO:0009058	P	biosynthetic process	32	214	5118	37767	0.3	1	// AT1G75250.1 // AT1G75250.2 // AT4G37750.1 // AT4G22880.1 // AT4G35580.2 // AT5G43700.1 // AT1G72210.1 // AT4G23690.1 // AT5G13930.1 // AT5G51810.1 // AT5G07990.1 // AT4G39780.1 // AT1G05160.1 // AT1G61720.1 // AT5G53970.1 // AT1G69780.1 // AT1G05230.1 // AT2G27040.1 // AT3G25820.1 // AT1G69770.1 // AT3G63170.1 // AT3G07340.1 // AT1G32900.1 // AT2G47460.1 // AT5G60450.1 // AT1G63650.1 // AT5G46…
GO:0009059	P	macromolecule biosynthetic process	21	214	3685	37767	0.52	1	// AT1G75250.1 // AT1G32900.1 // AT3G07340.1 // AT1G75250.2 // AT2G47460.1 // AT4G39780.1 // AT5G60450.1 // AT4G37750.1 // AT4G34530.1 // AT5G46280.1 // AT4G35580.2 // AT5G43700.1 // AT1G05230.1 // AT1G72210.1 // AT1G44900.1 // AT2G27040.1 // AT1G69770.1 // AT1G69780.1 // AT4G34590.1 // AT1G63650.1 // AT4G01680.1
GO:0030554	F	adenyl nucleotide binding	26	214	1465	37767	3.7e-07	1.5e-05	// AT3G23890.2 // AT3G23890.1 // AT3G20150.1 // AT2G41820.1 // AT5G65700.1 // AT5G43020.1 // AT5G36930.2 // AT1G69550.1 // AT1G27180.1 // AT4G27190.1 // AT2G26730.1 // AT5G48940.1 // AT3G24550.1 // AT2G40130.2 // AT2G36570.1 // AT3G24660.1 // AT5G45490.1 // AT1G12290.1 // AT3G44050.1 // AT5G17680.1 // AT3G16910.1 // AT5G62710.1 // AT4G27220.1 // AT5G46280.1 // AT1G44900.1 // AT3G14840.2
GO:0005524	F	ATP binding	25	214	1377	37767	4.2e-07	1.5e-05	// AT3G23890.2 // AT3G23890.1 // AT3G20150.1 // AT2G41820.1 // AT5G65700.1 // AT5G43020.1 // AT5G36930.2 // AT1G69550.1 // AT1G27180.1 // AT4G27190.1 // AT2G26730.1 // AT5G48940.1 // AT3G24550.1 // AT2G40130.2 // AT2G36570.1 // AT3G24660.1 // AT5G45490.1 // AT1G12290.1 // AT3G44050.1 // AT5G17680.1 // AT5G62710.1 // AT4G27220.1 // AT5G46280.1 // AT1G44900.1 // AT3G14840.2
GO:0032555	F	purine ribonucleotide binding	28	214	1631	37767	2.4e-07	1.5e-05	// AT3G23890.2 // AT3G23890.1 // AT3G20150.1 // AT5G65700.1 // AT2G41820.1 // AT2G44690.1 // AT5G43020.1 // AT5G36930.2 // AT1G69550.1 // AT1G27180.1 // AT4G27190.1 // AT2G26730.1 // AT5G48940.1 // AT3G24550.1 // AT2G40130.2 // AT2G36570.1 // AT3G24660.1 // AT5G45490.1 // AT1G12290.1 // AT3G44050.1 // AT5G17680.1 // AT3G16910.1 // AT5G62710.1 // AT4G28950.1 // AT4G27220.1 // AT5G46280.1 // AT1G44…
GO:0032553	F	ribonucleotide binding	28	214	1631	37767	2.4e-07	1.5e-05	// AT3G23890.2 // AT3G23890.1 // AT3G20150.1 // AT5G65700.1 // AT2G41820.1 // AT2G44690.1 // AT5G43020.1 // AT5G36930.2 // AT1G69550.1 // AT1G27180.1 // AT4G27190.1 // AT2G26730.1 // AT5G48940.1 // AT3G24550.1 // AT2G40130.2 // AT2G36570.1 // AT3G24660.1 // AT5G45490.1 // AT1G12290.1 // AT3G44050.1 // AT5G17680.1 // AT3G16910.1 // AT5G62710.1 // AT4G28950.1 // AT4G27220.1 // AT5G46280.1 // AT1G44…
GO:0001883	F	purine nucleoside binding	26	214	1465	37767	3.7e-07	1.5e-05	// AT3G23890.2 // AT3G23890.1 // AT3G20150.1 // AT2G41820.1 // AT5G65700.1 // AT5G43020.1 // AT5G36930.2 // AT1G69550.1 // AT1G27180.1 // AT4G27190.1 // AT2G26730.1 // AT5G48940.1 // AT3G24550.1 // AT2G40130.2 // AT2G36570.1 // AT3G24660.1 // AT5G45490.1 // AT1G12290.1 // AT3G44050.1 // AT5G17680.1 // AT3G16910.1 // AT5G62710.1 // AT4G27220.1 // AT5G46280.1 // AT1G44900.1 // AT3G14840.2
GO:0001882	F	nucleoside binding	26	214	1465	37767	3.7e-07	1.5e-05	// AT3G23890.2 // AT3G23890.1 // AT3G20150.1 // AT2G41820.1 // AT5G65700.1 // AT5G43020.1 // AT5G36930.2 // AT1G69550.1 // AT1G27180.1 // AT4G27190.1 // AT2G26730.1 // AT5G48940.1 // AT3G24550.1 // AT2G40130.2 // AT2G36570.1 // AT3G24660.1 // AT5G45490.1 // AT1G12290.1 // AT3G44050.1 // AT5G17680.1 // AT3G16910.1 // AT5G62710.1 // AT4G27220.1 // AT5G46280.1 // AT1G44900.1 // AT3G14840.2
GO:0032559	F	adenyl ribonucleotide binding	26	214	1384	37767	1.3e-07	1.5e-05	// AT3G23890.2 // AT3G23890.1 // AT3G20150.1 // AT2G41820.1 // AT5G65700.1 // AT5G43020.1 // AT5G36930.2 // AT1G69550.1 // AT1G27180.1 // AT4G27190.1 // AT2G26730.1 // AT5G48940.1 // AT3G24550.1 // AT2G40130.2 // AT2G36570.1 // AT3G24660.1 // AT5G45490.1 // AT1G12290.1 // AT3G44050.1 // AT5G17680.1 // AT3G16910.1 // AT5G62710.1 // AT4G27220.1 // AT5G46280.1 // AT1G44900.1 // AT3G14840.2
GO:0017076	F	purine nucleotide binding	28	214	1713	37767	6.4e-07	2e-05	// AT3G23890.2 // AT3G23890.1 // AT3G20150.1 // AT5G65700.1 // AT2G41820.1 // AT2G44690.1 // AT5G43020.1 // AT5G36930.2 // AT1G69550.1 // AT1G27180.1 // AT4G27190.1 // AT2G26730.1 // AT5G48940.1 // AT3G24550.1 // AT2G40130.2 // AT2G36570.1 // AT3G24660.1 // AT5G45490.1 // AT1G12290.1 // AT3G44050.1 // AT5G17680.1 // AT3G16910.1 // AT5G62710.1 // AT4G28950.1 // AT4G27220.1 // AT5G46280.1 // AT1G44…
GO:0000166	F	nucleotide binding	30	214	2267	37767	1.6e-05	0.00043	// AT3G23890.2 // AT3G23890.1 // AT3G20150.1 // AT2G44690.1 // AT2G41820.1 // AT5G65700.1 // AT5G43020.1 // AT5G36930.2 // AT1G69550.1 // AT1G27180.1 // AT4G27190.1 // AT2G26730.1 // AT5G48940.1 // AT3G24550.1 // AT2G40130.2 // AT2G36570.1 // AT3G24660.1 // AT5G45490.1 // AT1G12290.1 // AT3G44050.1 // AT5G17680.1 // AT3G12610.1 // AT3G16910.1 // AT5G62710.1 // AT4G28950.1 // AT4G27220.1 // AT3G26…
GO:0008509	F	anion transmembrane transporter activity	6	214	120	37767	8.4e-05	0.0021	// AT2G47160.1 // AT4G10380.1 // AT1G12940.1 // AT2G38940.1 // AT3G51895.1 // AT3G62270.1
GO:0005488	F	binding	89	214	11258	37767	0.00017	0.0039	// AT5G43700.1 // AT4G10720.1 // AT1G29930.1 // AT5G43020.1 // AT5G36930.2 // AT1G32860.1 // AT4G39780.1 // AT1G10200.1 // AT4G26090.1 // AT3G24550.1 // AT2G05920.1 // AT2G34680.1 // AT4G01680.1 // AT5G15350.1 // AT5G62710.1 // AT4G30410.1 // AT4G27220.1 // AT5G46280.1 // AT1G29630.2 // AT1G75250.1 // AT1G75250.2 // AT5G24270.1 // AT1G27180.1 // AT1G72210.1 // AT5G48940.1 // AT3G14240.1 // AT4G34…
GO:0003824	F	catalytic activity	78	214	9638	37767	0.00028	0.0057	// AT3G23890.2 // AT1G65060.1 // AT3G23890.1 // AT5G24270.1 // AT5G26670.1 // AT3G20150.1 // AT5G09640.1 // AT1G09750.1 // AT4G02290.1 // AT1G04040.1 // AT1G79720.1 // AT3G44050.1 // AT2G41820.1 // AT1G08080.1 // AT1G69730.1 // AT1G06620.1 // AT5G20630.1 // AT4G02340.1 // AT2G03770.1 // AT5G43020.1 // AT5G13930.1 // AT5G62360.1 // AT4G24780.1 // AT2G24280.1 // AT2G47880.1 // AT1G32860.1 // AT1G05…
GO:0005515	F	protein binding	32	214	2944	37767	0.00032	0.006	// AT5G21090.1 // AT1G27180.1 // AT1G11740.1 // AT4G10720.1 // AT5G36930.2 // AT5G41315.1 // AT4G08455.1 // AT5G17680.1 // AT3G25500.1 // AT4G27190.1 // AT4G26090.1 // AT2G26730.1 // AT5G48940.1 // AT2G05920.1 // AT2G34680.1 // AT5G51600.1 // AT1G12290.1 // AT3G12610.1 // AT4G03500.1 // AT5G57130.1 // AT1G03670.1 // AT5G62710.1 // AT4G34160.1 // AT5G67090.1 // AT4G27220.1 // AT2G26180.1 // AT4G34…
GO:0016835	F	carbon-oxygen lyase activity	6	214	163	37767	0.00041	0.0073	// AT4G24780.1 // AT4G13710.1 // AT1G78570.1 // AT3G25820.1 // AT5G04310.1 // AT1G08080.1
GO:0004888	F	transmembrane receptor activity	6	214	171	37767	0.00053	0.0087	// AT1G69550.1 // AT1G27180.1 // AT4G18250.1 // AT5G17680.1 // AT1G27320.1 // AT5G36930.2
GO:0060089	F	molecular transducer activity	9	214	422	37767	0.00082	0.012	// AT1G69550.1 // AT3G57040.1 // AT4G15800.1 // AT1G27180.1 // AT4G18250.1 // AT5G03250.1 // AT5G17680.1 // AT1G27320.1 // AT5G36930.2
GO:0004871	F	signal transducer activity	9	214	422	37767	0.00082	0.012	// AT1G69550.1 // AT3G57040.1 // AT4G15800.1 // AT1G27180.1 // AT4G18250.1 // AT5G03250.1 // AT5G17680.1 // AT1G27320.1 // AT5G36930.2
GO:0004872	F	receptor activity	6	214	212	37767	0.0015	0.021	// AT1G69550.1 // AT1G27180.1 // AT4G18250.1 // AT5G17680.1 // AT1G27320.1 // AT5G36930.2
GO:0004672	F	protein kinase activity	13	214	953	37767	0.0035	0.045	// AT5G54380.1 // AT5G62710.1 // AT4G18250.1 // AT2G36570.1 // AT3G24660.1 // AT2G41820.1 // AT5G65700.1 // AT1G27320.1 // AT2G26730.1 // AT5G48940.1 // AT3G14840.2 // AT5G43020.1 // AT3G24550.1
GO:0008236	F	serine-type peptidase activity	5	214	186	37767	0.0047	0.052	// AT5G09640.1 // AT5G67090.1 // AT2G05920.1 // AT3G14240.1 // AT2G24280.1
GO:0017171	F	serine hydrolase activity	5	214	186	37767	0.0047	0.052	// AT5G09640.1 // AT5G67090.1 // AT2G05920.1 // AT3G14240.1 // AT2G24280.1
GO:0016787	F	hydrolase activity	32	214	3468	37767	0.0044	0.052	// AT3G23890.2 // AT3G23890.1 // AT5G24270.1 // AT5G26670.1 // AT3G20150.1 // AT5G09640.1 // AT1G09750.1 // AT1G04040.1 // AT1G79720.1 // AT2G05790.1 // AT4G02290.1 // AT4G02340.1 // AT5G62360.1 // AT2G24280.1 // AT3G18080.1 // AT5G06600.1 // AT4G27190.1 // AT1G62760.1 // AT3G14240.1 // AT2G05920.1 // AT1G11545.1 // AT1G69550.1 // AT1G64390.1 // AT3G44050.1 // AT1G32860.1 // AT1G60590.1 // AT5G46…
GO:0016705	F	oxidoreductase activity, acting on paired donors, with incorporation or reduction of molecular oxygen	5	214	198	37767	0.006	0.063	// AT5G51810.1 // AT1G05160.1 // AT4G22880.1 // AT5G07990.1 // AT1G06620.1
GO:0004674	F	protein serine/threonine kinase activity	10	214	681	37767	0.0061	0.063	// AT5G62710.1 // AT4G18250.1 // AT2G36570.1 // AT3G24660.1 // AT2G41820.1 // AT5G65700.1 // AT2G26730.1 // AT5G48940.1 // AT3G14840.2 // AT5G43020.1
GO:0016773	F	phosphotransferase activity, alcohol group as acceptor	14	214	1154	37767	0.0068	0.067	// AT5G54380.1 // AT5G62710.1 // AT4G18250.1 // AT2G36570.1 // AT3G24660.1 // AT2G41820.1 // AT5G65700.1 // AT1G27320.1 // AT2G26730.1 // AT3G24550.1 // AT5G48940.1 // AT3G14840.2 // AT5G43020.1 // AT2G21940.4
GO:0016301	F	kinase activity	17	214	1641	37767	0.013	0.12	// AT5G54380.1 // AT5G62710.1 // AT4G18250.1 // AT2G36570.1 // AT3G24660.1 // AT4G08850.1 // AT1G51850.1 // AT2G41820.1 // AT5G65700.1 // AT1G69730.1 // AT1G27320.1 // AT2G26730.1 // AT3G24550.1 // AT5G48940.1 // AT3G14840.2 // AT5G43020.1 // AT2G21940.4
GO:0003677	F	DNA binding	26	214	2892	37767	0.014	0.13	// AT1G75250.1 // AT3G23890.2 // AT1G75250.2 // AT4G37750.1 // AT4G35580.2 // AT3G23890.1 // AT1G72210.1 // AT1G69780.1 // AT5G41315.1 // AT4G39780.1 // AT1G10200.1 // AT1G09200.1 // AT4G01680.1 // AT3G07340.1 // AT2G47460.1 // AT5G60450.1 // AT4G30410.1 // AT1G63650.1 // AT5G46280.1 // AT5G43700.1 // AT4G34590.1 // AT4G34530.1 // AT1G44900.1 // AT4G11080.1 // AT1G29630.2 // AT1G05230.1
GO:0004175	F	endopeptidase activity	5	214	257	37767	0.017	0.15	// AT1G79720.1 // AT5G67090.1 // AT2G05920.1 // AT3G14240.1 // AT1G09750.1
GO:0070011	F	peptidase activity, acting on L-amino acid peptides	8	214	579	37767	0.019	0.16	// AT2G05920.1 // AT5G09640.1 // AT5G67090.1 // AT1G09750.1 // AT2G24280.1 // AT1G79720.1 // AT5G06600.1 // AT3G14240.1
GO:0004553	F	hydrolase activity, hydrolyzing O-glycosyl compounds	7	214	476	37767	0.02	0.17	// AT1G11545.1 // AT1G32860.1 // AT3G18080.1 // AT1G60590.1 // AT1G64390.1 // AT2G05790.1 // AT4G02290.1
GO:0003700	F	transcription factor activity	20	214	2173	37767	0.024	0.19	// AT1G75250.1 // AT4G34590.1 // AT3G07340.1 // AT1G75250.2 // AT2G47460.1 // AT4G39780.1 // AT5G60450.1 // AT4G37750.1 // AT1G63650.1 // AT4G35580.2 // AT4G30410.1 // AT1G10200.1 // AT5G43700.1 // AT4G01680.1 // AT4G34530.1 // AT1G72210.1 // AT4G11080.1 // AT1G69780.1 // AT5G41315.1 // AT1G05230.1
GO:0016798	F	hydrolase activity, acting on glycosyl bonds	7	214	526	37767	0.032	0.25	// AT1G11545.1 // AT1G32860.1 // AT3G18080.1 // AT1G60590.1 // AT1G64390.1 // AT2G05790.1 // AT4G02290.1
GO:0008233	F	peptidase activity	8	214	646	37767	0.033	0.25	// AT2G05920.1 // AT5G09640.1 // AT5G67090.1 // AT1G09750.1 // AT2G24280.1 // AT1G79720.1 // AT5G06600.1 // AT3G14240.1
GO:0030528	F	transcription regulator activity	21	214	2417	37767	0.035	0.26	// AT1G75250.1 // AT4G34590.1 // AT3G07340.1 // AT1G75250.2 // AT2G47460.1 // AT4G39780.1 // AT5G60450.1 // AT4G37750.1 // AT4G34530.1 // AT4G35580.2 // AT4G30410.1 // AT1G10200.1 // AT5G43700.1 // AT4G01680.1 // AT3G57040.1 // AT1G72210.1 // AT4G11080.1 // AT1G69780.1 // AT5G41315.1 // AT1G63650.1 // AT1G05230.1
GO:0016740	F	transferase activity	27	214	3321	37767	0.037	0.26	// AT5G17050.1 // AT5G09640.1 // AT2G41820.1 // AT1G69730.1 // AT5G65700.1 // AT2G03770.1 // AT5G43020.1 // AT5G54380.1 // AT4G08850.1 // AT1G51850.1 // AT1G27320.1 // AT2G26730.1 // AT5G53970.1 // AT5G48940.1 // AT3G24550.1 // AT1G11545.1 // AT4G18250.1 // AT2G36570.1 // AT3G24660.1 // AT1G69770.1 // AT1G32900.1 // AT5G62710.1 // AT5G13930.1 // AT1G31490.1 // AT2G21940.4 // AT3G14840.2 // AT5G22…
GO:0016829	F	lyase activity	6	214	430	37767	0.038	0.26	// AT4G24780.1 // AT4G13710.1 // AT1G78570.1 // AT3G25820.1 // AT5G04310.1 // AT1G08080.1
GO:0016772	F	transferase activity, transferring phosphorus-containing groups	17	214	1887	37767	0.042	0.28	// AT5G54380.1 // AT5G62710.1 // AT4G18250.1 // AT2G36570.1 // AT3G24660.1 // AT4G08850.1 // AT1G51850.1 // AT2G41820.1 // AT5G65700.1 // AT1G69730.1 // AT1G27320.1 // AT2G26730.1 // AT3G24550.1 // AT5G48940.1 // AT3G14840.2 // AT5G43020.1 // AT2G21940.4
GO:0030234	F	enzyme regulator activity	5	214	367	37767	0.06	0.39	// AT5G62360.1 // AT1G62760.1 // AT4G34160.1 // AT5G06150.1 // AT3G07880.1
GO:0017111	F	nucleoside-triphosphatase activity	8	214	792	37767	0.084	0.53	// AT3G23890.2 // AT1G69550.1 // AT3G23890.1 // AT3G20150.1 // AT3G44050.1 // AT4G27190.1 // AT5G46280.1 // AT1G44900.1
GO:0016818	F	hydrolase activity, acting on acid anhydrides, in phosphorus-containing anhydrides	8	214	837	37767	0.11	0.63	// AT3G23890.2 // AT1G69550.1 // AT3G23890.1 // AT3G20150.1 // AT3G44050.1 // AT4G27190.1 // AT5G46280.1 // AT1G44900.1
GO:0016817	F	hydrolase activity, acting on acid anhydrides	8	214	839	37767	0.11	0.63	// AT3G23890.2 // AT1G69550.1 // AT3G23890.1 // AT3G20150.1 // AT3G44050.1 // AT4G27190.1 // AT5G46280.1 // AT1G44900.1
GO:0016462	F	pyrophosphatase activity	8	214	832	37767	0.1	0.63	// AT3G23890.2 // AT1G69550.1 // AT3G23890.1 // AT3G20150.1 // AT3G44050.1 // AT4G27190.1 // AT5G46280.1 // AT1G44900.1
GO:0022892	F	substrate-specific transporter activity	9	214	1059	37767	0.15	0.85	// AT2G47160.1 // AT4G10380.1 // AT1G12940.1 // AT2G25810.1 // AT4G01470.1 // AT2G38940.1 // AT1G65730.1 // AT3G51895.1 // AT3G62270.1
GO:0022891	F	substrate-specific transmembrane transporter activity	8	214	908	37767	0.15	0.85	// AT2G47160.1 // AT4G10380.1 // AT1G12940.1 // AT2G25810.1 // AT2G38940.1 // AT4G01470.1 // AT3G51895.1 // AT3G62270.1
GO:0015075	F	ion transmembrane transporter activity	6	214	655	37767	0.17	0.94	// AT2G47160.1 // AT4G10380.1 // AT1G12940.1 // AT2G38940.1 // AT3G51895.1 // AT3G62270.1
GO:0046872	F	metal ion binding	9	214	1997	37767	0.8	1	// AT5G24270.1 // AT5G48810.1 // AT5G27690.1 // AT3G10080.1 // AT3G06130.1 // AT1G31490.1 // AT5G15350.1 // AT1G08080.1 // AT5G05830.1
GO:0003676	F	nucleic acid binding	26	214	4842	37767	0.65	1	// AT1G75250.1 // AT3G23890.2 // AT1G75250.2 // AT4G37750.1 // AT4G35580.2 // AT3G23890.1 // AT1G72210.1 // AT1G69780.1 // AT5G41315.1 // AT4G39780.1 // AT1G10200.1 // AT1G09200.1 // AT4G01680.1 // AT3G07340.1 // AT2G47460.1 // AT5G60450.1 // AT4G30410.1 // AT1G63650.1 // AT5G46280.1 // AT5G43700.1 // AT4G34590.1 // AT4G34530.1 // AT1G44900.1 // AT4G11080.1 // AT1G29630.2 // AT1G05230.1
GO:0043169	F	cation binding	11	214	2087	37767	0.64	1	// AT5G24270.1 // AT5G48810.1 // AT1G32860.1 // AT5G27690.1 // AT3G10080.1 // AT2G05790.1 // AT3G06130.1 // AT1G31490.1 // AT5G15350.1 // AT1G08080.1 // AT5G05830.1
GO:0016788	F	hydrolase activity, acting on ester bonds	8	214	1200	37767	0.37	1	// AT5G62360.1 // AT5G24270.1 // AT5G26670.1 // AT1G04040.1 // AT1G62760.1 // AT3G02040.1 // AT1G29630.2 // AT3G04290.1
GO:0016491	F	oxidoreductase activity	11	214	1463	37767	0.21	1	// AT5G51810.1 // AT5G07990.1 // AT2G38080.1 // AT2G47880.1 // AT1G05160.1 // AT5G09360.1 // AT4G22880.1 // AT1G61720.1 // AT1G31490.1 // AT1G06620.1 // AT5G20630.1
GO:0043167	F	ion binding	11	214	2087	37767	0.64	1	// AT5G24270.1 // AT5G48810.1 // AT1G32860.1 // AT5G27690.1 // AT3G10080.1 // AT2G05790.1 // AT3G06130.1 // AT1G31490.1 // AT5G15350.1 // AT1G08080.1 // AT5G05830.1
GO:0005215	F	transporter activity	10	214	1477	37767	0.33	1	// AT2G47160.1 // AT4G10380.1 // AT1G12940.1 // AT2G25810.1 // AT4G01470.1 // AT2G38940.1 // AT1G65730.1 // AT3G51895.1 // AT3G62270.1 // AT1G73590.1
GO:0022857	F	transmembrane transporter activity	8	214	1128	37767	0.31	1	// AT2G47160.1 // AT4G10380.1 // AT1G12940.1 // AT2G25810.1 // AT2G38940.1 // AT4G01470.1 // AT3G51895.1 // AT3G62270.1
GO:0046914	F	transition metal ion binding	6	214	1618	37767	0.9	1	// AT5G48810.1 // AT3G10080.1 // AT1G31490.1 // AT5G15350.1 // AT1G08080.1 // AT5G05830.1
GO:0005886	C	plasma membrane	27	214	1456	37767	9.2e-08	1.2e-05	// AT1G51850.1 // AT1G04040.1 // AT2G41820.1 // AT5G62550.1 // AT3G19540.1 // AT5G54380.1 // AT1G32860.1 // AT4G08850.1 // AT3G25130.1 // AT4G26090.1 // AT1G27320.1 // AT2G26730.1 // AT2G04780.1 // AT3G24550.1 // AT2G46150.1 // AT4G10380.1 // AT2G36570.1 // AT3G24660.1 // AT4G12730.1 // AT5G15350.1 // AT1G73590.1 // AT2G47160.1 // AT4G28950.1 // AT1G32090.1 // AT3G14840.2 // AT1G75500.1 // AT3G08…
GO:0016020	C	membrane	49	214	4068	37767	3.1e-07	2e-05	// AT5G48810.1 // AT1G27180.1 // AT1G51850.1 // AT1G04040.1 // AT4G01470.1 // AT2G41820.1 // AT1G69730.1 // AT5G62550.1 // AT1G73620.1 // AT3G62270.1 // AT4G38660.1 // AT5G36930.2 // AT3G19540.1 // AT4G24780.1 // AT1G69550.1 // AT5G07050.1 // AT1G32860.1 // AT2G25810.1 // AT5G17680.1 // AT4G08850.1 // AT3G25130.1 // AT4G26090.1 // AT1G68740.1 // AT1G27320.1 // AT2G26730.1 // AT2G04780.1 // AT2G34…
GO:0044464	C	cell part	121	214	15217	37767	1.3e-06	4.1e-05	// AT1G04040.1 // AT5G43700.1 // AT5G62550.1 // AT1G29930.1 // AT1G73620.1 // AT5G43020.1 // AT5G36930.2 // AT3G19540.1 // AT1G32860.1 // AT4G39780.1 // AT4G26090.1 // AT3G24550.1 // AT2G05920.1 // AT2G38940.1 // AT5G15350.1 // AT1G74670.1 // AT2G47160.1 // AT5G62710.1 // AT4G08950.1 // AT4G13710.1 // AT1G22610.1 // AT3G14240.1 // AT3G23740.1 // AT5G24270.1 // AT5G26670.1 // AT1G27180.1 // AT5G41…
GO:0005623	C	cell	121	214	15217	37767	1.3e-06	4.1e-05	// AT1G04040.1 // AT5G43700.1 // AT5G62550.1 // AT1G29930.1 // AT1G73620.1 // AT5G43020.1 // AT5G36930.2 // AT3G19540.1 // AT1G32860.1 // AT4G39780.1 // AT4G26090.1 // AT3G24550.1 // AT2G05920.1 // AT2G38940.1 // AT5G15350.1 // AT1G74670.1 // AT2G47160.1 // AT5G62710.1 // AT4G08950.1 // AT4G13710.1 // AT1G22610.1 // AT3G14240.1 // AT3G23740.1 // AT5G24270.1 // AT5G26670.1 // AT1G27180.1 // AT5G41…
GO:0031224	C	intrinsic to membrane	15	214	806	37767	7.3e-05	0.0019	// AT1G69550.1 // AT2G34510.1 // AT1G32860.1 // AT1G27180.1 // AT4G38660.1 // AT5G17680.1 // AT4G12730.1 // AT1G68740.1 // AT1G69730.1 // AT5G04310.1 // AT2G04780.1 // AT5G15350.1 // AT3G62270.1 // AT1G21460.1 // AT5G36930.2
GO:0009505	C	plant-type cell wall	8	214	254	37767	0.00013	0.0023	// AT2G39700.1 // AT2G05920.1 // AT4G15800.1 // AT3G18080.1 // AT1G09750.1 // AT1G04040.1 // AT4G08950.1 // AT2G28790.1
GO:0030312	C	external encapsulating structure	10	214	407	37767	0.00014	0.0023	// AT2G39700.1 // AT2G05920.1 // AT4G15800.1 // AT3G18080.1 // AT1G09750.1 // AT1G11545.1 // AT1G04040.1 // AT4G08950.1 // AT3G06130.1 // AT2G28790.1
GO:0005618	C	cell wall	10	214	403	37767	0.00013	0.0023	// AT2G39700.1 // AT2G05920.1 // AT4G15800.1 // AT3G18080.1 // AT1G09750.1 // AT1G11545.1 // AT1G04040.1 // AT4G08950.1 // AT3G06130.1 // AT2G28790.1
GO:0031225	C	anchored to membrane	7	214	272	37767	0.0011	0.016	// AT5G15350.1 // AT1G32860.1 // AT4G12730.1 // AT5G04310.1 // AT2G04780.1 // AT2G34510.1 // AT4G38660.1
GO:0044425	C	membrane part	17	214	1360	37767	0.0022	0.028	// AT1G69550.1 // AT2G34510.1 // AT5G48810.1 // AT1G32860.1 // AT1G27180.1 // AT4G38660.1 // AT5G17680.1 // AT4G12730.1 // AT1G68740.1 // AT1G69730.1 // AT5G04310.1 // AT2G04780.1 // AT5G15350.1 // AT3G62270.1 // AT1G73590.1 // AT1G21460.1 // AT5G36930.2
GO:0048046	C	apoplast	5	214	182	37767	0.0043	0.05	// AT1G79720.1 // AT1G09750.1 // AT1G11545.1 // AT4G15800.1 // AT3G10080.1
GO:0005856	C	cytoskeleton	5	214	192	37767	0.0053	0.058	// AT3G44050.1 // AT5G09810.1 // AT3G20150.1 // AT5G62690.1 // AT5G51600.1
GO:0005576	C	extracellular region	6	214	285	37767	0.0063	0.063	// AT4G15800.1 // AT1G09750.1 // AT1G11545.1 // AT3G10080.1 // AT1G79720.1 // AT5G20630.1
GO:0012505	C	endomembrane system	30	214	3416	37767	0.011	0.1	// AT5G26670.1 // AT5G41050.1 // AT1G61260.1 // AT3G10080.1 // AT2G05790.1 // AT1G69730.1 // AT4G23690.1 // AT5G43020.1 // AT2G24280.1 // AT4G12970.1 // AT5G48810.1 // AT3G54260.1 // AT5G54530.1 // AT1G55360.1 // AT1G11545.1 // AT1G69550.1 // AT1G74670.1 // AT1G21460.1 // AT1G43650.1 // AT5G62710.1 // AT5G67090.1 // AT1G02180.1 // AT5G21090.1 // AT4G12520.1 // AT2G34700.1 // AT4G13710.1 // AT3G18…
GO:0005773	C	vacuole	5	214	383	37767	0.069	0.6	// AT5G13930.1 // AT2G24280.1 // AT5G15350.1 // AT1G04040.1 // AT1G09070.1
GO:0044422	C	organelle part	9	214	2562	37767	0.96	1	// AT5G48810.1 // AT5G51600.1 // AT5G62690.1 // AT3G20150.1 // AT5G13930.1 // AT1G09200.1 // AT3G44050.1 // AT2G27040.1 // AT3G63170.1
GO:0043234	C	protein complex	8	214	1443	37767	0.57	1	// AT3G23890.2 // AT3G23890.1 // AT5G24270.1 // AT3G20150.1 // AT3G44050.1 // AT5G51600.1 // AT1G29930.1 // AT5G62690.1
GO:0043231	C	intracellular membrane-bounded organelle	39	214	7615	37767	0.78	1	// AT3G23890.2 // AT5G22090.1 // AT3G23890.1 // AT5G48810.1 // AT3G20150.1 // AT4G37750.1 // AT1G04040.1 // AT5G43700.1 // AT4G02340.1 // AT5G22580.1 // AT1G72210.1 // AT1G69780.1 // AT2G24280.1 // AT5G41315.1 // AT4G39780.1 // AT5G09810.1 // AT1G05160.1 // AT1G09200.1 // AT2G27040.1 // AT2G38940.1 // AT3G23740.1 // AT1G05230.1 // AT3G44050.1 // AT5G15350.1 // AT3G63170.1 // AT3G12610.1 // AT2G47…
GO:0044424	C	intracellular part	46	214	9302	37767	0.87	1	// AT3G23890.2 // AT5G22090.1 // AT3G23890.1 // AT5G24270.1 // AT5G48810.1 // AT3G20150.1 // AT4G37750.1 // AT1G04040.1 // AT1G29930.1 // AT5G43700.1 // AT4G02340.1 // AT5G22580.1 // AT1G72210.1 // AT1G69780.1 // AT2G24280.1 // AT5G41315.1 // AT4G39780.1 // AT3G12610.1 // AT5G09810.1 // AT1G09200.1 // AT3G07880.1 // AT2G27040.1 // AT2G16600.1 // AT1G05160.1 // AT2G38940.1 // AT5G51600.1 // AT3G23…
GO:0043232	C	intracellular non-membrane-bounded organelle	7	214	1040	37767	0.38	1	// AT5G09810.1 // AT3G20150.1 // AT5G51600.1 // AT1G09200.1 // AT3G44050.1 // AT2G27040.1 // AT5G62690.1
GO:0043229	C	intracellular organelle	41	214	8149	37767	0.83	1	// AT3G23890.2 // AT5G22090.1 // AT3G23890.1 // AT5G48810.1 // AT3G20150.1 // AT4G37750.1 // AT1G04040.1 // AT5G43700.1 // AT4G02340.1 // AT5G22580.1 // AT1G72210.1 // AT1G69780.1 // AT2G24280.1 // AT5G41315.1 // AT4G39780.1 // AT5G09810.1 // AT1G09200.1 // AT2G27040.1 // AT1G05160.1 // AT2G38940.1 // AT5G51600.1 // AT3G23740.1 // AT1G05230.1 // AT3G44050.1 // AT5G15350.1 // AT3G63170.1 // AT3G12…
GO:0005622	C	intracellular	46	214	9671	37767	0.93	1	// AT3G23890.2 // AT5G22090.1 // AT3G23890.1 // AT5G24270.1 // AT5G48810.1 // AT3G20150.1 // AT4G37750.1 // AT1G04040.1 // AT1G29930.1 // AT5G43700.1 // AT4G02340.1 // AT5G22580.1 // AT1G72210.1 // AT1G69780.1 // AT2G24280.1 // AT5G41315.1 // AT4G39780.1 // AT3G12610.1 // AT5G09810.1 // AT1G09200.1 // AT3G07880.1 // AT2G27040.1 // AT2G16600.1 // AT1G05160.1 // AT2G38940.1 // AT5G51600.1 // AT3G23…
GO:0043227	C	membrane-bounded organelle	39	214	7622	37767	0.79	1	// AT3G23890.2 // AT5G22090.1 // AT3G23890.1 // AT5G48810.1 // AT3G20150.1 // AT4G37750.1 // AT1G04040.1 // AT5G43700.1 // AT4G02340.1 // AT5G22580.1 // AT1G72210.1 // AT1G69780.1 // AT2G24280.1 // AT5G41315.1 // AT4G39780.1 // AT5G09810.1 // AT1G05160.1 // AT1G09200.1 // AT2G27040.1 // AT2G38940.1 // AT3G23740.1 // AT1G05230.1 // AT3G44050.1 // AT5G15350.1 // AT3G63170.1 // AT3G12610.1 // AT2G47…
GO:0044444	C	cytoplasmic part	27	214	6289	37767	0.96	1	// AT5G22090.1 // AT5G48810.1 // AT3G20150.1 // AT1G04040.1 // AT5G22580.1 // AT4G02340.1 // AT2G24280.1 // AT3G23740.1 // AT5G09810.1 // AT1G05160.1 // AT1G09200.1 // AT2G16600.1 // AT5G51600.1 // AT3G44050.1 // AT5G15350.1 // AT3G63170.1 // AT3G12610.1 // AT2G47160.1 // AT1G32900.1 // AT3G16910.1 // AT3G07340.1 // AT1G38131.1 // AT5G13930.1 // AT1G22610.1 // AT1G31490.1 // AT4G11080.1 // AT1G09…
GO:0005634	C	nucleus	18	214	2621	37767	0.23	1	// AT3G23890.2 // AT3G57040.1 // AT3G07340.1 // AT4G39780.1 // AT4G34160.1 // AT4G37750.1 // AT4G34530.1 // AT3G23890.1 // AT2G38940.1 // AT5G13930.1 // AT5G43700.1 // AT1G09200.1 // AT1G05230.1 // AT1G72210.1 // AT2G27040.1 // AT4G11080.1 // AT5G41315.1 // AT1G69780.1
GO:0032991	C	macromolecular complex	9	214	2180	37767	0.87	1	// AT3G23890.2 // AT3G23890.1 // AT5G24270.1 // AT3G20150.1 // AT3G44050.1 // AT5G51600.1 // AT1G09200.1 // AT1G29930.1 // AT5G62690.1
GO:0043228	C	non-membrane-bounded organelle	7	214	1040	37767	0.38	1	// AT5G09810.1 // AT3G20150.1 // AT5G51600.1 // AT1G09200.1 // AT3G44050.1 // AT2G27040.1 // AT5G62690.1
GO:0009536	C	plastid	14	214	2965	37767	0.8	1	// AT1G32900.1 // AT5G22090.1 // AT3G23740.1 // AT3G07340.1 // AT3G20150.1 // AT1G38131.1 // AT3G44050.1 // AT1G22610.1 // AT1G31490.1 // AT5G22580.1 // AT1G09200.1 // AT4G11080.1 // AT3G63170.1 // AT3G12610.1
GO:0044446	C	intracellular organelle part	9	214	2561	37767	0.96	1	// AT5G48810.1 // AT5G51600.1 // AT5G62690.1 // AT3G20150.1 // AT5G13930.1 // AT1G09200.1 // AT3G44050.1 // AT2G27040.1 // AT3G63170.1
GO:0043226	C	organelle	41	214	8155	37767	0.83	1	// AT3G23890.2 // AT5G22090.1 // AT3G23890.1 // AT5G48810.1 // AT3G20150.1 // AT4G37750.1 // AT1G04040.1 // AT5G43700.1 // AT4G02340.1 // AT5G22580.1 // AT1G72210.1 // AT1G69780.1 // AT2G24280.1 // AT5G41315.1 // AT4G39780.1 // AT5G09810.1 // AT1G09200.1 // AT2G27040.1 // AT1G05160.1 // AT2G38940.1 // AT5G51600.1 // AT3G23740.1 // AT1G05230.1 // AT3G44050.1 // AT5G15350.1 // AT3G63170.1 // AT3G12…
GO:0009507	C	chloroplast	14	214	2740	37767	0.69	1	// AT1G32900.1 // AT5G22090.1 // AT3G23740.1 // AT3G07340.1 // AT3G20150.1 // AT1G38131.1 // AT3G44050.1 // AT1G22610.1 // AT1G31490.1 // AT5G22580.1 // AT1G09200.1 // AT4G11080.1 // AT3G63170.1 // AT3G12610.1
GO:0005737	C	cytoplasm	29	214	6822	37767	0.97	1	// AT5G22090.1 // AT5G48810.1 // AT3G20150.1 // AT1G04040.1 // AT5G22580.1 // AT4G02340.1 // AT2G24280.1 // AT3G23740.1 // AT5G09810.1 // AT1G73590.1 // AT1G05160.1 // AT1G09200.1 // AT3G07880.1 // AT2G16600.1 // AT5G51600.1 // AT3G44050.1 // AT5G15350.1 // AT3G63170.1 // AT3G12610.1 // AT2G47160.1 // AT1G32900.1 // AT3G16910.1 // AT3G07340.1 // AT1G38131.1 // AT5G13930.1 // AT1G22610.1 // AT1G31…

## Sheet: SS_species_drought
GO_acc	term_type	Term	queryitem	querytotal	bgitem	bgtotal	pvalue	FDR	entries
GO:0006950	P	response to stress	8	25	2320	37767	8.6e-05	0.0016	// AT4G24960.1 // AT4G27190.1 // AT2G17520.1 // AT5G52300.1 // AT4G11650.1 // AT3G14470.1 // AT5G12020.1 // AT5G66400.1
GO:0050896	P	response to stimulus	9	25	4057	37767	0.00078	0.0071	// AT4G24960.1 // AT4G27190.1 // AT2G17520.1 // AT5G52300.1 // AT2G29090.1 // AT4G11650.1 // AT3G14470.1 // AT5G12020.1 // AT5G66400.1
GO:0009628	P	response to abiotic stimulus	5	25	1471	37767	0.0025	0.015	// AT5G52300.1 // AT2G29090.1 // AT5G12020.1 // AT5G66400.1 // AT4G24960.1
GO:0009987	P	cellular process	12	25	11684	37767	0.055	0.2	// AT4G24960.1 // AT4G17030.1 // AT5G47560.1 // AT4G27190.1 // AT5G57850.1 // AT2G17520.1 // AT5G52300.1 // AT2G29090.1 // AT2G45400.1 // AT4G25700.1 // AT3G14470.1 // AT1G56450.1
GO:0065007	P	biological regulation	6	25	4188	37767	0.052	0.2	// AT4G24960.1 // AT4G17030.1 // AT5G47560.1 // AT5G52300.1 // AT2G45400.1 // AT2G17520.1
GO:0044237	P	cellular metabolic process	7	25	8722	37767	0.35	1	// AT4G24960.1 // AT5G57850.1 // AT1G56450.1 // AT2G29090.1 // AT2G45400.1 // AT4G25700.1 // AT2G17520.1
GO:0008152	P	metabolic process	7	25	10614	37767	0.58	1	// AT4G24960.1 // AT5G57850.1 // AT1G56450.1 // AT2G29090.1 // AT2G45400.1 // AT4G25700.1 // AT2G17520.1
GO:0003824	F	catalytic activity	10	25	9638	37767	0.08	0.24	// AT2G17520.1 // AT4G27190.1 // AT5G57850.1 // AT1G56450.1 // AT5G24360.1 // AT2G29090.1 // AT2G45400.1 // AT4G25700.1 // AT3G45300.1 // AT4G26140.1
GO:0005488	F	binding	5	25	11258	37767	0.91	1	// AT1G75130.1 // AT5G03380.1 // AT2G29090.1 // AT4G27190.1 // AT3G14470.1
GO:0005737	C	cytoplasm	6	25	6822	37767	0.29	1	// AT5G47560.1 // AT5G57850.1 // AT2G45400.1 // AT4G35730.1 // AT3G45300.1 // AT2G17520.1
GO:0043231	C	intracellular membrane-bounded organelle	5	25	7615	37767	0.59	1	// AT5G47560.1 // AT4G35730.1 // AT3G45300.1 // AT2G17520.1 // AT5G57850.1
GO:0044444	C	cytoplasmic part	5	25	6289	37767	0.41	1	// AT5G47560.1 // AT4G35730.1 // AT3G45300.1 // AT2G17520.1 // AT5G57850.1
GO:0044464	C	cell part	9	25	15217	37767	0.74	1	// AT1G04560.1 // AT3G14470.1 // AT5G47560.1 // AT5G57850.1 // AT2G17520.1 // AT2G45400.1 // AT4G35730.1 // AT3G45300.1 // AT1G56450.1
GO:0043229	C	intracellular organelle	5	25	8149	37767	0.65	1	// AT5G47560.1 // AT4G35730.1 // AT3G45300.1 // AT2G17520.1 // AT5G57850.1
GO:0005622	C	intracellular	7	25	9671	37767	0.47	1	// AT5G47560.1 // AT5G57850.1 // AT2G17520.1 // AT2G45400.1 // AT4G35730.1 // AT3G45300.1 // AT1G56450.1
GO:0005623	C	cell	9	25	15217	37767	0.74	1	// AT1G04560.1 // AT3G14470.1 // AT5G47560.1 // AT5G57850.1 // AT2G17520.1 // AT2G45400.1 // AT4G35730.1 // AT3G45300.1 // AT1G56450.1
GO:0044424	C	intracellular part	7	25	9302	37767	0.42	1	// AT5G47560.1 // AT5G57850.1 // AT2G17520.1 // AT2G45400.1 // AT4G35730.1 // AT3G45300.1 // AT1G56450.1
GO:0043227	C	membrane-bounded organelle	5	25	7622	37767	0.59	1	// AT5G47560.1 // AT4G35730.1 // AT3G45300.1 // AT2G17520.1 // AT5G57850.1
GO:0043226	C	organelle	5	25	8155	37767	0.65	1	// AT5G47560.1 // AT4G35730.1 // AT3G45300.1 // AT2G17520.1 // AT5G57850.1

## Sheet: WW_species_drought
GO_acc	term_type	Term	queryitem	querytotal	bgitem	bgtotal	pvalue	FDR	entries
GO:0006952	P	defense response	8	30	766	37767	1.2e-07	1.1e-05	// AT4G27220.1 // AT1G27180.1 // AT5G17680.1 // AT4G27190.1 // AT1G12290.1 // AT4G26090.1 // AT1G27320.1 // AT2G27040.1
GO:0012501	P	programmed cell death	5	30	244	37767	1.5e-06	6.7e-05	// AT4G26090.1 // AT5G17680.1 // AT4G27220.1 // AT4G27190.1 // AT1G27180.1
GO:0016265	P	death	5	30	286	37767	3.2e-06	7.2e-05	// AT4G26090.1 // AT5G17680.1 // AT4G27220.1 // AT4G27190.1 // AT1G27180.1
GO:0008219	P	cell death	5	30	286	37767	3.2e-06	7.2e-05	// AT4G26090.1 // AT5G17680.1 // AT4G27220.1 // AT4G27190.1 // AT1G27180.1
GO:0050896	P	response to stimulus	12	30	4057	37767	3.2e-05	0.00058	// AT5G51810.1 // AT4G27220.1 // AT5G07990.1 // AT1G27180.1 // AT5G17680.1 // AT4G27190.1 // AT1G12290.1 // AT4G26090.1 // AT1G27320.1 // AT2G27040.1 // AT4G38660.1 // AT3G24550.1
GO:0006950	P	response to stress	9	30	2320	37767	5.5e-05	0.00083	// AT4G27220.1 // AT1G27180.1 // AT5G17680.1 // AT4G27190.1 // AT1G12290.1 // AT4G26090.1 // AT1G27320.1 // AT2G27040.1 // AT3G24550.1
GO:0051707	P	response to other organism	5	30	599	37767	0.0001	0.0014	// AT2G27040.1 // AT3G24550.1 // AT4G26090.1 // AT4G38660.1 // AT1G27320.1
GO:0009607	P	response to biotic stimulus	5	30	638	37767	0.00014	0.0016	// AT2G27040.1 // AT3G24550.1 // AT4G26090.1 // AT4G38660.1 // AT1G27320.1
GO:0051704	P	multi-organism process	5	30	776	37767	0.00035	0.0035	// AT2G27040.1 // AT3G24550.1 // AT4G26090.1 // AT4G38660.1 // AT1G27320.1
GO:0065007	P	biological regulation	9	30	4188	37767	0.0041	0.037	// AT5G51810.1 // AT2G39700.1 // AT2G05920.1 // AT1G27180.1 // AT5G17680.1 // AT4G34530.1 // AT1G05230.1 // AT1G27320.1 // AT2G27040.1
GO:0009987	P	cellular process	16	30	11684	37767	0.0088	0.073	// AT5G51810.1 // AT2G39700.1 // AT2G36570.1 // AT5G07990.1 // AT1G27180.1 // AT4G34530.1 // AT5G17680.1 // AT4G27190.1 // AT4G27220.1 // AT1G09070.1 // AT4G26090.1 // AT1G05230.1 // AT1G27320.1 // AT2G27040.1 // AT3G02040.1 // AT3G24550.1
GO:0048856	P	anatomical structure development	5	30	1726	37767	0.011	0.083	// AT5G51810.1 // AT2G39700.1 // AT4G34530.1 // AT1G05230.1 // AT1G27320.1
GO:0032502	P	developmental process	5	30	2304	37767	0.034	0.23	// AT5G51810.1 // AT2G39700.1 // AT4G34530.1 // AT1G05230.1 // AT1G27320.1
GO:0050789	P	regulation of biological process	6	30	3697	37767	0.067	0.44	// AT1G27180.1 // AT5G17680.1 // AT1G05230.1 // AT4G34530.1 // AT2G27040.1 // AT1G27320.1
GO:0008152	P	metabolic process	12	30	10614	37767	0.11	0.66	// AT5G51810.1 // AT5G57130.1 // AT2G05920.1 // AT5G07990.1 // AT2G36570.1 // AT4G34530.1 // AT1G05230.1 // AT1G31490.1 // AT1G27320.1 // AT2G27040.1 // AT3G02040.1 // AT3G24550.1
GO:0050794	P	regulation of cellular process	5	30	3375	37767	0.13	0.71	// AT2G27040.1 // AT5G17680.1 // AT1G27320.1 // AT1G05230.1 // AT1G27180.1
GO:0044238	P	primary metabolic process	10	30	8995	37767	0.16	0.83	// AT5G51810.1 // AT5G57130.1 // AT2G05920.1 // AT5G07990.1 // AT2G36570.1 // AT1G05230.1 // AT4G34530.1 // AT2G27040.1 // AT3G02040.1 // AT3G24550.1
GO:0006807	P	nitrogen compound metabolic process	5	30	3826	37767	0.18	0.92	// AT2G27040.1 // AT4G34530.1 // AT1G05230.1 // AT1G31490.1 // AT1G27320.1
GO:0019538	P	protein metabolic process	5	30	4009	37767	0.21	0.99	// AT5G57130.1 // AT2G27040.1 // AT2G05920.1 // AT2G36570.1 // AT3G24550.1
GO:0044249	P	cellular biosynthetic process	5	30	4925	37767	0.35	1	// AT5G51810.1 // AT2G27040.1 // AT1G05230.1 // AT5G07990.1 // AT4G34530.1
GO:0044260	P	cellular macromolecule metabolic process	5	30	6447	37767	0.6	1	// AT4G34530.1 // AT2G27040.1 // AT2G36570.1 // AT1G05230.1 // AT3G24550.1
GO:0009058	P	biosynthetic process	5	30	5118	37767	0.38	1	// AT5G51810.1 // AT2G27040.1 // AT1G05230.1 // AT5G07990.1 // AT4G34530.1
GO:0044237	P	cellular metabolic process	9	30	8722	37767	0.24	1	// AT5G51810.1 // AT5G07990.1 // AT2G36570.1 // AT4G34530.1 // AT1G05230.1 // AT1G27320.1 // AT2G27040.1 // AT3G02040.1 // AT3G24550.1
GO:0043170	P	macromolecule metabolic process	7	30	7127	37767	0.33	1	// AT5G57130.1 // AT2G05920.1 // AT2G36570.1 // AT1G05230.1 // AT4G34530.1 // AT2G27040.1 // AT3G24550.1
GO:0005515	F	protein binding	11	30	2944	37767	8.8e-06	0.00036	// AT5G57130.1 // AT2G05920.1 // AT1G03670.1 // AT1G27180.1 // AT4G08455.1 // AT5G17680.1 // AT4G27190.1 // AT1G12290.1 // AT4G26090.1 // AT1G09070.1 // AT4G27220.1
GO:0001883	F	purine nucleoside binding	7	30	1465	37767	0.00012	0.00085	// AT2G36570.1 // AT1G27180.1 // AT5G17680.1 // AT4G27190.1 // AT4G27220.1 // AT1G12290.1 // AT3G24550.1
GO:0001882	F	nucleoside binding	7	30	1465	37767	0.00012	0.00085	// AT2G36570.1 // AT1G27180.1 // AT5G17680.1 // AT4G27190.1 // AT4G27220.1 // AT1G12290.1 // AT3G24550.1
GO:0005524	F	ATP binding	7	30	1377	37767	8.4e-05	0.00085	// AT2G36570.1 // AT1G27180.1 // AT5G17680.1 // AT4G27190.1 // AT4G27220.1 // AT1G12290.1 // AT3G24550.1
GO:0030554	F	adenyl nucleotide binding	7	30	1465	37767	0.00012	0.00085	// AT2G36570.1 // AT1G27180.1 // AT5G17680.1 // AT4G27190.1 // AT4G27220.1 // AT1G12290.1 // AT3G24550.1
GO:0032559	F	adenyl ribonucleotide binding	7	30	1384	37767	8.7e-05	0.00085	// AT2G36570.1 // AT1G27180.1 // AT5G17680.1 // AT4G27190.1 // AT4G27220.1 // AT1G12290.1 // AT3G24550.1
GO:0032555	F	purine ribonucleotide binding	7	30	1631	37767	0.00024	0.0012	// AT2G36570.1 // AT1G27180.1 // AT5G17680.1 // AT4G27190.1 // AT4G27220.1 // AT1G12290.1 // AT3G24550.1
GO:0032553	F	ribonucleotide binding	7	30	1631	37767	0.00024	0.0012	// AT2G36570.1 // AT1G27180.1 // AT5G17680.1 // AT4G27190.1 // AT4G27220.1 // AT1G12290.1 // AT3G24550.1
GO:0017076	F	purine nucleotide binding	7	30	1713	37767	0.00032	0.0015	// AT2G36570.1 // AT1G27180.1 // AT5G17680.1 // AT4G27190.1 // AT4G27220.1 // AT1G12290.1 // AT3G24550.1
GO:0000166	F	nucleotide binding	7	30	2267	37767	0.0017	0.007	// AT2G36570.1 // AT1G27180.1 // AT5G17680.1 // AT4G27190.1 // AT4G27220.1 // AT1G12290.1 // AT3G24550.1
GO:0005488	F	binding	17	30	11258	37767	0.002	0.0074	// AT5G57130.1 // AT2G05920.1 // AT2G36570.1 // AT5G07990.1 // AT1G27180.1 // AT4G08455.1 // AT5G17680.1 // AT4G27190.1 // AT1G12290.1 // AT4G27220.1 // AT4G26090.1 // AT1G05230.1 // AT1G31490.1 // AT1G03670.1 // AT4G34530.1 // AT1G09070.1 // AT3G24550.1
GO:0003824	F	catalytic activity	12	30	9638	37767	0.058	0.2	// AT5G51810.1 // AT4G24780.1 // AT2G05920.1 // AT2G36570.1 // AT3G18080.1 // AT5G07990.1 // AT4G02290.1 // AT4G27190.1 // AT3G02040.1 // AT1G31490.1 // AT1G27320.1 // AT3G24550.1
GO:0016787	F	hydrolase activity	5	30	3468	37767	0.14	0.43	// AT2G05920.1 // AT3G02040.1 // AT4G27190.1 // AT3G18080.1 // AT4G02290.1
GO:0005623	C	cell	18	30	15217	37767	0.023	0.2	// AT4G34530.1 // AT2G39700.1 // AT2G05920.1 // AT4G12970.1 // AT3G18080.1 // AT4G24780.1 // AT5G17680.1 // AT2G36570.1 // AT1G09070.1 // AT4G26090.1 // AT1G05230.1 // AT1G31490.1 // AT1G27320.1 // AT2G27040.1 // AT4G38660.1 // AT1G27180.1 // AT3G54260.1 // AT3G24550.1
GO:0016020	C	membrane	8	30	4068	37767	0.012	0.2	// AT4G24780.1 // AT2G36570.1 // AT1G27180.1 // AT5G17680.1 // AT4G26090.1 // AT1G27320.1 // AT4G38660.1 // AT3G24550.1
GO:0044464	C	cell part	18	30	15217	37767	0.023	0.2	// AT4G34530.1 // AT2G39700.1 // AT2G05920.1 // AT4G12970.1 // AT3G18080.1 // AT4G24780.1 // AT5G17680.1 // AT2G36570.1 // AT1G09070.1 // AT4G26090.1 // AT1G05230.1 // AT1G31490.1 // AT1G27320.1 // AT2G27040.1 // AT4G38660.1 // AT1G27180.1 // AT3G54260.1 // AT3G24550.1
GO:0043226	C	organelle	5	30	8155	37767	0.81	1	// AT2G27040.1 // AT1G09070.1 // AT1G05230.1 // AT1G31490.1 // AT4G34530.1
GO:0043229	C	intracellular organelle	5	30	8149	37767	0.81	1	// AT2G27040.1 // AT1G09070.1 // AT1G05230.1 // AT1G31490.1 // AT4G34530.1
GO:0044424	C	intracellular part	5	30	9302	37767	0.89	1	// AT2G27040.1 // AT1G09070.1 // AT1G05230.1 // AT1G31490.1 // AT4G34530.1
GO:0005622	C	intracellular	5	30	9671	37767	0.91	1	// AT2G27040.1 // AT1G09070.1 // AT1G05230.1 // AT1G31490.1 // AT4G34530.1
GO:0043227	C	membrane-bounded organelle	5	30	7622	37767	0.75	1	// AT2G27040.1 // AT1G09070.1 // AT1G05230.1 // AT1G31490.1 // AT4G34530.1
GO:0043231	C	intracellular membrane-bounded organelle	5	30	7615	37767	0.75	1	// AT2G27040.1 // AT1G09070.1 // AT1G05230.1 // AT1G31490.1 // AT4G34530.1
